# Supplementary material for: N,N′-[1,4-Phenyl­enebis(imino­carbon­yl)]bis­(l-phenyl­alanine) tetra­hydro­furan disolvate
Source: IUCrdata. 2023 Sep 8;8(Pt 9):x230743. doi: 10.1107/S2414314623007435 (PMC10561225; doi:10.1107/S2414314623007435)
Supplement: Supplementary file 1 [file x-08-x230743-sup1.cif]

##############################################################################
#                                                                            #
# This CIF contains the data for a data article accepted for                 #
# publication in IUCrData. It conforms to the requirements of                #
# Notes for Authors for IUCrData, and has been                               #
# peer reviewed under the auspices of IUCrData.                              #
#                                                                            #
# Full details of the Crystallographic Information File format               #
# are given in the paper "The Crystallographic Information File (CIF):       #
# a New Standard Archive File for Crystallography" by S. R. Hall, F. H.      #
# Allen and I. D. Brown [Acta Cryst. (1991), A47, 655-685].                  #
#                                                                            #
# The current version of the core CIF dictionary is obtainable from          #
# ftp://ftp.iucr.org/pub/cif_core.dic.                                       #
#                                                                            #
# Software is freely available for graphical display of the structure(s)     #
# in this CIF. For information consult the CIF software page                 #
# http://www.iucr.org/resources/cif/software.                                #
#                                                                            #
# This file may be used for bona fide research purposes within the           #
# scientific community so long as proper attribution is given to the data    # 
# article from which it was obtained.                                        #
#                                                                            #
##############################################################################
data_I
_audit_creation_method     SHELXL-2018/3
_journal_date_recd_electronic     2023-06-30
_journal_date_accepted     2023-08-24
_journal_name_full     'IUCrData'
_journal_year     2023
_journal_volume     8
_journal_issue      9
_journal_page_first     0
_journal_page_last     0
_journal_paper_category     HO
_journal_paper_doi     10.1107/S2414314623007435
_journal_coeditor_code     BH4077
_publ_contact_author_name     'Manuel Stapf'
_publ_contact_author_address
;
Institut f\"ur Organische Chemie
Technische Universit\"at Bergakademie Freiberg
Leipziger Strasse 29
09599 Freiberg
Germany
;
_publ_contact_author_email     manuel.stapf@chemie.tu-freiberg.de
_publ_contact_author_fax       493731393170
_publ_contact_author_phone       493731393580
_publ_section_title
;
<i>N</i>,<i>N</i>'-[1,4-Phenylenebis(iminocarbonyl)]bis(<i>L</i>-phenylalanine)
tetrahydrofuran disolvate
;
loop_
    _publ_author_name
    _publ_author_footnote
    _publ_author_address
    "Stapf, Manuel" .
;
Institut f\"ur Organische Chemie
Technische Universit\"at Bergakademie Freiberg
Leipziger Strasse 29
09599 Freiberg
Germany
;
    "Schwarzer, Anke" .
;
Institut f\"ur Organische Chemie
Technische Universit\"at Bergakademie Freiberg
Leipziger Strasse 29
09599 Freiberg
Germany
;
_publ_section_synopsis
;
In the crystal structure of the title bis-urea derivative, the host molecules
are linked by N---H...O\\db C hydrogen bonds and C---H...O contacts with
<i>R</i>~2~^1^(6) and <i>R</i>~2~^1^(7) ring motifs.
;
_chemical_name_systematic
;
<i>N</i>,<i>N</i>'-[1,4-Phenylenebis(iminocarbonyl)]bis(<i>L</i>-phenylalanine)
tetrahydrofuran disolvate
;
_chemical_formula_moiety     'C26 H26 N4 O6, 2(C4 H8 O)'
_chemical_formula_sum     'C34 H42 N4 O8'
_chemical_formula_iupac     'C26 H26 N4 O6, 2C4 H8 O'
_chemical_formula_weight     634.71
_chemical_melting_point     ?
_chemical_absolute_configuration     syn
_space_group_crystal_system     tetragonal
_space_group_name_H-M_alt     'I 41'
_space_group_name_Hall     'I 4bw'
loop_
    _space_group_symop_operation_xyz
    'x, y, z'
    '-x+1/2, -y+1/2, z+1/2'
    '-y, x+1/2, z+1/4'
    'y+1/2, -x, z+3/4'
    'x+1/2, y+1/2, z+1/2'
    '-x+1, -y+1, z+1'
    '-y+1/2, x+1, z+3/4'
    'y+1, -x+1/2, z+5/4'
_cell_length_a     13.632(4)
_cell_length_b     13.632(4)
_cell_length_c     17.507(6)
_cell_angle_alpha     90
_cell_angle_beta     90
_cell_angle_gamma     90
_cell_volume     3253(2)
_cell_formula_units_Z     4
_cell_measurement_reflns_used     1266
_cell_measurement_theta_min     3.08
_cell_measurement_theta_max     26.66
_cell_measurement_temperature     153(2)
_exptl_crystal_description     chunk
_exptl_crystal_colour     colourless
_exptl_crystal_size_max     0.100
_exptl_crystal_size_mid     0.050
_exptl_crystal_size_min     0.040
_exptl_crystal_density_diffrn     1.296
_exptl_crystal_density_meas     ?
_exptl_crystal_density_method     ?
_exptl_crystal_F_000     1352
_exptl_absorpt_coefficient_mu     0.093
_exptl_absorpt_correction_type     none
_exptl_absorpt_process_details     ?
_exptl_absorpt_correction_T_min     ?
_exptl_absorpt_correction_T_max     ?
_diffrn_ambient_temperature     153
_diffrn_source     'sealed X-ray tube, 12 x 0.4 mm long-fine focus'
_diffrn_source_power     2.000
_diffrn_source_voltage     50
_diffrn_source_current     40
_diffrn_radiation_type     'Mo K\a'
_diffrn_radiation_wavelength     0.71073
_diffrn_radiation_monochromator     'plane graphite'
_diffrn_measurement_device_type     'STOE IPDS 2T'
_diffrn_measurement_device     '2-circle goniometer'
_diffrn_measurement_method     'rotation method'
_diffrn_detector     'image plate (34 cm diameter)'
_diffrn_detector_area_resol_mean     6.67
_diffrn_reflns_number     25670
_diffrn_reflns_av_R_equivalents     0.0277
_diffrn_reflns_av_unetI/netI     0.0118
_diffrn_reflns_theta_min     2.989
_diffrn_reflns_theta_max     26.997
_diffrn_reflns_theta_full     25.242
_diffrn_measured_fraction_theta_max     0.997
_diffrn_measured_fraction_theta_full     0.997
_diffrn_reflns_limit_h_min     -17
_diffrn_reflns_limit_h_max     17
_diffrn_reflns_limit_k_min     -17
_diffrn_reflns_limit_k_max     17
_diffrn_reflns_limit_l_min     -22
_diffrn_reflns_limit_l_max     22
_refine_special_details     ?
_reflns_number_total     3554
_reflns_number_gt     3269
_reflns_threshold_expression     'I > 2\s(I)'
_refine_ls_structure_factor_coef     Fsqd
_refine_ls_matrix_type     full
_refine_ls_R_factor_all     0.0446
_refine_ls_R_factor_gt     0.0395
_refine_ls_wR_factor_gt     0.1014
_refine_ls_wR_factor_ref     0.1067
_refine_ls_goodness_of_fit_ref     1.053
_refine_ls_restrained_S_all     1.108
_refine_ls_number_reflns     3554
_refine_ls_number_parameters     266
_refine_ls_number_restraints     95
_refine_ls_hydrogen_treatment     mixed
_refine_ls_weighting_scheme     calc
_refine_ls_weighting_details
              'w=1/[\s^2^(Fo^2^)+(0.0557P)^2^+2.0532P] where P=(Fo^2^+2Fc^2^)/3'
_atom_sites_solution_hydrogens     mixed
_atom_sites_solution_primary     dual
_atom_sites_solution_secondary     difmap
_refine_ls_shift/su_max     0.002
_refine_ls_shift/su_mean     0.000
_refine_diff_density_max     0.308
_refine_diff_density_min     -0.202
_refine_ls_extinction_method     none
_refine_ls_extinction_coef     .
_refine_ls_abs_structure_details     ?
_refine_ls_abs_structure_Flack     ?
loop_
    _atom_type_symbol
    _atom_type_description
    _atom_type_scat_dispersion_real
    _atom_type_scat_dispersion_imag
    _atom_type_scat_source
    'C' 'C' 0.0033 0.0016
                         'International Tables Vol C Tables 4.2.6.8 and 6.1.1.4'
    'H' 'H' 0.0000 0.0000
                         'International Tables Vol C Tables 4.2.6.8 and 6.1.1.4'
    'N' 'N' 0.0061 0.0033
                         'International Tables Vol C Tables 4.2.6.8 and 6.1.1.4'
    'O' 'O' 0.0106 0.0060
                         'International Tables Vol C Tables 4.2.6.8 and 6.1.1.4'
_computing_data_collection
;
X-AREA (Stoe & Cie, 2009)
;
_computing_cell_refinement
;
X-AREA (Stoe & Cie, 2009)
;
_computing_data_reduction
;
X-RED (Stoe & Cie, 2009)
;
_computing_structure_solution
;
SHELXT2018 (Sheldrick, 2015a)
;
_computing_structure_refinement
;
SHELXL2018 (Sheldrick, 2015b)
;
_computing_molecular_graphics
;
XP (Sheldrick, 2008)
;
_computing_publication_material
;
<i>WinGX</i> (Farrugia, 2012), <i>publCIF</i> (Westrip, 2010)
and
<i>shelXle</i> (H\"ubschle <i>et al.</i>,  2011)
;
loop_
    _atom_site_type_symbol
    _atom_site_label
    _atom_site_fract_x
    _atom_site_fract_y
    _atom_site_fract_z
    _atom_site_U_iso_or_equiv
    _atom_site_adp_type
    _atom_site_calc_flag
    _atom_site_occupancy
    _atom_site_disorder_assembly
    _atom_site_disorder_group
    N N1 0.38152(16) 0.16933(16) 0.54757(12) 0.0285(4) Uani d 1 . .
    H H1N 0.376(2) 0.194(2) 0.504(2) 0.030(8) Uiso d 1 . .
    N N2 0.27971(16) 0.29428(15) 0.58122(12) 0.0278(4) Uani d 1 . .
    H H2N 0.285(2) 0.310(2) 0.533(2) 0.034(8) Uiso d 1 . .
    O O1 0.31329(14) 0.17368(13) 0.66808(10) 0.0302(4) Uani d 1 . .
    O O2 0.11068(16) 0.19008(15) 0.57508(14) 0.0445(5) Uani d 1 . .
    O O3 0.02642(16) 0.30373(19) 0.63921(15) 0.0529(6) Uani d 1 . .
    H H3O -0.023(4) 0.263(4) 0.627(5) 0.14(3) Uiso d 1 . .
    C C1 0.3225(2) 0.5393(2) 0.54681(18) 0.0389(6) Uani d 1 . .
    H H1 0.302627 0.524528 0.496096 0.047 Uiso calc 1 . .
    C C2 0.4061(2) 0.5960(2) 0.55894(19) 0.0460(7) Uani d 1 . .
    H H2A 0.442763 0.619510 0.516591 0.055 Uiso calc 1 . .
    C C3 0.4360(2) 0.6185(2) 0.6331(2) 0.0497(8) Uani d 1 . .
    H H3 0.493013 0.657049 0.641531 0.060 Uiso calc 1 . .
    C C4 0.3818(3) 0.5840(2) 0.69431(19) 0.0466(7) Uani d 1 . .
    H H4 0.401726 0.599088 0.744967 0.056 Uiso calc 1 . .
    C C5 0.2986(2) 0.5276(2) 0.68217(16) 0.0380(6) Uani d 1 . .
    H H5 0.262005 0.504595 0.724742 0.046 Uiso calc 1 . .
    C C6 0.26774(19) 0.50397(18) 0.60822(16) 0.0313(5) Uani d 1 . .
    C C7 0.17887(19) 0.44008(19) 0.59624(15) 0.0327(6) Uani d 1 . .
    H H7A 0.161232 0.440197 0.541378 0.039 Uiso calc 1 . .
    H H7B 0.122863 0.467660 0.625126 0.039 Uiso calc 1 . .
    C C8 0.19711(18) 0.33349(18) 0.62249(14) 0.0283(5) Uani d 1 . .
    H H8 0.213017 0.333795 0.678256 0.034 Uiso calc 1 . .
    C C9 0.32327(17) 0.20934(17) 0.60329(13) 0.0252(5) Uani d 1 . .
    C C10 0.43982(17) 0.08384(17) 0.55283(14) 0.0250(5) Uani d 1 . .
    C C11 0.47052(18) 0.04159(18) 0.62133(14) 0.0275(5) Uani d 1 . .
    H H11 0.450935 0.069967 0.668486 0.033 Uiso calc 1 . .
    C C12 0.4700(2) 0.0413(2) 0.48385(14) 0.0341(6) Uani d 1 . .
    H H12 0.449394 0.068988 0.436734 0.041 Uiso calc 1 . .
    C C13 0.1072(2) 0.2663(2) 0.60914(15) 0.0370(6) Uani d 1 . .
    O O4A 0.6924(5) 0.1252(4) 0.3577(7) 0.048(2) Uani d 0.571(15) A 1
    C C14A 0.5578(8) 0.2254(9) 0.3317(12) 0.062(5) Uani d 0.571(15) A 1
    H H14A 0.519420 0.224367 0.379670 0.074 Uiso calc 0.571(15) A 1
    H H14B 0.515206 0.247603 0.289262 0.074 Uiso calc 0.571(15) A 1
    C C15A 0.6031(10) 0.1256(10) 0.3148(10) 0.046(4) Uani d 0.571(15) A 1
    H H15A 0.559079 0.071968 0.331644 0.055 Uiso calc 0.571(15) A 1
    H H15B 0.616352 0.118003 0.259558 0.055 Uiso calc 0.571(15) A 1
    C C16A 0.7185(6) 0.2206(5) 0.3801(6) 0.057(2) Uani d 0.571(15) A 1
    H H16A 0.787187 0.234862 0.365513 0.068 Uiso calc 0.571(15) A 1
    H H16B 0.711966 0.228135 0.436102 0.068 Uiso calc 0.571(15) A 1
    C C17A 0.6488(4) 0.2893(4) 0.3391(4) 0.0483(19) Uani d 0.571(15) A 1
    H H17A 0.674677 0.308654 0.288402 0.058 Uiso calc 0.571(15) A 1
    H H17B 0.635496 0.348937 0.369627 0.058 Uiso calc 0.571(15) A 1
    O O4B 0.6865(10) 0.1184(7) 0.3439(12) 0.081(5) Uani d 0.429(15) A 2
    C C14B 0.5595(10) 0.2278(11) 0.3178(12) 0.043(4) Uani d 0.429(15) A 2
    H H14C 0.491571 0.225648 0.337787 0.052 Uiso calc 0.429(15) A 2
    H H14D 0.560401 0.268410 0.270882 0.052 Uiso calc 0.429(15) A 2
    C C15B 0.5969(15) 0.1248(10) 0.3012(13) 0.046(4) Uani d 0.429(15) A 2
    H H15C 0.549184 0.074772 0.318503 0.056 Uiso calc 0.429(15) A 2
    H H15D 0.609168 0.115831 0.245904 0.056 Uiso calc 0.429(15) A 2
    C C16B 0.7256(7) 0.2178(7) 0.3503(8) 0.053(3) Uani d 0.429(15) A 2
    H H16C 0.748952 0.243547 0.300663 0.064 Uiso calc 0.429(15) A 2
    H H16D 0.778608 0.222487 0.388781 0.064 Uiso calc 0.429(15) A 2
    C C17B 0.6294(8) 0.2691(10) 0.3774(10) 0.088(4) Uani d 0.429(15) A 2
    H H17C 0.610777 0.249281 0.429818 0.105 Uiso calc 0.429(15) A 2
    H H17D 0.634210 0.341453 0.374449 0.105 Uiso calc 0.429(15) A 2
loop_
    _atom_site_aniso_label
    _atom_site_aniso_U_11
    _atom_site_aniso_U_22
    _atom_site_aniso_U_33
    _atom_site_aniso_U_12
    _atom_site_aniso_U_13
    _atom_site_aniso_U_23
    N1 0.0345(11) 0.0309(10) 0.0202(9) 0.0040(9) 0.0040(8) 0.0030(8)
    N2 0.0338(11) 0.0261(10) 0.0235(10) 0.0025(8) 0.0050(8) 0.0009(8)
    O1 0.0355(10) 0.0342(9) 0.0209(8) 0.0044(7) 0.0033(7) 0.0026(7)
    O2 0.0431(11) 0.0363(11) 0.0540(13) -0.0057(8) -0.0076(10) -0.0039(9)
    O3 0.0357(11) 0.0657(15) 0.0574(14) -0.0110(10) 0.0096(10) -0.0175(12)
    C1 0.0424(15) 0.0388(14) 0.0355(13) 0.0037(12) 0.0062(12) -0.0026(12)
    C2 0.0465(17) 0.0469(17) 0.0445(17) -0.0021(13) 0.0145(14) -0.0026(13)
    C3 0.0425(16) 0.0437(17) 0.063(2) -0.0089(13) 0.0042(15) -0.0104(15)
    C4 0.0492(18) 0.0451(17) 0.0454(16) -0.0092(14) -0.0022(13) -0.0104(13)
    C5 0.0451(16) 0.0353(14) 0.0337(14) -0.0013(12) 0.0016(12) -0.0016(11)
    C6 0.0337(13) 0.0249(11) 0.0353(13) 0.0066(10) 0.0010(10) -0.0003(10)
    C7 0.0294(12) 0.0328(13) 0.0360(14) 0.0061(10) -0.0019(10) 0.0012(11)
    C8 0.0277(11) 0.0333(12) 0.0240(11) 0.0004(10) 0.0008(9) 0.0005(9)
    C9 0.0268(11) 0.0263(11) 0.0224(11) -0.0041(9) 0.0001(9) -0.0019(9)
    C10 0.0250(11) 0.0284(11) 0.0218(10) -0.0018(9) 0.0011(9) 0.0006(9)
    C11 0.0309(11) 0.0306(12) 0.0210(11) 0.0013(10) 0.0007(9) -0.0018(9)
    C12 0.0396(14) 0.0427(15) 0.0199(11) 0.0115(12) 0.0000(10) 0.0012(10)
    C13 0.0344(13) 0.0479(16) 0.0289(13) -0.0011(12) 0.0001(11) 0.0060(11)
    O4A 0.038(3) 0.034(3) 0.072(5) -0.003(2) -0.021(3) -0.001(2)
    C14A 0.048(6) 0.054(7) 0.083(9) 0.003(5) -0.003(5) -0.012(5)
    C15A 0.037(5) 0.059(7) 0.043(5) -0.006(4) -0.002(3) -0.015(4)
    C16A 0.057(3) 0.055(3) 0.059(3) 0.003(2) -0.009(2) -0.002(2)
    C17A 0.049(3) 0.038(2) 0.058(3) 0.0014(19) 0.006(2) 0.000(2)
    O4B 0.113(10) 0.064(6) 0.065(6) 0.058(6) -0.020(5) -0.008(5)
    C14B 0.040(7) 0.047(7) 0.042(5) 0.024(5) -0.003(4) -0.003(4)
    C15B 0.056(8) 0.025(6) 0.058(9) 0.009(5) 0.011(5) 0.010(5)
    C16B 0.052(3) 0.053(3) 0.055(4) 0.001(2) -0.007(3) -0.003(3)
    C17B 0.088(5) 0.087(5) 0.089(5) 0.009(3) -0.004(3) -0.004(3)
_geom_special_details     ?
loop_
    _geom_bond_atom_site_label_1
    _geom_bond_atom_site_label_2
    _geom_bond_site_symmetry_2
    _geom_bond_distance
    _geom_bond_publ_flag
    N1 C9 . 1.371(3) ?
    N1 C10 . 1.413(3) ?
    N1 H1N . 0.84(4) ?
    N2 C9 . 1.357(3) ?
    N2 C8 . 1.441(3) ?
    N2 H2N . 0.88(3) ?
    O1 C9 . 1.241(3) ?
    O2 C13 . 1.199(4) ?
    O3 C13 . 1.324(4) ?
    O3 H3O . 0.90(3) ?
    C1 C2 . 1.393(5) ?
    C1 C6 . 1.395(4) ?
    C1 H1 . 0.9500 ?
    C2 C3 . 1.395(5) ?
    C2 H2A . 0.9500 ?
    C3 C4 . 1.383(5) ?
    C3 H3 . 0.9500 ?
    C4 C5 . 1.387(4) ?
    C4 H4 . 0.9500 ?
    C5 C6 . 1.399(4) ?
    C5 H5 . 0.9500 ?
    C6 C7 . 1.507(4) ?
    C7 C8 . 1.544(3) ?
    C7 H7A . 0.9900 ?
    C7 H7B . 0.9900 ?
    C8 C13 . 1.547(4) ?
    C8 H8 . 1.0000 ?
    C10 C11 . 1.395(3) ?
    C10 C12 . 1.402(3) ?
    C11 C11 6_544 1.390(5) ?
    C11 H11 . 0.9500 ?
    C12 C12 6_544 1.390(5) ?
    C12 H12 . 0.9500 ?
    O4A C16A . 1.405(8) ?
    O4A C15A . 1.430(8) ?
    C14A C15A . 1.522(9) ?
    C14A C17A . 1.522(10) ?
    C14A H14A . 0.9900 ?
    C14A H14B . 0.9900 ?
    C15A H15A . 0.9900 ?
    C15A H15B . 0.9900 ?
    C16A C17A . 1.515(8) ?
    C16A H16A . 0.9900 ?
    C16A H16B . 0.9900 ?
    C17A H17A . 0.9900 ?
    C17A H17B . 0.9900 ?
    O4B C15B . 1.435(10) ?
    O4B C16B . 1.460(10) ?
    C14B C15B . 1.521(9) ?
    C14B C17B . 1.521(11) ?
    C14B H14C . 0.9900 ?
    C14B H14D . 0.9900 ?
    C15B H15C . 0.9900 ?
    C15B H15D . 0.9900 ?
    C16B C17B . 1.560(10) ?
    C16B H16C . 0.9900 ?
    C16B H16D . 0.9900 ?
    C17B H17C . 0.9900 ?
    C17B H17D . 0.9900 ?
loop_
    _geom_angle_atom_site_label_1
    _geom_angle_atom_site_label_2
    _geom_angle_atom_site_label_3
    _geom_angle_site_symmetry_1
    _geom_angle_site_symmetry_3
    _geom_angle
    _geom_angle_publ_flag
    C9 N1 C10 . . 127.4(2) ?
    C9 N1 H1N . . 116(2) ?
    C10 N1 H1N . . 116(2) ?
    C9 N2 C8 . . 121.0(2) ?
    C9 N2 H2N . . 117(2) ?
    C8 N2 H2N . . 117(2) ?
    C13 O3 H3O . . 107(5) ?
    C2 C1 C6 . . 120.8(3) ?
    C2 C1 H1 . . 119.6 ?
    C6 C1 H1 . . 119.6 ?
    C1 C2 C3 . . 120.2(3) ?
    C1 C2 H2A . . 119.9 ?
    C3 C2 H2A . . 119.9 ?
    C4 C3 C2 . . 119.4(3) ?
    C4 C3 H3 . . 120.3 ?
    C2 C3 H3 . . 120.3 ?
    C3 C4 C5 . . 120.4(3) ?
    C3 C4 H4 . . 119.8 ?
    C5 C4 H4 . . 119.8 ?
    C4 C5 C6 . . 121.0(3) ?
    C4 C5 H5 . . 119.5 ?
    C6 C5 H5 . . 119.5 ?
    C1 C6 C5 . . 118.2(3) ?
    C1 C6 C7 . . 121.5(3) ?
    C5 C6 C7 . . 120.2(2) ?
    C6 C7 C8 . . 111.9(2) ?
    C6 C7 H7A . . 109.2 ?
    C8 C7 H7A . . 109.2 ?
    C6 C7 H7B . . 109.2 ?
    C8 C7 H7B . . 109.2 ?
    H7A C7 H7B . . 107.9 ?
    N2 C8 C7 . . 109.0(2) ?
    N2 C8 C13 . . 108.9(2) ?
    C7 C8 C13 . . 112.6(2) ?
    N2 C8 H8 . . 108.8 ?
    C7 C8 H8 . . 108.8 ?
    C13 C8 H8 . . 108.8 ?
    O1 C9 N2 . . 123.1(2) ?
    O1 C9 N1 . . 123.9(2) ?
    N2 C9 N1 . . 113.0(2) ?
    C11 C10 C12 . . 118.8(2) ?
    C11 C10 N1 . . 124.4(2) ?
    C12 C10 N1 . . 116.8(2) ?
    C11 C11 C10 6_544 . 120.70(14) ?
    C11 C11 H11 6_544 . 119.7 ?
    C10 C11 H11 . . 119.7 ?
    C12 C12 C10 6_544 . 120.52(15) ?
    C12 C12 H12 6_544 . 119.7 ?
    C10 C12 H12 . . 119.7 ?
    O2 C13 O3 . . 124.4(3) ?
    O2 C13 C8 . . 123.9(3) ?
    O3 C13 C8 . . 111.8(3) ?
    C16A O4A C15A . . 111.0(7) ?
    C15A C14A C17A . . 101.4(8) ?
    C15A C14A H14A . . 111.5 ?
    C17A C14A H14A . . 111.5 ?
    C15A C14A H14B . . 111.5 ?
    C17A C14A H14B . . 111.5 ?
    H14A C14A H14B . . 109.3 ?
    O4A C15A C14A . . 104.3(7) ?
    O4A C15A H15A . . 110.9 ?
    C14A C15A H15A . . 110.9 ?
    O4A C15A H15B . . 110.9 ?
    C14A C15A H15B . . 110.9 ?
    H15A C15A H15B . . 108.9 ?
    O4A C16A C17A . . 106.4(6) ?
    O4A C16A H16A . . 110.5 ?
    C17A C16A H16A . . 110.5 ?
    O4A C16A H16B . . 110.5 ?
    C17A C16A H16B . . 110.5 ?
    H16A C16A H16B . . 108.6 ?
    C16A C17A C14A . . 101.4(6) ?
    C16A C17A H17A . . 111.5 ?
    C14A C17A H17A . . 111.5 ?
    C16A C17A H17B . . 111.5 ?
    C14A C17A H17B . . 111.5 ?
    H17A C17A H17B . . 109.3 ?
    C15B O4B C16B . . 107.1(10) ?
    C15B C14B C17B . . 105.2(7) ?
    C15B C14B H14C . . 110.7 ?
    C17B C14B H14C . . 110.7 ?
    C15B C14B H14D . . 110.7 ?
    C17B C14B H14D . . 110.7 ?
    H14C C14B H14D . . 108.8 ?
    O4B C15B C14B . . 104.0(8) ?
    O4B C15B H15C . . 111.0 ?
    C14B C15B H15C . . 111.0 ?
    O4B C15B H15D . . 111.0 ?
    C14B C15B H15D . . 111.0 ?
    H15C C15B H15D . . 109.0 ?
    O4B C16B C17B . . 97.6(8) ?
    O4B C16B H16C . . 112.2 ?
    C17B C16B H16C . . 112.2 ?
    O4B C16B H16D . . 112.2 ?
    C17B C16B H16D . . 112.2 ?
    H16C C16B H16D . . 109.8 ?
    C14B C17B C16B . . 98.8(10) ?
    C14B C17B H17C . . 112.0 ?
    C16B C17B H17C . . 112.0 ?
    C14B C17B H17D . . 112.0 ?
    C16B C17B H17D . . 112.0 ?
    H17C C17B H17D . . 109.7 ?
loop_
    _geom_torsion_atom_site_label_1
    _geom_torsion_atom_site_label_2
    _geom_torsion_atom_site_label_3
    _geom_torsion_atom_site_label_4
    _geom_torsion_site_symmetry_1
    _geom_torsion_site_symmetry_2
    _geom_torsion_site_symmetry_3
    _geom_torsion_site_symmetry_4
    _geom_torsion
    _geom_torsion_publ_flag
    C6 C1 C2 C3 . . . . -0.1(5) ?
    C1 C2 C3 C4 . . . . -0.1(5) ?
    C2 C3 C4 C5 . . . . 0.1(5) ?
    C3 C4 C5 C6 . . . . 0.2(5) ?
    C2 C1 C6 C5 . . . . 0.4(4) ?
    C2 C1 C6 C7 . . . . -178.2(3) ?
    C4 C5 C6 C1 . . . . -0.5(4) ?
    C4 C5 C6 C7 . . . . 178.2(3) ?
    C1 C6 C7 C8 . . . . 110.2(3) ?
    C5 C6 C7 C8 . . . . -68.4(3) ?
    C9 N2 C8 C7 . . . . 167.2(2) ?
    C9 N2 C8 C13 . . . . -69.6(3) ?
    C6 C7 C8 N2 . . . . -57.9(3) ?
    C6 C7 C8 C13 . . . . -178.9(2) ?
    C8 N2 C9 O1 . . . . -18.6(4) ?
    C8 N2 C9 N1 . . . . 163.4(2) ?
    C10 N1 C9 O1 . . . . -0.6(4) ?
    C10 N1 C9 N2 . . . . 177.4(2) ?
    C9 N1 C10 C11 . . . . -19.7(4) ?
    C9 N1 C10 C12 . . . . 161.9(2) ?
    C12 C10 C11 C11 . . . 6_544 -0.4(4) ?
    N1 C10 C11 C11 . . . 6_544 -178.7(3) ?
    C11 C10 C12 C12 . . . 6_544 -0.4(5) ?
    N1 C10 C12 C12 . . . 6_544 178.1(3) ?
    N2 C8 C13 O2 . . . . 5.8(4) ?
    C7 C8 C13 O2 . . . . 126.8(3) ?
    N2 C8 C13 O3 . . . . -173.6(2) ?
    C7 C8 C13 O3 . . . . -52.6(3) ?
    C16A O4A C15A C14A . . . . -16.5(18) ?
    C17A C14A C15A O4A . . . . 34.2(17) ?
    C15A O4A C16A C17A . . . . -8.6(15) ?
    O4A C16A C17A C14A . . . . 29.8(13) ?
    C15A C14A C17A C16A . . . . -38.3(15) ?
    C16B O4B C15B C14B . . . . -28(2) ?
    C17B C14B C15B O4B . . . . -6(2) ?
    C15B O4B C16B C17B . . . . 48.8(18) ?
    C15B C14B C17B C16B . . . . 34(2) ?
    O4B C16B C17B C14B . . . . -48.8(16) ?
loop_
    _geom_hbond_atom_site_label_D
    _geom_hbond_atom_site_label_H
    _geom_hbond_atom_site_label_A
    _geom_hbond_site_symmetry_A
    _geom_hbond_distance_DH
    _geom_hbond_distance_HA
    _geom_hbond_distance_DA
    _geom_hbond_angle_DHA
    _geom_hbond_publ_flag
    N1 H1N O1 7_544 0.84(4) 2.32(3) 3.091(3) 153(3) yes
    N2 H2N O1 7_544 0.88(3) 2.08(4) 2.937(3) 163(3) yes
    O3 H3O O4A 3_545 0.90(3) 1.73(3) 2.623(7) 175(7) yes
    C5 H5 O2 8_454 0.95 2.55 3.464(4) 160.8 yes
    C8 H8 O2 8_454 1.00 2.70 3.629(4) 155.0 yes
    C11 H11 O1 . 0.95 2.35 2.916(3) 117.8 yes
    C14A H14B O3 2_554 0.99 2.78 3.581(18) 138.8 yes
    C16A H16A <i>Cg</i>1 1_565 0.99 2.61 3.497(8) 149 yes
    C16B H16D <i>Cg</i>1 1_565 0.99 2.82 3.449(10) 122 yes
    C17A H17B <i>Cg</i>2 4_564 0.99 3.00 3.574(8) 117.7 yes
_shelx_space_group_comment     ?
_shelx_estimated_absorpt_T_min     0.991
_shelx_estimated_absorpt_T_max     0.996
_shelx_hkl_file
;
 -16  -1  -1   24.07    1.82   0
 -15  -2  -1   28.62    1.37   0
 -15   8   1   -0.45    2.19   0
 -14  -8  -6   12.51    1.24   0
 -14  -3  -1    9.58    1.45   0
 -14   1   1    4.40    1.52   0
 -13  -7  -4   10.11    1.63   0
 -13  -6  -3   55.00    1.74   0
 -13  -5  -2   46.31    1.70   0
 -13   0   1    5.91    1.47   0
 -13   3   2    9.97    1.48   0
 -13   7   2   20.72    1.71   0
 -12 -10  -8    2.24    1.35   0
 -12  -1   1  137.38    2.21   0
 -12   2   2    5.31    1.47   0
 -11  -9  -6   16.88    1.32   0
 -11   1   2   80.90    2.04   0
 -10 -11  -9   -0.49    1.81   0
 -10  -8  -4   12.69    1.54   0
 -10  -7  -3  117.92    1.92   0
 -10  -6  -2  134.25    1.82   0
 -10  -5  -1  139.71    2.14   0
  -9 -12 -11   35.18    2.19   0
  -9 -10  -7   28.98    1.24   0
  -9   4   3   46.53    1.99   0
  -9   6   3  116.79    2.90   0
  -8  -9  -5   39.59    1.49   0
  -8  -8  -4   16.90    1.21   0
  -8  -4   0  155.48    2.23   0
  -7 -12 -11    1.15    1.79   0
  -7   4   3  176.69    3.07   0
  -6  -8  -4   78.38    1.83   0
  -6  -5  -1  500.65    3.39   0
  -6   0   2  240.51    3.00   0
  -5 -10  -7  132.02    2.20   0
  -5  -2   1  432.67    3.84   0
  -4 -12 -12    2.19    1.52   0
  -3 -11 -10    9.15    1.69   0
  -1 -12 -15   16.25    2.20   0
  -1  15  -2    8.92    1.75   0
  -1  16  -3    2.15    1.70   0
  -1  17  -4    1.53    1.84   0
   0  14  -2   15.92    1.55   0
   1  -6  -5  198.54    4.00   0
   1   9   0  140.52    2.38   0
   1  13  -2   66.76    1.84   0
   2 -11 -17    0.19    2.98   0
   2  12  -2    5.79    1.35   0
   3   6  -1  228.08    2.55   0
   3  12  -3   45.95    1.60   0
   4   4  -2  100.48    2.19   0
   4   6  -2   55.86    1.69   0
   4  12  -4   62.84    1.79   0
   5  -7 -12   18.44    2.55   0
   5   4  -3  886.86    4.47   0
   5   6  -3   62.94    1.78   0
   5  12  -5   12.71    1.41   0
   5  13  -6   72.96    1.92   0
   6   1  -5  193.90    2.36   0
   6  13  -7    2.20    1.15   0
   6  14  -8   13.77    1.35   0
   7  -6 -15   28.91    2.06   0
   7  -4 -11   34.96    1.74   0
   8  -4 -14   51.06    2.06   0
   8   2  -8   37.86    1.60   0
   8  11  -9    9.67    1.11   0
   8  12 -10    4.08    1.70   0
   9   6  -9   41.96    1.31   0
   9   9 -10    6.82    1.58   0
   9  10 -11    3.40    1.63   0
  10   4 -12   16.89    1.60   0
  10   6 -12    9.38    1.68   0
  10   8 -12    4.43    1.21   0
  10   9 -13   40.06    1.94   0
  11   2 -17   -0.16    1.67   0
  11   3 -16    0.88    1.59   0
  11   5 -16   18.54    1.92   0
  11   6 -15    3.57    1.44   0
 -17   0  -1    3.60    1.44   0
 -17   3   0    2.35    1.98   0
 -15  -1   0    8.29    1.76   0
 -15   2   1    0.58    1.63   0
 -14  -2   0  135.43    2.16   0
 -13  -9  -6    1.59    1.84   0
 -13  -8  -5   26.32    1.34   0
 -13  -4  -1   11.74    1.19   0
 -12  -7  -3   10.14    1.35   0
 -12  -6  -2   27.25    1.52   0
 -11 -10  -7   19.42    1.23   0
 -11  -2   1   58.28    1.81   0
 -10  -9  -5   16.30    1.57   0
 -10  -4   0   24.37    1.50   0
 -10   0   2    7.08    0.95   0
 -10   5   3   40.44    1.84   0
  -9 -11  -8   16.68    1.53   0
  -8   3   3   90.21    2.28   0
  -7 -11  -8   12.82    1.52   0
  -6  -9  -5  197.06    2.47   0
  -6  -4   0  963.47    4.53   0
  -5 -12 -11    8.00    1.61   0
  -4 -11  -9  168.11    2.63   0
  -4  -7  -3  185.84    2.52   0
  -4  -6  -2   49.66    1.81   0
  -4  15  -1   26.14    2.08   0
  -3  -9  -6   31.20    1.57   0
  -3  13   0   43.61    2.09   0
  -1 -10  -9   31.86    1.93   0
   0 -10 -10   15.18    1.72   0
   0   5   1  498.72    5.25   0
   0  10   0  404.31    3.76   0
   0  15  -3    1.86    1.61   0
   0  16  -4    3.00    1.76   0
   0  17  -5   23.97    1.93   0
   1  -4  -3 1031.82   11.37   0
   2   1  -1 1699.81    9.77   0
   2   9  -1  456.44    3.54   0
   2  13  -3   18.72    1.47   0
   3  13  -4   15.59    1.68   0
   4  13  -5   42.12    1.65   0
   4  14  -6   91.66    2.02   0
   4  15  -7   50.78    2.04   0
   5   1  -4  124.90    2.37   0
   5   9  -4    3.15    1.37   0
   5  14  -7    4.70    1.16   0
   5  15  -8   43.43    1.72   0
   6   9  -5  185.16    2.07   0
   7  -3 -10    6.96    1.43   0
   7  -1  -8   54.59    1.74   0
   7   3  -6  103.68    1.71   0
   7   5  -6  205.79    2.41   0
   7   7  -6   55.78    1.67   0
   7  10  -7    4.74    1.06   0
   7  11  -8   10.65    1.49   0
   8  -5 -17    6.62    1.86   0
   8   8  -8    2.59    1.32   0
   9  -3 -16   36.73    1.80   0
   9   3 -10   45.56    1.79   0
   9   7 -10   -1.54    1.53   0
   9  11 -12    0.82    1.44   0
  10  -1 -17    2.45    1.65   0
  10   3 -13   17.09    1.50   0
  10   7 -13   76.02    2.00   0
 -17  -3  -2    5.30    1.80   0
 -17   1   0    2.56    1.74   0
 -16  -6  -4   10.39    1.48   0
 -16  -5  -3   27.31    1.94   0
 -16  -4  -2   10.35    1.82   0
 -16   0   0    0.48    1.25   0
 -16   3   1   44.01    2.02   0
 -16   5   1    0.09    1.72   0
 -15  -6  -3   19.51    1.67   0
 -14   4   2  116.89    2.34   0
 -14   6   2    1.23    1.49   0
 -13 -10  -7    1.51    1.77   0
 -13  -3   0   49.02    1.33   0
 -13   1   2   64.89    1.82   0
 -12  -9  -5    1.02    1.46   0
 -12  -8  -4    1.51    1.06   0
 -12  -5  -1   75.47    1.59   0
 -11 -11  -8    0.48    1.72   0
 -11   4   3  586.37    4.49   0
 -11   6   3   36.81    1.97   0
 -10 -12 -10    0.34    1.86   0
 -10 -10  -6   16.62    1.68   0
 -10  -3   1   13.18    1.40   0
 -10   3   3   97.95    2.06   0
 -10   7   3   35.43    2.00   0
  -9  -7  -2  489.57    3.32   0
  -9  -1   2  145.99    2.27   0
  -8 -12 -10    6.39    1.27   0
  -8 -10  -6   22.11    1.73   0
  -8  -3   1   31.30    1.60   0
  -7  -1   2   80.15    1.93   0
  -6 -12 -10   -0.06    1.58   0
  -6 -10  -6  121.09    2.02   0
  -6   3   3   34.81    1.95   0
  -6   7   3    3.46    2.75   0
  -6  14   0   -0.14    1.99   0
  -4  -8  -4  176.30    2.44   0
  -4  -5  -1  483.60    3.75   0
  -4  16  -2   12.03    1.82   0
  -3  -3   0  177.44    2.74   0
  -2 -10  -8   30.29    1.56   0
  -2  12   0   40.15    2.07   0
  -1  11   0  106.21    2.61   0
   0 -12 -16    7.14    2.32   0
   0  -6  -4  569.84    5.56   0
   1 -11 -14    5.26    2.19   0
   1  -7  -6   22.09    1.97   0
   1  14  -3   17.86    1.19   0
   1  15  -4   16.44    1.64   0
   1  16  -5    3.70    1.77   0
   2  14  -4    9.54    1.45   0
   2  15  -5   67.34    2.02   0
   2  16  -6   18.97    1.78   0
   3   1  -2 2633.18   10.45   0
   3   9  -2  119.13    2.11   0
   3  14  -5  188.49    2.57   0
   3  15  -6    9.03    1.80   0
   3  16  -7   19.69    1.58   0
   4   1  -3  940.18    5.70   0
   4   9  -3   47.90    1.56   0
   6  -7 -15   94.45    3.31   0
   6   0  -6   56.02    1.80   0
   6   3  -5  202.64    2.46   0
   6   7  -5   37.33    1.48   0
   6  10  -6  124.44    2.01   0
   7  12  -9    4.61    1.18   0
   7  13 -10    2.79    1.24   0
   8   1  -9   46.25    1.62   0
   8   4  -8   22.28    1.43   0
   8   6  -8    8.28    1.22   0
   8   9  -9   11.63    1.35   0
   8  10 -10    6.39    1.61   0
   9   2 -11  278.18    2.68   0
   9   5 -10  185.52    2.13   0
   9   8 -11    6.30    1.54   0
  10   0 -16    5.29    1.53   0
  10   1 -15   19.90    1.55   0
  10   2 -14    2.65    1.50   0
  10   5 -13    0.26    1.13   0
  10   8 -14   10.65    1.29   0
 -17  -2  -1    0.12    1.97   0
 -16  -3  -1   24.12    1.88   0
 -15  -8  -5   17.65    1.95   0
 -15  -7  -4    3.06    1.29   0
 -15  -5  -2   -0.93    1.37   0
 -15  -4  -1   26.66    1.73   0
 -15   0   1    8.10    1.72   0
 -14  -7  -3    3.13    1.48   0
 -14  -1   1   22.35    1.54   0
 -14   2   2   28.83    1.73   0
 -13  -2   1   -0.32    1.40   0
 -13   9   2    1.02    2.08   0
 -12 -10  -6   17.70    1.70   0
 -12  -4   0   94.76    1.58   0
 -12   0   2   40.29    1.44   0
 -12  10   2    4.60    2.12   0
 -11  -7  -2   10.66    1.48   0
 -11  -1   2  125.30    2.14   0
  -9 -12  -9    2.47    1.63   0
  -9  -9  -4    4.05    1.38   0
  -9  -8  -3  182.56    2.00   0
  -9  -6  -1  299.21    2.48   0
  -9  -5   0    5.94    1.29   0
  -9   2   3   74.16    1.97   0
  -9   8   3   82.96    3.13   0
  -8 -11  -7    8.36    1.40   0
  -7  -8  -3   38.34    1.66   0
  -7  -7  -2   22.33    1.19   0
  -7  -6  -1  154.94    2.18   0
  -7   2   3   92.01    2.19   0
  -6  -3   1  419.28    3.37   0
  -5 -11  -8    8.04    1.60   0
  -5  12   1   82.31    2.77   0
  -4  -9  -5   51.33    1.64   0
  -3 -10  -7   21.72    1.64   0
  -3  14  -1    4.22    1.88   0
  -1   8   1   81.21    2.34   0
   0  -7  -5  118.64    2.79   0
   0  -5  -3  109.87    2.99   0
   1 -10 -11    9.35    1.64   0
   1   7   0  364.75    3.54   0
   1  10  -1   73.18    1.81   0
   2  -7  -7   31.57    2.67   0
   3  -4  -5  707.19   10.80   0
   5  -8 -15   36.91    3.15   0
   5   7  -4   11.29    1.35   0
   5  10  -5    1.60    1.44   0
   6  -5 -11  218.17    3.68   0
   6   5  -5  266.46    2.65   0
   6  11  -7    5.09    1.12   0
   6  12  -8   13.22    1.63   0
   6  13  -9    5.32    1.78   0
   6  14 -10   10.76    1.79   0
   7   2  -7   34.23    1.59   0
   7   8  -7   32.34    1.23   0
   8  -1 -11   68.91    1.91   0
   8   0 -10   32.70    1.71   0
   8   7  -9   13.54    1.41   0
   8  11 -11    3.23    1.35   0
   8  12 -12    2.55    1.51   0
   9  -1 -14   10.54    1.46   0
   9   0 -13   14.29    1.54   0
   9   1 -12  174.82    2.48   0
   9   4 -11   64.23    1.74   0
   9   6 -11   38.94    1.69   0
   9   9 -12   22.37    1.26   0
   9  10 -13    7.79    1.29   0
  10   0 -18   -0.04    1.99   0
  10   3 -15   10.31    1.56   0
  10   4 -14    6.35    1.11   0
  10   6 -14   84.06    1.69   0
  10   7 -15    4.31    1.84   0
 -16  -2   0    3.58    1.65   0
 -16   1   1   11.29    1.80   0
 -15  -3   0    0.54    1.53   0
 -15   3   2   -0.22    1.57   0
 -15   5   2    3.95    1.64   0
 -14  -9  -5   -0.08    1.92   0
 -14  -8  -4   21.45    1.46   0
 -14  -6  -2    3.88    1.08   0
 -14  -5  -1    3.49    1.73   0
 -14   8   2   88.03    2.51   0
 -12  -3   1    0.20    1.33   0
 -12   3   3   44.85    1.66   0
 -12   5   3   72.44    2.01   0
 -11  -9  -4   16.56    1.46   0
 -11  -8  -3   10.35    1.22   0
 -11  -6  -1    9.85    1.04   0
 -11  -5   0    0.24    1.39   0
 -11   2   3   16.67    1.51   0
 -10 -11  -7    0.28    1.21   0
 -10   1   3   95.55    1.95   0
  -9 -10  -5   10.22    1.47   0
  -8  -2   2   48.35    1.68   0
  -8   1   3  307.38    3.22   0
  -7 -12  -9    3.53    1.59   0
  -7  -9  -4   68.79    1.55   0
  -7  -5   0  362.51    2.80   0
  -7   8   3   37.44    3.93   0
  -6 -11  -7    2.62    1.54   0
  -5 -13 -12   19.10    2.02   0
  -5  -7  -2   32.78    1.62   0
  -5   4   3  298.03    4.88   0
  -4 -13 -13   39.35    2.12   0
  -4 -12 -10   18.36    1.68   0
  -4  -4   0 1302.09    6.04   0
  -4   0   2  124.46    2.82   0
  -3 -13 -14    5.31    2.35   0
  -3 -12 -11   -0.30    1.58   0
  -3  15  -2    4.60    1.79   0
  -3  16  -3    6.13    2.04   0
  -2 -12 -12   17.72    1.62   0
   1   3   0 2728.80   11.90   0
   2   7  -1   55.87    1.83   0
   2  10  -2   37.39    1.61   0
   3  -5  -6  174.11    7.21   0
   3  10  -3  101.31    1.93   0
   4   7  -3  181.24    2.34   0
   4  10  -4   56.55    1.72   0
   5   3  -4  608.35    3.97   0
   5   5  -4   55.52    1.73   0
   5  11  -6   37.05    1.56   0
   5  12  -7   23.99    1.52   0
   5  14  -9   18.67    1.93   0
   6  -1  -7  568.45    4.35   0
   6   8  -6   40.91    1.76   0
   7  -6 -17   14.58    1.97   0
   7  -5 -14    0.73    1.54   0
   7   4  -7    2.33    1.42   0
   7   6  -7    8.82    1.33   0
   7   9  -8  108.79    1.72   0
   7  10  -9   26.62    1.57   0
   8  -4 -16   31.17    1.76   0
   8   3  -9  178.42    2.33   0
   8   5  -9   68.01    1.86   0
   8   8 -10   12.03    1.48   0
   9  -2 -17   33.57    1.88   0
   9   3 -12   34.72    1.61   0
   9   7 -12   53.01    1.74   0
   9   8 -13   60.07    1.87   0
  10   1 -17    0.15    1.22   0
  10   2 -16    7.69    1.55   0
  10   4 -16    0.10    1.74   0
  10   5 -15   12.50    1.31   0
  10   6 -16    4.77    1.88   0
 -17  -1   0    9.63    1.45   0
 -17   2   1    5.21    2.04   0
 -15   7   2   31.25    1.98   0
 -14  -4   0   16.53    1.12   0
 -14   0   2   12.17    1.55   0
 -13  -9  -4   17.83    1.63   0
 -13  -8  -3   33.50    1.69   0
 -13  -7  -2    9.32    1.64   0
 -13  -6  -1   34.16    1.65   0
 -13  -1   2   30.95    1.69   0
 -13   4   3   83.32    2.20   0
 -12 -11  -7   33.11    1.63   0
 -12   7   3   21.15    1.93   0
 -11 -10  -5    4.79    1.46   0
 -11  -4   1   98.56    2.02   0
 -11   8   3    1.82    1.72   0
 -10 -12  -8   43.79    1.81   0
 -10  -2   2  120.41    1.82   0
 -10  14   0    0.84    3.92   0
  -9  -4   1  248.96    2.25   0
  -8 -12  -8   21.26    1.64   0
  -8  14   0  109.68    4.36   0
  -7 -10  -5    0.92    1.36   0
  -7  -4   1  131.30    2.18   0
  -6 -13 -11   11.50    1.81   0
  -6  15  -1   24.39    2.27   0
  -6  16  -2    0.87    2.27   0
  -5 -12  -9   44.79    1.68   0
  -5  -9  -4    4.99    1.34   0
  -5  -8  -3   74.61    1.59   0
  -5  -6  -1  391.19    3.27   0
  -5  -1   2  812.08    5.18   0
  -4 -10  -6   96.42    2.13   0
  -2   9   1    4.12    1.70   0
  -2  13  -1   -0.40    1.41   0
  -1 -12 -13    0.44    1.78   0
  -1  -7  -4   75.22    2.16   0
  -1  -6  -3  260.79    3.45   0
  -1  12  -1  136.69    2.43   0
   0  -8  -6  195.24    3.38   0
   0  11  -1    1.16    1.46   0
   1   5   0  291.18    3.67   0
   3   7  -2   50.39    1.42   0
   4   3  -3 1081.31    5.50   0
   4  11  -5   63.15    1.73   0
   4  14  -8   83.94    2.08   0
   4  15  -9   57.41    2.02   0
   5   0  -5   50.63    1.83   0
   5  13  -8    2.80    1.09   0
   6  -4 -10  114.94    2.61   0
   7   1  -8  188.67    2.43   0
   7  11 -10   27.04    1.31   0
   7  12 -11    2.79    1.28   0
   8   2 -10   16.07    1.51   0
   8   9 -11   45.43    1.64   0
   8  10 -12   -1.90    1.54   0
   8  11 -13    2.28    1.68   0
   9  -1 -16   16.82    1.57   0
   9   2 -13   18.62    1.59   0
   9   5 -12    9.99    1.06   0
   9   9 -14   17.24    1.25   0
  10   2 -18    7.90    1.91   0
  10   3 -17    4.33    1.61   0
  10   5 -17    7.84    1.87   0
 -17   0   1    3.05    1.72   0
 -16  -6  -2    2.93    2.00   0
 -16  -1   1   27.37    1.93   0
 -16   4   2    8.22    1.82   0
 -16   6   2   17.89    2.32   0
 -15  -2   1   26.78    1.39   0
 -15   1   2    7.22    1.22   0
 -14  -3   1    8.57    1.50   0
 -13 -10  -5   39.89    1.93   0
 -13  -5   0   -0.45    1.08   0
 -13   2   3   18.17    1.49   0
 -13   6   3    9.32    1.51   0
 -12  -2   2  128.55    2.11   0
 -12   1   3    6.27    1.45   0
 -11 -11  -6   25.53    1.90   0
 -11   0   3   26.78    1.57   0
 -10  -9  -3   10.94    1.49   0
 -10  -8  -2   71.29    1.76   0
 -10  -7  -1  388.99    3.01   0
 -10  -6   0    3.36    1.38   0
  -9 -11  -6   16.22    1.31   0
  -9   0   3  116.60    2.15   0
  -8  -9  -3   81.79    1.86   0
  -8  -8  -2   20.39    1.58   0
  -8  -7  -1    7.52    1.45   0
  -7 -13 -10   -0.32    1.58   0
  -7 -11  -6   25.35    1.62   0
  -6  -2   2  785.67    4.52   0
  -6   1   3  267.47    3.27   0
  -6  10   2  135.08    5.16   0
  -5  -5   0  301.66    2.87   0
  -4  11   1   93.75    2.80   0
  -3 -11  -8   71.33    1.98   0
  -3  -2   1 7213.17   16.20   0
  -3   1   2  318.66    4.99   0
  -3   7   2   17.80    2.30   0
  -3  10   1   14.67    1.79   0
  -2 -11  -9   64.83    1.94   0
  -2  14  -2   19.35    1.71   0
  -2  15  -3   26.20    1.78   0
  -2  16  -4    2.99    1.78   0
  -1 -11 -10   32.39    1.75   0
  -1  -8  -5    6.33    1.45   0
  -1  -5  -2  280.29    3.84   0
   0  -4  -2  127.78    3.61   0
   0   8   0  687.97    5.04   0
   1  -8  -7  216.46    3.97   0
   1  11  -2   84.16    2.09   0
   2   3  -1  982.66    6.36   0
   2   5  -1  128.14    2.55   0
   2  11  -3   15.83    1.52   0
   2  16  -8    4.95    1.90   0
   3   3  -2  725.89    4.90   0
   3   5  -2   50.39    1.84   0
   3  11  -4   87.17    1.90   0
   3  12  -5   35.80    1.62   0
   3  15  -8   18.09    1.84   0
   4   5  -3  297.29    2.73   0
   4  12  -6   29.52    1.29   0
   4  13  -7   38.28    1.64   0
   5   8  -5  136.49    1.76   0
   6  -3  -9  262.16    3.35   0
   6   2  -6  333.09    2.93   0
   6   4  -6   57.62    1.72   0
   6   6  -6   39.64    1.53   0
   6   9  -7  118.08    1.72   0
   6  10  -8   65.93    1.72   0
   6  12 -10    3.34    1.57   0
   6  13 -11   11.54    1.72   0
   7  -6 -19    2.75    2.09   0
   7  -4 -13   61.09    2.16   0
   7   7  -8  660.57    3.60   0
   8  -4 -18   29.41    2.11   0
   8   4 -10  160.02    2.21   0
   8   6 -10   23.44    1.16   0
   9  -2 -19    1.63    1.67   0
   9   0 -15    6.94    1.51   0
   9   1 -14   23.76    1.55   0
   9   4 -13   21.51    1.53   0
   9   6 -13   13.41    1.25   0
   9   7 -14   17.01    1.56   0
   9   8 -15    1.74    1.71   0
 -17  -3   0   30.96    2.11   0
 -16  -5  -1   24.22    1.35   0
 -16  -4   0   59.07    2.02   0
 -16   2   2   26.63    1.44   0
 -15  -8  -3    1.91    1.99   0
 -15  -7  -2    9.89    1.70   0
 -15  -6  -1   30.45    1.83   0
 -14   3   3   17.79    1.56   0
 -14   5   3   40.70    1.99   0
 -13  -4   1   12.16    1.54   0
 -12  -9  -3   84.17    1.99   0
 -12  -8  -2   20.32    1.19   0
 -12  -7  -1    1.76    1.04   0
 -12  -6   0    2.22    1.36   0
 -11  -3   2   41.48    1.68   0
 -11  11   2    7.13    2.72   0
 -10 -10  -4   17.80    1.58   0
 -10  -5   1  142.65    2.20   0
 -10  -1   3   28.67    1.48   0
  -9 -12  -7   -0.46    1.75   0
  -9  -3   2   36.06    1.34   0
  -8 -10  -4    1.61    1.40   0
  -8  -6   0   66.04    1.38   0
  -8  15  -1    4.67    2.74   0
  -7   0   3  212.56    2.77   0
  -6 -12  -8   17.75    1.64   0
  -6  -8  -2   17.08    1.47   0
  -6  -7  -1  113.47    1.99   0
  -5 -10  -5    1.29    1.47   0
  -5   2   3  112.55    2.77   0
  -5   6   3  577.37   12.21   0
  -5  13   0    0.07    1.76   0
  -4 -11  -7  339.52    3.30   0
  -4  -3   1 4270.27   10.99   0
  -2  -8  -4  126.59    2.46   0
  -2  -7  -3   96.59    2.17   0
  -2  -6  -2  196.18    2.85   0
  -1  13  -2   36.47    1.66   0
  -1  14  -3   -0.67    1.48   0
  -1  15  -4   20.17    1.70   0
  -1  16  -5   37.59    1.88   0
   0 -12 -14   19.77    2.14   0
   0 -11 -11   34.28    1.95   0
   0  12  -2   42.11    1.64   0
   0  16  -6   35.39    1.94   0
   1  12  -3    4.47    1.48   0
   1  15  -6   38.21    1.82   0
   1  16  -7   12.09    1.47   0
   2  12  -4  134.73    2.15   0
   2  13  -5    9.95    1.57   0
   2  14  -6   55.54    1.94   0
   2  15  -7    0.13    1.59   0
   3  13  -6   38.68    1.61   0
   3  14  -7   14.56    1.27   0
   4   0  -4  769.75    5.48   0
   4   8  -4  169.79    2.31   0
   5   9  -6  383.07    3.05   0
   5  14 -11   21.21    2.02   0
   6  -7 -17   28.13    2.44   0
   6  11  -9    6.16    1.09   0
   7   0  -9   57.46    1.44   0
   7   3  -8  131.06    1.90   0
   7   5  -8   80.59    1.54   0
   7   8  -9   13.48    0.99   0
   7   9 -10   10.55    1.59   0
   7  10 -11   44.07    1.84   0
   7  11 -12    6.29    1.73   0
   7  12 -13   -0.35    1.42   0
   8  -2 -14   13.48    1.55   0
   8   0 -12   28.70    1.49   0
   8   1 -11   36.58    1.31   0
   8   7 -11   10.41    1.18   0
   8   8 -12   26.64    1.66   0
   8   9 -13    1.35    1.50   0
   8  10 -14    6.86    1.70   0
   9  -1 -18   -2.15    1.74   0
   9   3 -14   15.77    1.45   0
   9   5 -14  104.36    2.24   0
   9   6 -15   16.24    1.76   0
 -17   3   2   10.45    1.86   0
 -16   0   2    2.05    1.72   0
 -15  -5   0   -0.82    1.52   0
 -15  -1   2   13.09    1.22   0
 -15   4   3   28.28    1.69   0
 -14  -9  -3    3.15    1.53   0
 -14  -8  -2    7.05    1.74   0
 -14  -7  -1    4.85    1.54   0
 -14  -2   2   19.65    1.19   0
 -14   1   3   16.32    1.64   0
 -13  -3   2   77.17    1.81   0
 -13   0   3   70.91    1.83   0
 -12 -10  -4    1.48    1.18   0
 -12  -5   1   82.13    1.82   0
 -12  -1   3  302.57    2.86   0
 -11 -12  -7   16.38    1.61   0
 -10 -11  -5   11.05    1.58   0
 -10   9   3    4.90    2.40   0
  -8 -13  -9    1.05    1.75   0
  -8 -11  -5   44.72    1.68   0
  -8  -5   1   10.00    1.00   0
  -8  -1   3  226.64    2.67   0
  -7 -12  -7   -0.72    1.82   0
  -7  -3   2   19.08    1.14   0
  -6  -9  -3  126.53    2.19   0
  -6  -6   0  206.84    2.49   0
  -5 -13 -10   13.72    1.61   0
  -5 -11  -6   34.72    1.66   0
  -5  -4   1 2536.43    7.72   0
  -4 -13 -11   25.94    1.98   0
  -3 -13 -12   21.77    1.90   0
  -2  -1   1 1719.34   10.00   0
  -1  -9  -6   35.11    1.61   0
  -1   6   1    1.27    1.80   0
   0  -9  -7   12.15    1.61   0
   0  13  -3   66.19    1.79   0
   0  14  -4    2.99    1.46   0
   0  15  -5    3.11    1.28   0
   1   8  -1  110.83    2.29   0
   1  13  -4  138.16    2.26   0
   1  14  -5   32.50    1.60   0
   2 -10 -12   38.00    3.05   0
   2   8  -2  143.26    2.33   0
   3   8  -3   94.23    1.95   0
   5  -6 -11   43.96    2.49   0
   5  -1  -6  760.18    5.15   0
   5   2  -5  570.58    3.96   0
   5   6  -5  100.91    1.68   0
   5  10  -7  137.27    2.06   0
   5  11  -8   10.53    1.49   0
   5  12  -9   42.39    1.73   0
   5  13 -10   14.28    1.42   0
   6  -6 -14   55.21    2.42   0
   6   1  -7  126.01    2.27   0
   6   7  -7   52.82    1.35   0
   7  -5 -16    9.56    1.78   0
   7  -1 -10   52.11    1.73   0
   7   6  -9   14.62    1.57   0
   8  -1 -13    4.61    1.28   0
   8   3 -11   17.78    1.40   0
   8   5 -11   60.99    1.44   0
   9   0 -17    7.14    1.62   0
   9   1 -16   13.20    1.53   0
   9   2 -15   58.17    1.68   0
   9   4 -15    8.90    1.48   0
   9   7 -16    4.00    1.41   0
 -17  -2   1    0.36    1.43   0
 -17   1   2    4.10    1.90   0
 -16  -3   1   27.08    1.47   0
 -15  -4   1   26.17    1.70   0
 -15   2   3   26.26    1.64   0
 -15   6   3   -0.09    1.91   0
 -14  -6   0   -0.03    1.12   0
 -14   7   3    0.97    1.65   0
 -14  10   2    0.06    2.40   0
 -13   8   3   -0.25    1.53   0
 -12 -11  -5    0.48    1.16   0
 -12  -4   2   27.16    1.51   0
 -11  -9  -2   32.72    1.70   0
 -11  -8  -1    6.89    1.55   0
 -11  -7   0   35.40    1.61   0
 -11  -2   3   60.76    1.77   0
 -11   3   4   85.33    2.08   0
 -10 -12  -6    2.75    1.86   0
 -10  -4   2   34.68    1.66   0
 -10   2   4    3.30    1.30   0
 -10   4   4   53.96    2.03   0
  -9 -13  -8   38.18    2.08   0
  -9 -10  -3    6.22    1.37   0
  -9  -9  -2   31.78    1.62   0
  -9  -8  -1  144.68    2.20   0
  -9  -7   0    8.16    1.48   0
  -9  -2   3   90.58    1.93   0
  -9   3   4   35.36    1.62   0
  -8  -4   2  239.73    2.52   0
  -6 -13  -9    7.33    1.70   0
  -6 -10  -4   18.00    1.20   0
  -5  14  -1    5.37    1.87   0
  -5  15  -2    0.57    1.95   0
  -5  16  -3   27.65    2.14   0
  -3 -12  -9   90.38    2.18   0
  -3  -8  -3   91.60    2.12   0
  -3  -7  -2   50.53    1.86   0
  -2 -13 -13    2.41    2.08   0
  -2 -12 -10   14.42    1.71   0
  -2  -9  -5  176.15    2.54   0
  -2  -5  -1  125.00    2.60   0
  -1  -4  -1  442.20    4.86   0
  -1   9   0  277.19    3.42   0
   2 -11 -15    7.61    3.64   0
   3  15 -10   11.10    2.01   0
   4   6  -4  464.22    3.38   0
   4   9  -5   52.22    1.40   0
   4  13  -9   34.97    1.73   0
   4  14 -10    1.95    1.30   0
   5   4  -5   62.55    1.48   0
   6   5  -7   73.92    1.76   0
   6   8  -8   74.23    1.92   0
   6   9  -9   26.17    1.64   0
   6  11 -11    4.25    1.55   0
   6  12 -12   11.89    1.70   0
   7   2  -9   48.72    1.53   0
   7   4  -9  321.82    2.83   0
   7   7 -10   16.00    1.45   0
   7  11 -14    1.10    2.04   0
   8   2 -12   46.05    1.56   0
   8   4 -12   36.47    1.65   0
   8   6 -12  106.44    1.77   0
   8   7 -13   69.99    1.93   0
   8   8 -14   39.55    1.78   0
   8   9 -15   24.67    1.71   0
   9   0 -19    2.61    1.37   0
   9   1 -18   13.80    1.71   0
   9   2 -17   14.22    1.73   0
   9   3 -16    1.41    1.47   0
   9   4 -17    5.64    1.75   0
   9   5 -16   69.55    1.70   0
   9   6 -17   13.30    1.50   0
 -17  -1   2    7.58    1.77   0
 -16  -2   2   12.05    1.79   0
 -16   3   3   12.47    1.79   0
 -16   5   3   15.97    2.16   0
 -15  -3   2    3.55    1.52   0
 -15   0   3    1.46    1.73   0
 -14  -5   1    8.32    1.21   0
 -14  -1   3    0.67    1.42   0
 -13 -10  -3   25.20    1.88   0
 -13  -9  -2   -0.38    1.76   0
 -13  -8  -1   94.01    2.04   0
 -13  -7   0   10.66    1.53   0
 -13  -2   3    7.31    1.41   0
 -12   2   4  138.05    2.24   0
 -12   4   4   59.06    1.87   0
 -12   9   3    5.57    2.18   0
 -11 -11  -4    1.16    1.65   0
 -11 -10  -3    7.82    1.23   0
 -11  -6   1    8.98    1.48   0
 -11   1   4   33.09    1.75   0
 -11   5   4    8.62    1.47   0
 -10   6   4   16.89    1.90   0
  -9 -11  -4   48.70    1.64   0
  -9  -6   1  292.65    2.70   0
  -9   1   4   24.00    1.50   0
  -9   5   4    4.03    1.45   0
  -8 -12  -6   -0.86    1.62   0
  -8   2   4  117.95    2.32   0
  -8   4   4  164.86    2.91   0
  -7 -13  -8    1.33    1.77   0
  -7  -9  -2   65.22    1.82   0
  -7  -8  -1    1.04    1.32   0
  -7  -7   0   36.25    1.51   0
  -7  12   1    0.29    2.20   0
  -6 -11  -5   15.59    1.50   0
  -6  -5   1  498.21    3.35   0
  -5 -12  -7   26.31    1.50   0
  -4 -12  -8    5.84    1.55   0
  -4   8   2  257.48    5.36   0
  -4  12   0   93.12    2.41   0
  -3  -9  -4   38.89    1.60   0
  -3  -6  -1  237.73    2.84   0
  -2 -10  -6   24.55    1.85   0
  -1 -10  -7    4.36    1.57   0
   1  -9  -8  183.03    3.90   0
   2  -8  -8   41.60    3.05   0
   2  15  -9   28.45    1.84   0
   3   0  -3 1105.67    7.23   0
   3   9  -4   34.71    1.47   0
   3  14  -9  118.00    2.36   0
   4  10  -6   89.69    1.69   0
   4  11  -7  352.49    2.91   0
   4  12  -8    7.06    1.30   0
   5   7  -6   96.43    1.60   0
   5  13 -12   13.17    1.75   0
   6   3  -7  150.09    2.03   0
   6  10 -10   87.17    1.59   0
   7  -5 -18   10.68    1.95   0
   7  -4 -15   50.81    2.04   0
   7   1 -10   58.56    1.72   0
   7   8 -11  115.64    2.09   0
   7   9 -12   10.42    1.36   0
   7  10 -13   15.01    1.28   0
   8  -2 -16    0.92    1.56   0
   8  -1 -15   33.39    1.74   0
   8   0 -14   24.39    1.64   0
   8   1 -13    9.46    1.41   0
   8   5 -13   62.40    1.76   0
   9   2 -19    6.64    1.68   0
   9   3 -18    2.09    1.67   0
   9   5 -18    1.61    1.33   0
 -16  -6   0    0.06    1.43   0
 -16   1   3   19.11    1.81   0
 -15  -8  -1    6.38    1.73   0
 -14  -4   2   24.03    1.57   0
 -13 -11  -4    5.22    1.90   0
 -13  -6   1   32.57    1.66   0
 -13   1   4  134.04    2.21   0
 -13   3   4   14.56    1.72   0
 -13   5   4    6.30    1.58   0
 -12  -3   3    7.47    1.38   0
 -12   6   4   80.22    2.48   0
 -11 -12  -5   10.23    1.57   0
 -11  -5   2   43.30    1.61   0
 -10 -13  -7    0.39    1.91   0
 -10  -3   3   10.93    1.34   0
 -10   0   4  147.79    2.17   0
  -9  -5   2   42.41    1.56   0
  -7 -10  -3   33.29    1.20   0
  -7  -6   1  154.79    2.19   0
  -7  -2   3    0.13    1.33   0
  -6 -12  -6   61.85    1.70   0
  -6  -1   3   81.87    1.76   0
  -5  -3   2 1244.11    5.69   0
  -5   0   3  104.32    2.46   0
  -5   9   2   45.86    2.98   0
  -4  -9  -3   46.07    1.61   0
  -4  -8  -2  200.62    2.52   0
  -4  -7  -1   50.04    1.75   0
  -4  -2   2 1991.13    7.89   0
  -4  13  -1   12.47    1.93   0
  -4  15  -3   30.81    2.07   0
  -4  16  -4   11.05    1.83   0
  -3 -10  -5    9.88    1.56   0
  -3  11   0  136.61    2.75   0
  -2  10   0   18.51    1.49   0
  -1 -13 -14    1.75    2.16   0
  -1 -12 -11    3.44    1.49   0
   0   6   0   27.82    1.88   0
   0   9  -1  298.76    3.23   0
   0  16  -8   -0.36    2.04   0
   1 -11 -12   33.81    2.38   0
   1   9  -2  529.76    3.88   0
   2   9  -3   77.41    1.64   0
   2  14  -8  182.51    2.54   0
   3   6  -3   36.33    1.30   0
   3  10  -5   15.66    1.52   0
   3  11  -6   32.56    1.61   0
   3  12  -7  167.69    2.36   0
   3  13  -8   56.37    1.84   0
   4   2  -4   72.09    1.85   0
   4   4  -4   85.65    1.69   0
   4  14 -12    1.87    1.87   0
   5  -8 -17   13.64    2.36   0
   5  -5 -10    1.78    1.45   0
   5   8  -7  322.25    2.79   0
   5  12 -11    7.22    1.64   0
   6  -5 -13  142.96    2.90   0
   6   0  -8  206.86    2.51   0
   6   6  -8  130.54    2.02   0
   6  12 -14   -0.19    1.39   0
   7   3 -10  240.90    2.61   0
   7   5 -10   40.67    1.39   0
   7  10 -15   13.66    1.77   0
   8  -2 -18    7.72    1.75   0
   8   3 -13   12.48    1.21   0
   8   6 -14   18.23    1.46   0
   8   7 -15   25.62    1.56   0
   8   8 -16   55.32    1.58   0
 -17   2   3    1.80    2.01   0
 -16  -5   1   25.04    1.37   0
 -16  -1   3    0.09    1.69   0
 -15  -7   0   -1.23    1.32   0
 -15  -6   1   26.30    1.72   0
 -15  -2   3   26.20    1.67   0
 -15   8   3    1.46    2.22   0
 -14   2   4    7.94    1.50   0
 -14   4   4   50.20    2.06   0
 -13  -5   2   45.56    1.77   0
 -13  11   2    4.39    2.90   0
 -12 -10  -2   14.14    1.58   0
 -12  -9  -1   76.55    2.09   0
 -12  -8   0   55.45    1.72   0
 -12   0   4   35.26    1.35   0
 -11  -1   4  144.86    2.20   0
 -10 -10  -2    0.21    1.51   0
 -10  -9  -1    4.30    1.05   0
 -10  -8   0    8.11    1.44   0
 -10  -7   1  387.83    2.98   0
  -9 -12  -5   -0.87    1.13   0
  -8 -13  -7    0.71    1.19   0
  -8  -3   3  117.09    2.00   0
  -8   0   4   79.28    1.93   0
  -7 -11  -4   52.84    1.50   0
  -7   3   4  288.55    3.66   0
  -6 -14 -10    3.25    1.89   0
  -6  -4   2  654.40    3.99   0
  -5 -14 -11   21.39    2.11   0
  -4 -14 -12    7.16    1.96   0
  -4 -10  -4   55.20    1.84   0
  -4  -6   0  183.34    2.43   0
  -4  14  -2   22.02    1.72   0
  -3  -5   0 3328.99    9.65   0
  -3  16  -5    4.64    1.56   0
  -2  -4   0   63.02    2.24   0
  -2  16  -6   -1.85    1.83   0
  -1  10  -1   52.15    1.76   0
  -1  16  -7    6.23    1.65   0
   0 -10  -8   58.86    2.34   0
   0  15  -7    7.83    1.72   0
   1   6  -1   26.71    1.70   0
   1  15  -8    6.12    1.31   0
   2   6  -2  195.33    2.46   0
   2  10  -4    3.69    1.34   0
   2  13  -7   20.51    1.60   0
   4   7  -5   10.54    1.10   0
   4  13 -11   30.79    1.77   0
   5  -4  -9  135.68    3.01   0
   5  -3  -8   73.38    2.16   0
   5   1  -6  311.56    3.13   0
   5   5  -6  335.57    2.75   0
   5   9  -8    5.37    1.00   0
   5  10  -9   15.51    1.36   0
   5  11 -10   28.54    1.22   0
   6  -6 -16   26.49    2.13   0
   6  -1  -9   64.19    1.89   0
   6   2  -8    4.10    1.40   0
   6   4  -8   57.59    1.70   0
   6   7  -9  142.92    2.19   0
   6   8 -10  120.82    2.04   0
   6   9 -11   55.26    1.80   0
   6  10 -12    8.72    1.63   0
   6  11 -13   16.13    1.29   0
   7  -2 -13   47.71    1.84   0
   7  -1 -12   11.09    1.55   0
   7   0 -11   26.34    1.50   0
   7   6 -11   96.27    1.64   0
   7   7 -12   57.92    1.87   0
   7   8 -13    5.69    1.53   0
   7   9 -14   39.40    1.31   0
   8  -1 -17   30.23    1.78   0
   8   0 -16   15.15    1.62   0
   8   1 -15   83.34    2.01   0
   8   2 -14    0.78    1.10   0
   8   4 -14    8.84    1.05   0
   8   5 -15   37.02    1.81   0
   8   6 -16   17.24    1.80   0
   8   7 -17    9.04    1.74   0
 -17  -3   2    5.50    1.38   0
 -17   0   3    0.23    1.95   0
 -16  -4   2   11.46    1.73   0
 -15  -5   2    3.90    1.60   0
 -15   1   4   12.65    1.50   0
 -15   3   4   17.21    1.56   0
 -14 -10  -2   26.49    2.14   0
 -14  -9  -1   18.42    1.82   0
 -14  -8   0  115.73    2.19   0
 -14  -7   1    2.41    1.51   0
 -14  -3   3   18.13    1.13   0
 -14   0   4    4.73    1.48   0
 -14   6   4   -0.76    1.88   0
 -13  -4   3   19.45    1.58   0
 -13  -1   4   81.00    1.89   0
 -12 -11  -3   16.61    1.43   0
 -12  -7   1    1.90    1.05   0
 -12  -6   2   28.16    1.49   0
 -11  -4   3   31.89    1.64   0
 -11   7   4   54.20    2.35   0
 -10 -12  -4   51.40    1.80   0
 -10 -11  -3    2.78    1.26   0
 -10  -6   2  130.10    2.05   0
  -9 -13  -6    3.56    1.74   0
  -9  -4   3    7.56    1.29   0
  -9  -1   4  129.81    2.16   0
  -8 -11  -3    1.38    1.33   0
  -8 -10  -2   83.39    1.85   0
  -8  -9  -1    6.36    1.09   0
  -8  -8   0    3.96    1.08   0
  -8  -7   1    9.11    1.37   0
  -8   6   4   76.22    2.68   0
  -7 -14  -9    5.28    1.98   0
  -7 -12  -5    5.35    1.43   0
  -7  -5   2   94.50    1.94   0
  -7   1   4   72.75    2.09   0
  -5 -13  -8    3.71    1.54   0
  -5 -10  -3   42.99    1.68   0
  -5  -9  -2  445.56    3.33   0
  -5  -8  -1   10.74    1.44   0
  -4 -13  -9   36.54    1.87   0
  -4 -11  -5   65.47    1.82   0
  -4   3   3  176.89    4.28   0
  -3 -13 -10   23.85    1.79   0
  -3 -11  -6   33.70    1.72   0
  -3  12  -1    0.94    1.40   0
  -3  13  -2   75.61    2.31   0
  -3  14  -3   16.49    1.77   0
  -3  15  -4    0.50    1.61   0
  -2 -11  -7   76.25    2.04   0
  -2  11  -1   57.10    1.98   0
  -2  15  -5    1.76    1.51   0
  -1  15  -6   11.92    1.57   0
   0  10  -2    6.75    1.28   0
   0  14  -6   36.18    1.76   0
   1 -12 -15   -0.11    2.82   0
   1  10  -3   94.87    1.91   0
   1  11  -4   33.03    1.72   0
   1  13  -6  196.08    2.53   0
   1  14  -7   89.35    1.86   0
   2  11  -5  208.39    2.25   0
   2  12  -6   58.47    1.43   0
   2  15 -11    5.35    1.84   0
   3   2  -3   37.56    2.11   0
   3   4  -3  172.24    2.38   0
   3   7  -4  285.95    2.86   0
   3  14 -11    0.83    1.57   0
   4   8  -6    2.08    1.30   0
   4  12 -10   28.05    1.63   0
   5  -7 -14    3.00    1.68   0
   5   3  -6  181.46    2.19   0
   5  12 -13   34.21    1.93   0
   6  -4 -12   42.84    1.86   0
   6  -3 -11    3.14    1.63   0
   6  11 -15   11.95    1.89   0
   7  -4 -17    3.95    1.55   0
   7   2 -11   42.61    1.78   0
   7   4 -11   27.75    1.57   0
   7   9 -16    1.98    1.87   0
   8  -1 -19    9.65    1.69   0
   8   0 -18    4.46    1.65   0
   8   2 -16   27.58    1.77   0
   8   3 -15    2.78    1.03   0
   8   4 -16   48.06    1.87   0
   8   5 -17   12.64    1.71   0
   8   6 -18    3.56    1.98   0
 -16  -3   3    5.67    1.60   0
 -16   2   4    0.74    1.76   0
 -15   5   4    8.67    1.81   0
 -14  -6   2    3.18    1.51   0
 -14   9   3    8.28    2.29   0
 -13   7   4    3.52    2.01   0
 -12 -12  -4    1.54    1.43   0
 -12  -2   4  125.56    2.06   0
 -11 -10  -1   -1.03    1.53   0
 -11  -9   0  134.24    2.08   0
 -10  -2   4  120.22    2.00   0
  -9   7   4   63.70    2.88   0
  -8 -14  -8   17.21    2.00   0
  -8 -12  -4   17.83    1.54   0
  -7   5   4    9.56    1.84   0
  -7  13   0    8.39    2.00   0
  -7  14  -1    3.78    1.93   0
  -7  15  -2    8.27    2.04   0
  -6 -13  -7    3.13    1.51   0
  -5 -11  -4    9.75    1.31   0
  -5  -7   0   22.48    1.19   0
  -3  -1   2 2687.05   10.62   0
  -2 -13 -11   12.01    1.90   0
  -2   7   1   24.59    2.06   0
  -2  12  -2  122.03    2.36   0
  -2  13  -3    8.67    1.53   0
  -2  14  -4   34.08    1.72   0
  -1 -11  -8   52.72    1.97   0
  -1   4   1  851.71    8.75   0
  -1  11  -2  123.88    2.38   0
  -1  13  -4   75.04    2.23   0
  -1  14  -5    2.19    1.50   0
   0 -12 -12    5.09    1.79   0
   0  -3  -1  348.00    5.73   0
   0  11  -3   25.72    1.66   0
   0  12  -4   33.33    1.63   0
   0  13  -5   45.52    1.82   0
   1  12  -5   36.09    1.29   0
   2   4  -2  410.84    3.92   0
   3  13 -10   22.96    1.69   0
   4   5  -5  220.94    2.53   0
   4   9  -7  112.08    1.74   0
   4  10  -8  127.19    1.99   0
   4  11  -9  164.70    2.06   0
   4  13 -13   43.17    2.02   0
   5   6  -7   78.60    1.59   0
   5  11 -12   17.05    1.52   0
   6  -6 -18    2.15    1.90   0
   6   5  -9  426.85    3.03   0
   6  10 -14   14.47    1.61   0
   7  -4 -19   20.58    1.79   0
   7   1 -12    2.23    1.46   0
   7   5 -12   20.59    1.19   0
   7   6 -13   33.72    1.71   0
   7   7 -14   42.96    1.78   0
   7   8 -15    6.44    1.18   0
   8   1 -19    3.96    1.91   0
   8   1 -17    9.81    1.19   0
   8   2 -18    0.93    1.71   0
   8   3 -19    2.15    1.92   0
   8   3 -17    1.83    1.39   0
   8   4 -18    0.82    1.68   0
 -17  -2   3    1.86    1.43   0
 -16   0   4    3.57    1.81   0
 -16   4   4    7.50    1.86   0
 -15  -4   3   28.84    1.70   0
 -15  -1   4   20.02    1.35   0
 -14  -2   4   33.84    1.53   0
 -13 -11  -2   13.18    2.01   0
 -13 -10  -1   52.58    1.63   0
 -13  -9   0   -0.70    1.22   0
 -13  -8   1   88.50    2.00   0
 -13  -3   4    0.19    1.46   0
 -12  -5   3   17.96    1.49   0
 -11 -11  -2    7.63    1.62   0
 -11  -8   1    4.62    1.10   0
 -11  -3   4  143.99    2.25   0
 -11   2   5  202.18    2.64   0
 -10 -13  -5    7.77    1.89   0
 -10  -5   3   89.76    1.98   0
  -9 -11  -2    1.40    1.36   0
  -9 -10  -1    9.79    1.48   0
  -9  -9   0  162.91    2.22   0
  -9  -8   1  151.84    2.17   0
  -8  -6   2  486.92    3.02   0
  -8  -2   4   39.58    1.70   0
  -7 -13  -6    0.74    1.12   0
  -7  -4   3  275.29    2.72   0
  -7  -1   4  687.59    4.34   0
  -6 -10  -2   86.89    2.01   0
  -6  -9  -1   22.59    1.60   0
  -6  -8   0   50.99    1.59   0
  -6  -3   3  105.50    2.00   0
  -6   2   4  324.18    3.72   0
  -6  16  -4   11.21    1.94   0
  -5  -6   1  393.00    3.20   0
  -4 -12  -6   28.92    1.68   0
  -4  -5   1  471.90    3.49   0
  -4   1   3  530.93    5.23   0
  -3 -12  -7  164.05    2.69   0
  -3  -4   1    6.28    1.97   0
  -1  12  -3  293.98    3.08   0
   1  15 -10   19.77    1.76   0
   2   7  -3   96.15    1.99   0
   2  14 -10   23.53    1.52   0
   3   8  -5   91.32    1.84   0
   3  12  -9   91.75    1.99   0
   4  -9 -17    3.52    2.65   0
   4  -7 -11   29.01    2.76   0
   4   1  -5  182.22    2.82   0
   4  12 -12    1.82    1.59   0
   5   0  -7   76.77    2.01   0
   5   4  -7   31.64    1.53   0
   5   7  -8  226.61    2.19   0
   5   8  -9   82.58    1.89   0
   5   9 -10  108.81    1.97   0
   5  10 -11   30.94    1.22   0
   6  -5 -15  135.22    2.80   0
   6   1  -9   34.68    1.34   0
   6   3  -9  135.60    2.16   0
   6   6 -10   25.67    1.27   0
   6   7 -11   17.72    1.38   0
   6   8 -12    0.16    1.49   0
   6   9 -13   27.88    1.31   0
   6  10 -16    0.89    1.85   0
   7  -2 -15   73.16    2.03   0
   7  -1 -14   18.03    1.55   0
   7   0 -13   22.89    1.51   0
   7   3 -12   81.55    1.58   0
   7   4 -13  697.99    3.99   0
   7   7 -16   24.43    1.76   0
   7   8 -17    0.52    1.47   0
 -17   1   4   -0.91    1.88   0
 -16  -6   2   -0.79    1.99   0
 -16   6   4    3.22    2.16   0
 -15  -9   0    0.76    1.41   0
 -15  -8   1    6.01    1.93   0
 -14  -5   3   14.75    1.34   0
 -13  -7   2    9.10    1.15   0
 -13   0   5   41.89    1.77   0
 -13   2   5    8.40    1.66   0
 -13   4   5   32.98    1.92   0
 -12   1   5   33.88    1.62   0
 -12   3   5   32.40    1.72   0
 -11 -12  -3    7.52    1.34   0
 -11  -7   2    9.93    1.11   0
 -11   0   5   83.67    2.05   0
 -11   4   5   60.61    1.98   0
 -10   1   5   75.55    1.89   0
 -10   3   5   11.41    1.59   0
  -9 -12  -3    3.26    1.56   0
  -9  -7   2  486.04    3.35   0
  -9  -3   4    2.25    1.31   0
  -8 -13  -5    0.76    1.53   0
  -8  -5   3   88.23    1.95   0
  -6 -14  -8   10.55    1.80   0
  -6 -11  -3   38.74    1.70   0
  -6  -7   1  116.28    2.05   0
  -6  11   1   10.71    2.05   0
  -5 -14  -9   23.88    1.93   0
  -5 -12  -5    8.59    1.54   0
  -5  -2   3   45.42    1.57   0
  -5  16  -5   19.00    2.38   0
  -4 -14 -10    1.18    1.73   0
  -2 -12  -8  113.53    2.47   0
  -2  16  -8    9.31    1.94   0
  -1 -13 -12    1.16    1.87   0
  -1  -3   0 2615.94   11.70   0
  -1   7   0 1745.70    8.39   0
   0 -11  -9  138.15    3.00   0
   0   4   0    0.80    1.86   0
   0  15  -9   10.91    1.81   0
   1 -10  -9   42.20    2.48   0
   1   4  -1  445.97    4.48   0
   1   7  -2   70.36    1.96   0
   1  14  -9   -0.35    1.61   0
   2  13  -9   76.67    2.05   0
   3   9  -6   32.83    1.22   0
   3  10  -7   27.40    1.61   0
   3  11  -8   70.95    1.56   0
   3  13 -12   21.61    1.90   0
   4   3  -5  712.63    4.20   0
   4   6  -6   66.07    1.79   0
   4  11 -11    3.77    1.43   0
   5   2  -7  218.15    2.59   0
   5  11 -14    2.40    1.35   0
   6   0 -10    0.84    1.34   0
   6   4 -10   33.61    1.51   0
   6   9 -15    5.48    1.71   0
   7   2 -13   27.59    1.52   0
   7   5 -14    3.56    1.05   0
   7   6 -15  102.08    1.80   0
   7   7 -18   16.69    1.83   0
 -17  -1   4    1.71    1.86   0
 -16  -5   3   27.02    2.05   0
 -16  -2   4    0.57    1.42   0
 -15  -7   2    7.50    1.28   0
 -15  -3   4    0.29    1.11   0
 -15   2   5   61.47    2.08   0
 -15   7   4   13.02    1.95   0
 -14 -10   0    1.78    1.81   0
 -14  -4   4    8.30    1.67   0
 -14   1   5   33.15    1.75   0
 -14   3   5  188.54    2.86   0
 -13  -6   3   48.82    1.73   0
 -13  10   3    8.27    2.78   0
 -12 -11  -1    5.11    1.81   0
 -12 -10   0    0.02    1.58   0
 -12  -9   1   79.28    2.02   0
 -12  -4   4   29.36    1.25   0
 -12  -1   5   37.08    1.68   0
 -12   5   5    9.80    1.89   0
 -12   8   4   19.54    2.11   0
 -11 -13  -4    3.84    1.43   0
 -11  -6   3   74.37    1.55   0
 -11  10   3    1.89    2.99   0
 -10 -11  -1   13.80    1.53   0
 -10 -10   0    9.50    1.49   0
 -10  -9   1    3.76    1.42   0
 -10  -4   4   13.33    1.57   0
 -10  -1   5  126.07    2.08   0
  -9 -13  -4   23.71    1.82   0
  -9   0   5   85.25    1.89   0
  -9   2   5  172.45    2.54   0
  -7 -14  -7    4.73    1.76   0
  -7 -11  -2  141.72    2.19   0
  -7 -10  -1    2.75    1.38   0
  -7  -9   0  139.66    2.16   0
  -7  -8   1    1.03    1.29   0
  -6 -12  -4   80.76    2.00   0
  -6   0   4  550.89    4.24   0
  -6   4   4  462.06    5.42   0
  -6  15  -3   17.43    1.99   0
  -5  -5   2   52.61    1.77   0
  -4  16  -6    1.60    1.97   0
  -3 -14 -11    1.02    1.67   0
  -3  16  -7    0.98    1.76   0
  -1  15  -8   -0.81    1.70   0
   0   7  -1  256.43    3.12   0
   1  13  -8   25.52    1.65   0
   2   8  -4  120.46    2.08   0
   2  11  -7   79.90    1.85   0
   2  12  -8  110.55    2.15   0
   2  14 -12    5.09    1.76   0
   3   5  -4  751.79    4.24   0
   4   7  -7   24.32    1.55   0
   4  10 -10   18.66    1.53   0
   4  12 -14    4.99    1.72   0
   5  -7 -16   -0.11    2.06   0
   5  -6 -13  101.67    2.75   0
   5  -1  -8   94.14    2.23   0
   5   5  -8   82.04    1.83   0
   5  10 -13   12.30    1.26   0
   5  11 -16    3.32    1.40   0
   6  -5 -17   10.82    1.86   0
   6  -4 -14    4.46    1.51   0
   6   2 -10   27.46    1.44   0
   6   5 -11   39.61    1.72   0
   6   6 -12   26.40    1.56   0
   6   7 -13  176.00    2.46   0
   6   8 -14   19.83    1.46   0
   6   9 -17    7.76    1.73   0
   7  -2 -19   10.73    1.90   0
   7  -2 -17   68.23    1.97   0
   7  -1 -16   -0.09    1.41   0
   7   0 -15   20.64    1.66   0
   7   1 -14   10.96    1.34   0
   7   3 -14   93.88    1.90   0
   7   4 -15   27.75    1.64   0
   7   5 -16    0.19    1.62   0
   7   6 -19   29.19    1.95   0
   7   6 -17   30.31    1.38   0
 -16   1   5    2.85    1.72   0
 -15  -6   3   20.76    1.42   0
 -15   0   5    2.87    1.66   0
 -15   4   5   42.22    2.04   0
 -14  -9   1   21.34    1.31   0
 -14  -8   2    9.70    1.78   0
 -14  -1   5    2.74    1.16   0
 -14   5   5   51.44    2.05   0
 -14   8   4   35.13    2.39   0
 -13  -5   4   21.48    1.73   0
 -13  -2   5   38.94    1.93   0
 -12 -12  -2   -0.55    1.46   0
 -12  -8   2   19.93    1.19   0
 -11  -5   4   46.95    1.69   0
 -11  -2   5  212.16    2.67   0
 -10 -12  -2    4.53    1.57   0
 -10  -8   2   65.68    1.75   0
 -10   5   5    0.31    1.81   0
 -10   8   4    2.29    1.91   0
  -9  -6   3   37.74    1.31   0
  -9   4   5   46.94    1.89   0
  -8 -14  -6   18.08    1.34   0
  -8   1   5    8.16    1.38   0
  -7 -12  -3   17.76    1.54   0
  -7  -7   2   22.23    1.44   0
  -6 -13  -5   17.60    1.50   0
  -6  -6   2  303.30    2.61   0
  -6  12   0    4.42    1.85   0
  -6  13  -1   33.20    2.12   0
  -6  14  -2    1.87    1.56   0
  -5 -13  -6   69.47    1.99   0
  -5  15  -4    2.80    1.75   0
  -4 -13  -7   34.74    1.81   0
  -4  -4   2   97.76    1.95   0
  -4  -1   3  962.06    5.83   0
  -3 -13  -8   51.01    2.03   0
  -3   8   1   31.58    2.13   0
  -2  -9  -3   74.42    2.24   0
  -2  -8  -2  140.81    2.70   0
  -2  -3   1  994.88    6.34   0
  -2  15  -7    8.67    1.79   0
  -1 -12  -9   76.16    2.19   0
   0  14  -8   20.20    1.30   0
   1   2  -1  986.22    7.81   0
   1   8  -3  320.40    3.17   0
   1  12  -7   56.46    1.83   0
   2  -9  -9  146.94    5.21   0
   2   9  -5  174.89    2.06   0
   2  10  -6   24.57    1.51   0
   2  13 -11   13.35    1.59   0
   3  12 -11   -0.46    1.15   0
   3  13 -14    9.19    1.80   0
   4   8  -8  166.90    2.00   0
   4   9  -9   44.99    1.32   0
   4  11 -13   18.42    1.61   0
   5   6  -9   57.10    1.68   0
   5   7 -10   30.90    1.55   0
   5   8 -11   39.86    1.62   0
   5   9 -12   12.76    1.11   0
   5  10 -15    2.73    1.73   0
   6  -5 -19    3.65    1.74   0
   6  -1 -11   52.27    1.71   0
   6   8 -18   47.80    2.11   0
   6   8 -16   12.85    1.62   0
   7  -1 -20    4.58    1.95   0
   7  -1 -18   20.93    1.63   0
   7   0 -17   16.64    1.70   0
   7   1 -16    7.15    1.48   0
   7   2 -15   34.44    1.66   0
   7   3 -16  108.37    2.09   0
   7   4 -19    5.72    1.85   0
   7   4 -17   50.92    1.88   0
   7   5 -18    0.29    1.26   0
 -16  -4   4   12.37    1.27   0
 -16  -1   5   42.33    2.00   0
 -16   3   5    5.70    1.78   0
 -15  -5   4    0.55    1.69   0
 -15  -2   5    1.13    1.63   0
 -14  -7   3    5.26    1.60   0
 -14  -3   5    2.50    1.45   0
 -13   6   5   15.32    1.95   0
 -12  -7   3   11.20    1.11   0
 -12  -3   5   34.92    1.63   0
 -11   6   5   15.03    1.79   0
 -10 -13  -3    6.90    1.80   0
 -10  -7   3  105.09    1.94   0
  -9 -14  -5   36.88    2.08   0
  -9  -2   5   38.44    1.51   0
  -9  14  -1   19.97    2.67   0
  -8 -12  -2    9.43    1.33   0
  -8 -11  -1   82.01    1.90   0
  -8 -10   0   -1.08    1.47   0
  -8  -9   1   10.74    1.45   0
  -8  -4   4   23.77    1.62   0
  -8   3   5   91.20    2.21   0
  -7 -13  -4    6.74    1.69   0
  -7  -3   4  113.78    1.85   0
  -6  -2   4   37.86    1.58   0
  -5  10   1  142.32    3.41   0
  -5  14  -3   16.27    2.11   0
  -4   9   1  255.22    4.22   0
  -4  15  -5    2.45    1.59   0
  -3 -10  -3   99.02    2.06   0
  -3  -9  -2  116.59    2.21   0
  -3  -8  -1  108.27    2.21   0
  -3  15  -6    0.98    1.57   0
  -2 -14 -12    1.42    2.16   0
  -2 -13  -9   76.41    2.41   0
  -2 -10  -4    2.77    1.32   0
  -2  -7  -1   52.25    1.79   0
  -1  -9  -4   24.45    1.62   0
  -1  -8  -3  317.71    3.57   0
  -1  14  -7   37.14    1.77   0
   0   8  -2  504.25    4.04   0
   0  13  -7  114.80    2.12   0
   0  15 -11    1.53    1.46   0
   1   9  -4   24.31    1.60   0
   1  10  -5   78.95    1.96   0
   1  11  -6   43.02    1.72   0
   1  14 -11   28.20    1.72   0
   2   5  -3  106.65    2.25   0
   3   3  -4   85.88    2.35   0
   3   6  -5  368.75    3.14   0
   3  11 -10    9.03    1.27   0
   4  -8 -14    9.49    2.12   0
   4  -3  -7   42.22    1.86   0
   4   4  -6  282.26    2.63   0
   4  10 -12   14.71    1.56   0
   5  -7 -18    0.66    1.93   0
   5   1  -8  565.23    3.95   0
   5   3  -8   31.68    1.27   0
   5   9 -14   13.40    1.70   0
   5  10 -17    0.03    1.44   0
   6  -4 -16   53.71    2.06   0
   6   1 -11  130.35    2.10   0
   6   3 -11   29.82    1.24   0
   6   4 -12   43.85    1.73   0
   6   6 -14   57.02    1.87   0
   6   7 -15   28.97    1.41   0
   7   0 -19   10.11    1.57   0
   7   1 -20    2.96    1.89   0
   7   1 -18    3.29    1.54   0
   7   2 -19    4.93    1.77   0
   7   2 -17    6.98    1.53   0
   7   3 -20   11.17    1.46   0
   7   3 -18   35.20    1.43   0
 -16   5   5    4.07    2.22   0
 -14  -6   4    3.33    1.64   0
 -13 -11   0    8.38    1.48   0
 -13 -10   1   48.71    1.59   0
 -13  -9   2    4.33    1.86   0
 -13  -4   5   11.41    1.55   0
 -12  -6   4   13.93    1.62   0
 -11 -12  -1    5.45    1.76   0
 -11 -11   0    2.74    1.19   0
 -11 -10   1    3.22    1.21   0
 -11  -9   2   33.13    1.72   0
 -10  -3   5  363.51    3.01   0
  -9  -5   4  133.64    1.77   0
  -9  12   1   74.03    3.96   0
  -8 -13  -3    1.43    1.49   0
  -8  -8   2   16.18    1.20   0
  -8  -1   5   39.61    1.68   0
  -7  -6   3    6.08    1.41   0
  -6 -14  -6    1.75    1.57   0
  -6  -5   3  597.51    3.58   0
  -5 -14  -7    4.74    1.63   0
  -5  -4   3  879.01    4.60   0
  -5   1   4   34.60    1.87   0
  -4 -14  -8   87.11    2.51   0
  -4 -11  -3  612.06    4.04   0
  -4 -10  -2   33.66    1.68   0
  -4  -9  -1  122.72    1.86   0
  -4  -8   0    3.00    1.48   0
  -4  14  -4    6.42    1.72   0
  -3 -11  -4   83.01    2.09   0
  -3  -7   0   61.59    1.82   0
  -3  -3   2  762.66    4.99   0
  -3  14  -5    1.28    1.52   0
  -2   8   0    0.06    1.41   0
  -2  14  -6   29.68    1.67   0
  -1 -10  -5   75.38    2.30   0
  -1  -7  -2   72.28    2.10   0
  -1   8  -1   81.54    2.21   0
  -1  13  -6   40.07    1.88   0
  -1  15 -10    2.82    1.90   0
   0  -8  -4   79.42    2.45   0
   0  12  -6   43.03    1.65   0
   1  13 -10   95.59    2.15   0
   2  12 -10   14.26    1.49   0
   2  13 -13    0.90    1.79   0
   3   1  -4  137.35    2.81   0
   3   7  -6   45.35    1.65   0
   3   8  -7    4.50    1.28   0
   3   9  -8    9.34    1.44   0
   3  10  -9    2.39    0.98   0
   3  12 -13    1.56    1.29   0
   4  -6 -10   34.19    2.30   0
   4   0  -6  372.76    3.69   0
   4   2  -6 1078.11    5.37   0
   4   5  -7  323.05    2.92   0
   4   9 -11   20.55    1.51   0
   4  11 -15    6.40    1.31   0
   5  -5 -12   85.37    2.31   0
   5  -3 -10   55.81    2.15   0
   5   4  -9   84.50    1.90   0
   5   8 -13   22.29    1.57   0
   5   9 -16   -2.03    1.72   0
   6  -4 -18   -0.68    1.74   0
   6   0 -12   36.53    1.75   0
   6   2 -12  143.78    2.24   0
   6   5 -13  102.36    1.66   0
   6   6 -16   29.73    1.77   0
   6   7 -19    7.13    1.42   0
   6   7 -17   15.79    1.37   0
 -16  -6   4    9.22    1.84   0
 -16  -3   5    3.81    1.19   0
 -15  -8   3    1.77    1.96   0
 -15  -4   5    3.99    1.72   0
 -15   6   5   18.48    1.88   0
 -14   0   6   28.56    1.79   0
 -14   2   6   49.41    2.02   0
 -13  -8   3   33.18    1.36   0
 -13  -1   6   42.43    1.71   0
 -13   1   6  179.98    2.58   0
 -13   3   6   37.95    1.65   0
 -12   0   6   39.20    1.67   0
 -12   2   6   56.76    1.85   0
 -11 -13  -2    4.48    1.44   0
 -11  -8   3   10.54    1.36   0
 -11  -4   5   72.90    1.45   0
 -11   1   6   39.29    1.73   0
 -10  -6   4   82.80    1.53   0
  -9 -12  -1    0.10    1.72   0
  -9 -11   0    4.93    1.12   0
  -9 -10   1    9.20    1.55   0
  -9  -9   2   33.64    1.58   0
  -9  13   0    0.23    2.22   0
  -8  -7   3   43.18    1.71   0
  -8  15  -3    1.28    2.47   0
  -7 -14  -5    0.43    1.79   0
  -7   0   5  118.44    2.29   0
  -7   2   5  303.79    3.52   0
  -5 -11  -2  323.44    3.08   0
  -5 -10  -1   27.22    1.28   0
  -5  -9   0    1.35    1.38   0
  -5  -8   1    8.96    1.41   0
  -5  11   0    0.18    1.78   0
  -5  12  -1   82.23    2.49   0
  -5  13  -2   46.05    1.91   0
  -4 -12  -4   59.09    1.82   0
  -4  -7   1   51.05    1.80   0
  -4  13  -3   23.55    1.93   0
  -2 -11  -5  208.94    2.85   0
  -2  -6   0   68.68    2.02   0
  -2  13  -5   43.17    1.91   0
  -1  12  -5   39.36    1.68   0
   0  -9  -5   80.77    2.47   0
   0  -7  -3  208.39    3.43   0
   0   2   0 1451.41   12.24   0
   0   9  -3  115.59    2.23   0
   0  10  -4  147.37    2.23   0
   0  11  -5   85.51    1.97   0
   0  14 -10   29.65    1.51   0
   1   5  -2  292.10    3.42   0
   1  14 -13    5.39    1.39   0
   2   6  -4  335.27    3.06   0
   2  11  -9   65.30    1.81   0
   3 -10 -17    3.50    3.06   0
   3  11 -12    7.27    1.45   0
   3  12 -15    2.01    1.48   0
   4  -5  -9   85.32    2.88   0
   4  -4  -8   61.25    2.39   0
   4   6  -8   79.42    1.84   0
   4   7  -9   64.45    1.69   0
   4   8 -10   96.23    1.94   0
   4  10 -14   26.30    1.62   0
   5  -6 -15   43.76    2.06   0
   5  -4 -11   35.82    1.74   0
   5   5 -10    1.90    1.23   0
   5   6 -11  217.68    2.45   0
   5   7 -12   22.48    1.27   0
   5   8 -15    7.76    1.59   0
   5   9 -18   18.61    1.44   0
   6  -2 -14    8.29    1.35   0
   6  -1 -13   99.18    2.20   0
   6   3 -13  200.49    2.38   0
   6   4 -14   26.39    1.59   0
   6   5 -15   38.61    1.70   0
   6   6 -18    2.33    1.24   0
 -16   0   6   38.55    1.76   0
 -15  -7   4    4.13    1.72   0
 -15  -1   6   11.27    1.65   0
 -15   1   6   38.24    1.39   0
 -15   3   6    6.29    1.78   0
 -14 -10   2   21.49    2.06   0
 -14  -5   5   33.39    1.74   0
 -14  -2   6   29.17    1.84   0
 -14   7   5    0.90    1.86   0
 -13  -7   4    8.79    1.18   0
 -13   9   4   18.22    2.51   0
 -12 -12   0    3.09    1.90   0
 -12 -11   1    5.23    1.78   0
 -12 -10   2   14.45    1.62   0
 -12  -5   5   17.45    1.19   0
 -12  -2   6   92.90    2.00   0
 -12   4   6   24.42    2.02   0
 -12   7   5    4.00    1.71   0
 -11  -7   4    4.01    1.51   0
 -11  -1   6   44.78    1.73   0
 -11   3   6   32.06    1.72   0
 -10   0   6   11.26    1.55   0
 -10   2   6   22.38    1.63   0
  -9 -13  -2    2.88    1.65   0
  -9  -8   3  179.93    2.24   0
  -9  -4   5  183.66    2.26   0
  -8 -14  -4   41.42    1.96   0
  -8  -3   5   81.55    1.84   0
  -7  -5   4   28.18    1.52   0
  -6 -12  -2   44.30    1.73   0
  -6 -11  -1   14.55    1.50   0
  -6 -10   0    5.41    1.57   0
  -6  -9   1   21.00    1.55   0
  -5 -12  -3   71.53    1.88   0
  -5  -1   4  121.51    2.17   0
  -5   3   4  732.96    6.76   0
  -4  -3   3 1102.09    5.59   0
  -4  10   0   22.40    1.94   0
  -4  12  -2   31.82    2.09   0
  -3 -14  -9  113.05    2.60   0
  -3 -12  -5   33.78    1.70   0
  -3  -6   1  223.99    2.75   0
  -3   9   0   58.53    2.07   0
  -3  13  -4    1.51    1.47   0
  -2   0   2  160.42    3.96   0
  -2   9  -1    4.03    1.69   0
  -2  12  -4  126.63    2.29   0
  -2  15  -9    1.52    1.23   0
  -1 -13 -10   91.69    2.70   0
  -1 -11  -6   39.76    2.02   0
  -1  -6  -1   28.17    1.80   0
  -1   9  -2  152.04    2.52   0
  -1  10  -3   29.06    1.53   0
  -1  11  -4  142.00    2.36   0
  -1  14  -9    1.66    1.58   0
   0 -13 -13    0.58    2.32   0
   0 -12 -10    7.45    1.82   0
   0  13  -9   99.16    2.19   0
   1 -12 -13   31.42    3.05   0
   1 -11 -10   55.03    2.99   0
   1  12  -9   85.82    1.98   0
   1  13 -12    3.43    1.76   0
   2  10  -8   25.18    1.64   0
   2  12 -12   18.83    1.63   0
   3   4  -5  250.32    2.79   0
   3  10 -11   72.33    1.89   0
   3  11 -14    3.29    1.55   0
   4   9 -13    3.04    1.41   0
   4  10 -16   17.99    1.65   0
   5   0  -9  215.86    2.72   0
   5   2  -9  277.62    2.64   0
   5   7 -14    1.14    1.39   0
   5   8 -17    7.05    1.63   0
   6  -3 -19   24.70    1.85   0
   6   0 -14    1.05    1.33   0
   6   1 -13   50.68    1.74   0
   6   2 -14   90.68    1.92   0
   6   3 -15   51.78    1.81   0
   6   4 -20   21.65    2.04   0
   6   4 -16   46.26    1.73   0
   6   5 -19    6.94    1.26   0
   6   5 -17   29.74    1.37   0
 -16  -5   5   19.80    1.57   0
 -16  -2   6   -0.92    1.72   0
 -16   2   6   18.44    1.50   0
 -15  -6   5   11.65    1.66   0
 -15  -3   6    3.11    1.68   0
 -14  -9   3    1.66    1.30   0
 -14  -8   4   19.42    1.75   0
 -14   4   6   85.07    2.24   0
 -13  -6   5    8.19    1.67   0
 -13  -3   6   64.93    1.90   0
 -12  -9   3   76.21    1.65   0
 -12  -8   4   -0.76    1.45   0
 -11  -3   6  136.45    2.17   0
 -10 -13  -1   20.45    1.70   0
 -10 -12   0    5.86    1.60   0
 -10 -11   1   12.72    1.18   0
 -10 -10   2    2.92    1.55   0
 -10  -9   3    8.53    1.43   0
 -10  -5   5  112.30    1.79   0
 -10  -2   6   41.01    1.70   0
  -9 -14  -3    8.67    1.83   0
  -9  -7   4  162.50    2.24   0
  -9   1   6   35.78    1.65   0
  -9   6   5  183.95    3.91   0
  -8 -15  -5    0.61    1.72   0
  -8  -6   4  369.79    2.69   0
  -8   5   5  134.66    3.05   0
  -7 -15  -6    6.87    2.01   0
  -7 -12  -1    3.01    1.41   0
  -7 -11   0   19.46    1.54   0
  -7 -10   1    1.43    1.41   0
  -7  -2   5    8.92    1.54   0
  -7  15  -4    1.47    2.12   0
  -6 -15  -7   14.08    2.01   0
  -6 -13  -3   10.09    1.40   0
  -6  -8   2   19.78    1.43   0
  -6  -4   4  217.91    2.59   0
  -5 -15  -8   38.76    2.22   0
  -5 -13  -4    5.22    1.55   0
  -5  -7   2   33.84    1.61   0
  -4 -13  -5   35.10    1.78   0
  -4  -6   2   53.28    1.75   0
  -4  11  -1   96.22    2.41   0
  -4  15  -7    5.38    2.02   0
  -3  10  -1   19.45    1.68   0
  -3  11  -2   41.24    1.89   0
  -3  12  -3    3.43    1.43   0
  -3  15  -8    8.15    1.67   0
  -2 -12  -6   58.84    1.90   0
  -2  10  -2  121.92    2.27   0
  -2  11  -3   58.27    1.96   0
  -1 -14 -13    6.12    2.57   0
  -1   2   1 1893.15   27.81   0
   0 -10  -6   10.65    1.78   0
   0  -6  -2  245.73    3.83   0
   0  14 -12   10.30    1.39   0
   1  11  -8   57.81    1.83   0
   2   3  -3  538.96    4.33   0
   2   7  -5  287.21    2.69   0
   2   8  -6   10.35    1.47   0
   2   9  -7   81.69    1.54   0
   2  12 -14   12.47    1.83   0
   3   9 -10   69.26    1.79   0
   3  11 -16    0.91    1.90   0
   4   3  -7   42.47    1.62   0
   4   8 -12   43.27    1.64   0
   4   9 -15   35.88    1.68   0
   5  -6 -19    6.46    1.77   0
   5  -6 -17   25.48    1.95   0
   5   3 -10   10.56    1.41   0
   5   4 -11   38.19    1.57   0
   5   5 -12   83.73    2.00   0
   5   6 -13  152.76    2.22   0
   5   7 -18   12.71    1.80   0
   5   7 -16   10.16    1.67   0
   6  -2 -20   35.46    1.96   0
   6  -2 -18    2.17    1.46   0
   6  -2 -16   25.38    1.50   0
   6  -1 -21    1.01    1.87   0
   6  -1 -15   28.73    1.59   0
   6   1 -15   27.33    1.53   0
   6   2 -20   44.02    2.03   0
   6   2 -16   97.59    1.99   0
   6   3 -19   -0.95    1.76   0
   6   3 -17    6.07    1.62   0
   6   4 -18   15.95    1.29   0
 -16   4   6    1.31    2.04   0
 -14  -4   6    5.99    1.52   0
 -13 -11   2   15.89    1.92   0
 -13   5   6   68.21    2.15   0
 -12  -4   6   22.78    1.66   0
 -11  -6   5   52.00    1.47   0
 -11   9   4   42.44    3.52   0
 -10 -14  -2    0.58    2.06   0
 -10  -8   4   19.74    1.36   0
 -10   4   6   94.98    2.52   0
  -9  -1   6   20.71    1.43   0
  -8  14  -2    8.74    2.06   0
  -7 -13  -2   21.58    1.77   0
  -7  -9   2   65.59    1.86   0
  -7   4   5   11.31    1.78   0
  -6  15  -5    8.91    1.79   0
  -5  -3   4  607.24    4.02   0
  -5  15  -6    0.89    1.75   0
  -4 -15  -9   50.59    2.28   0
  -3 -13  -6   41.20    1.82   0
  -3   0   3 1101.50    7.45   0
  -2 -14 -10   20.52    1.81   0
  -2  14  -8   10.80    1.47   0
  -2  15 -11   18.04    1.99   0
  -1  13  -8   22.83    1.53   0
   0   5  -1  498.09    4.72   0
   0  12  -8   38.40    1.80   0
   1   6  -3  253.55    2.92   0
   1  10  -7    1.91    1.50   0
   1  12 -11    5.96    1.55   0
   1  13 -14    2.28    1.73   0
   2  11 -11  127.14    1.85   0
   2  12 -16    4.72    1.93   0
   3   5  -6  362.78    3.09   0
   3   8  -9  101.29    2.03   0
   3  10 -13   10.79    1.49   0
   4  -8 -18    0.64    2.28   0
   4  -8 -16   49.96    2.48   0
   4  -1  -7   41.88    1.78   0
   4   1  -7   11.44    1.47   0
   4   4  -8   60.29    1.73   0
   4   7 -11   32.44    1.69   0
   4   9 -17    7.10    1.71   0
   5  -5 -14   36.25    1.72   0
   5  -1 -10  156.96    2.46   0
   5   1 -10   83.27    1.98   0
   5   6 -15  131.21    2.15   0
   6  -1 -19    5.11    1.57   0
   6  -1 -17   54.87    1.77   0
   6   0 -20   15.95    1.58   0
   6   0 -18    8.91    1.54   0
   6   0 -16   52.24    1.68   0
   6   1 -19   16.45    1.81   0
   6   1 -17   14.00    1.53   0
   6   2 -18   27.88    1.51   0
 -16  -4   6    3.63    1.46   0
 -15  -5   6   -1.35    1.82   0
 -15   5   6   11.58    1.88   0
 -14  -7   5   28.32    1.40   0
 -14   1   7   87.83    2.08   0
 -13 -10   3   27.07    1.39   0
 -13  -9   4   15.50    1.77   0
 -13  -5   6    7.11    1.61   0
 -13   0   7  112.23    2.16   0
 -12  -7   5    1.08    1.12   0
 -11 -13   0   -0.23    2.05   0
 -11 -12   1    3.04    1.29   0
 -11 -11   2    4.84    1.27   0
 -11 -10   3    1.45    1.75   0
 -11   5   6   33.72    2.07   0
 -10  -4   6   26.15    1.68   0
 -10   7   5    1.09    1.93   0
  -9  -6   5  125.54    2.14   0
  -9  -3   6    9.50    1.45   0
  -9   3   6   32.44    1.58   0
  -8 -13  -1    5.17    1.62   0
  -8 -12   0    8.64    1.48   0
  -8 -11   1   80.51    1.60   0
  -8 -10   2   82.68    1.95   0
  -8  -5   5   10.58    1.35   0
  -8   0   6  188.74    2.57   0
  -7 -14  -3    1.77    1.44   0
  -7  -8   3   40.00    1.68   0
  -7  -4   5   44.70    1.60   0
  -6 -14  -4   -0.52    1.61   0
  -6  -7   3   28.43    1.29   0
  -6  -1   5  186.23    2.57   0
  -6   1   5   13.01    1.56   0
  -5 -14  -5   54.55    1.93   0
  -5  -6   3   64.03    1.82   0
  -4 -14  -6   85.66    2.17   0
  -3 -15 -10    7.51    2.29   0
  -3  -5   2   50.75    1.93   0
  -3  14  -7    6.95    1.58   0
  -3  15 -10    1.07    2.02   0
  -2 -13  -7   19.99    1.85   0
  -2  -5   1  126.54    2.63   0
  -2  -2   2 9950.09   20.28   0
  -1 -12  -7   54.10    2.14   0
  -1  -5   0  301.19    3.80   0
  -1  14 -11   22.76    1.44   0
   0  11  -7   75.30    1.90   0
   0  13 -11    9.72    1.20   0
   1  -8  -5   36.49    2.33   0
   1   7  -4   72.51    2.01   0
   1   9  -6   31.49    1.55   0
   2   1  -3 2738.68   11.19   0
   2  10 -10   22.02    1.61   0
   2  11 -13   25.49    1.75   0
   3   2  -5 1193.15    6.05   0
   3   6  -7   59.87    1.42   0
   3   7  -8   56.38    1.40   0
   3   9 -12   47.21    1.58   0
   3  10 -17    2.63    1.90   0
   3  10 -15   26.20    1.62   0
   4  -7 -13  692.13    6.93   0
   4   5  -9  135.47    1.87   0
   4   6 -10  110.10    1.68   0
   4   8 -16   26.00    1.72   0
   4   8 -14   50.37    1.35   0
   5  -5 -20    2.03    1.96   0
   5  -5 -16   38.61    2.02   0
   5  -4 -13   71.82    2.13   0
   5   2 -11  258.50    2.65   0
   5   4 -13   48.74    1.74   0
   5   5 -20    4.42    1.94   0
   5   5 -14   34.42    1.64   0
   5   6 -19    2.79    1.27   0
   5   6 -17   12.17    1.16   0
 -16  -1   7    3.30    1.90   0
 -16   1   7    9.95    1.79   0
 -15  -8   5   17.77    1.77   0
 -15  -2   7   10.83    1.80   0
 -15   0   7    5.43    1.83   0
 -15   2   7    2.87    1.82   0
 -14  -6   6    9.74    1.77   0
 -14  -1   7   36.87    1.48   0
 -14   6   6    3.85    1.90   0
 -13  -8   5   25.59    1.69   0
 -13  -2   7    2.68    1.54   0
 -13   2   7   18.05    1.65   0
 -12  -6   6   16.88    1.49   0
 -12  -1   7  159.65    2.45   0
 -12   1   7   58.52    1.94   0
 -11  -9   4   14.04    1.12   0
 -11  -5   6   39.18    1.33   0
 -11   0   7   72.06    1.95   0
 -10  -7   5  213.53    2.45   0
  -9 -12   1    0.99    1.70   0
  -9 -11   2    2.79    1.56   0
  -8 -14  -2   92.87    2.34   0
  -8  -9   3   84.46    1.49   0
  -8  -2   6  230.08    2.62   0
  -8   2   6   10.01    1.49   0
  -8  13  -1   90.64    2.89   0
  -7  -7   4  662.04    3.69   0
  -7  14  -3    2.83    1.66   0
  -6  14  -4    4.57    1.93   0
  -5  14  -5   33.82    1.84   0
  -4  -5   3  300.26    2.96   0
  -4  14  -6    6.27    1.61   0
  -3 -14  -7   16.49    1.91   0
  -3  -2   3   35.66    2.20   0
  -2  13  -7    2.74    1.31   0
  -2  14 -10    5.97    1.76   0
  -1  -2   1 1020.91    7.92   0
  -1   5   0  248.71    4.02   0
  -1  12  -7  167.78    2.28   0
  -1  14 -13    2.03    1.89   0
   0 -11  -7   73.52    2.43   0
   0  13 -13    0.57    1.88   0
   1  -9  -6   19.08    1.93   0
   1  -7  -4  708.12    7.00   0
   1   8  -5    6.97    1.11   0
   1  11 -10   34.48    1.71   0
   1  12 -13    2.87    1.51   0
   2   4  -4   61.38    2.12   0
   2   9  -9   23.36    1.59   0
   2  11 -17   22.94    2.00   0
   2  11 -15    7.22    1.76   0
   3   0  -5 1239.38    6.99   0
   4   2  -8  651.01    4.15   0
   4   7 -13   67.34    1.66   0
   4   8 -18   37.20    1.42   0
   5  -5 -18    0.85    1.52   0
   5   0 -11  221.96    2.62   0
   5   3 -12   94.84    1.70   0
   5   5 -18    2.53    1.42   0
   5   5 -16   40.62    1.38   0
 -16  -3   7   -0.12    2.04   0
 -15  -4   7    3.48    1.63   0
 -15   8   5    0.92    2.12   0
 -14  -3   7    5.11    1.27   0
 -14   3   7   13.78    1.82   0
 -13  -4   7   -0.69    1.55   0
 -13   8   5   -0.98    1.96   0
 -12 -12   2    2.00    1.48   0
 -12 -11   3   20.87    1.90   0
 -12 -10   4    1.20    1.70   0
 -12  -3   7    4.27    1.55   0
 -12   3   7  157.59    2.72   0
 -12   6   6   55.19    2.30   0
 -11  -8   5   30.15    1.74   0
 -11  -2   7  162.74    2.32   0
 -11   2   7   74.82    1.94   0
 -10  -1   7   15.14    1.46   0
  -9 -14  -1   25.59    1.82   0
  -9 -13   0    5.68    1.28   0
  -9 -10   3    4.08    1.19   0
  -9  -9   4    4.73    1.30   0
  -8 -15  -3    3.44    1.74   0
  -8  -8   4   18.28    1.16   0
  -7 -15  -4   13.44    1.88   0
  -6 -15  -5   18.73    1.86   0
  -6  -6   4   41.70    1.39   0
  -6  -3   5  195.63    2.29   0
  -5 -15  -6   11.54    1.81   0
  -5 -11   0   -2.03    1.43   0
  -4 -11  -1  270.32    2.93   0
  -4 -10   0   18.74    1.52   0
  -4   0   4  765.26    5.57   0
  -4  15  -9    3.23    1.77   0
  -3 -11  -2   20.21    1.54   0
  -3 -10  -1  203.79    2.65   0
  -3  -9   0  248.00    2.79   0
  -3   2   3  542.22    7.10   0
  -3   5   2 1337.96   15.44   0
  -3  13  -6   66.46    1.94   0
  -2   5   1  436.32    6.39   0
  -2  12  -6   95.09    2.09   0
  -1  11  -6   39.30    1.69   0
  -1  13 -10   22.74    1.64   0
   0   6  -2  233.89    3.07   0
   0  10  -6   10.03    1.16   0
   0  12 -10    7.21    1.19   0
   1   3  -2  320.18    4.13   0
   1  12 -15   20.70    1.33   0
   2 -11 -15    6.53    3.70   0
   2   8  -8   52.66    1.66   0
   2  10 -12   26.95    1.52   0
   3   3  -6  556.11    3.92   0
   3   8 -11   68.06    1.45   0
   3   9 -18    0.25    1.83   0
   3   9 -16   40.34    1.77   0
   3   9 -14   47.76    1.40   0
   4   3  -9   43.29    1.66   0
   4   5 -11   37.40    1.57   0
   4   6 -12   46.40    1.38   0
   4   7 -19   30.48    1.79   0
   4   7 -17    1.01    1.62   0
   4   7 -15   47.33    1.77   0
   5  -4 -15   63.59    1.86   0
   5  -1 -12   26.45    1.54   0
   5   1 -12   46.40    1.66   0
   5   2 -21    4.17    1.98   0
   5   2 -13   63.89    1.79   0
   5   3 -20   19.48    1.82   0
   5   3 -14   43.66    1.60   0
   5   4 -19   -1.17    1.27   0
   5   4 -17   38.85    1.68   0
   5   4 -15   51.59    1.34   0
 -16   3   7   20.28    2.10   0
 -15  -7   6   88.54    1.95   0
 -15   4   7   47.33    2.31   0
 -14  -9   5   -0.95    1.43   0
 -14  -5   7    1.37    1.64   0
 -13  -7   6   30.72    1.37   0
 -13   4   7   33.35    2.11   0
 -12  -9   5    5.66    1.65   0
 -11  -7   6   43.72    1.67   0
 -11  -4   7   86.20    1.95   0
 -11  13   0    8.04    2.81   0
 -10 -14   0    0.15    1.78   0
 -10 -13   1   23.05    1.93   0
 -10 -12   2    1.76    1.59   0
 -10 -11   3   -0.67    1.74   0
 -10  -6   6   50.22    1.75   0
 -10  -3   7  213.24    2.52   0
 -10   1   7    0.65    1.57   0
  -9  -5   6  302.10    2.53   0
  -8  -7   5  160.76    2.28   0
  -8  -4   6  403.11    3.00   0
  -8  12   0   51.32    2.47   0
  -7  -1   6   22.47    1.60   0
  -7  13  -2    7.77    1.88   0
  -6 -12   0  168.50    2.47   0
  -6 -11   1   18.39    1.40   0
  -6 -10   2   83.96    1.91   0
  -6   3   5  374.64    4.30   0
  -5 -13  -2   64.55    1.83   0
  -5 -12  -1   55.26    1.83   0
  -5 -10   1   28.04    1.21   0
  -5  -9   2  447.53    3.23   0
  -5  -5   4   56.96    1.50   0
  -5  15  -8   18.33    2.07   0
  -4 -15  -7   44.04    2.11   0
  -4 -12  -2   51.31    1.77   0
  -4  -9   1  129.56    1.84   0
  -4  -2   4   77.96    2.23   0
  -4  13  -5   15.38    1.55   0
  -3 -12  -3   45.18    1.74   0
  -3  14  -9   37.23    2.00   0
  -2 -11  -3   16.66    1.52   0
  -2 -10  -2   38.79    1.63   0
  -2  -9  -1  438.91    3.75   0
  -2  14 -12    4.43    1.99   0
  -1 -14 -11   24.57    2.36   0
  -1 -13  -8   26.60    1.87   0
   0 -13 -11    9.61    2.21   0
   0  -5  -1  486.24    5.28   0
   0   7  -3  201.11    2.73   0
   0   8  -4   79.39    1.98   0
   0   9  -5   84.53    1.68   0
   0  12 -12    7.33    1.55   0
   1  10  -9   33.22    1.29   0
   1  11 -12   80.85    1.86   0
   2  -4  -4   68.27    6.76   0
   2   5  -5  372.89    3.09   0
   2   6  -6  582.64    3.80   0
   2   7  -7   43.80    1.66   0
   2   9 -11  121.39    2.03   0
   2  10 -18    1.75    1.94   0
   2  10 -14   19.00    1.70   0
   3   4  -7   41.54    1.62   0
   3   6  -9  263.79    2.66   0
   3   7 -10    8.60    1.13   0
   3   8 -13   52.22    1.63   0
   4  -7 -19    2.59    2.13   0
   4  -7 -15   23.47    2.14   0
   4  -6 -12   42.49    2.34   0
   4   0  -8  921.16    5.21   0
   4   4 -10    7.63    1.16   0
   4   6 -20    4.20    1.97   0
   4   6 -14    5.85    1.46   0
   5  -3 -20   18.13    1.67   0
   5  -2 -21    3.92    1.82   0
   5  -2 -13  141.26    2.43   0
   5   0 -21    3.05    1.96   0
   5   0 -13  151.04    2.39   0
   5   1 -20   -2.51    1.80   0
   5   2 -19    1.25    1.52   0
   5   2 -15  180.90    2.41   0
   5   3 -18   50.25    1.69   0
   5   3 -16  161.83    2.40   0
 -15  -6   7   11.86    1.75   0
 -14  -8   6   14.12    1.86   0
 -13 -11   4    9.43    1.88   0
 -13  -6   7   77.03    1.77   0
 -12  -8   6   13.38    1.57   0
 -12  -5   7   54.78    1.42   0
 -10 -10   4   20.54    1.21   0
 -10  -9   5   17.60    1.49   0
 -10  14  -2   24.86    2.60   0
  -9  -8   5   75.08    1.52   0
  -9  -2   7  327.26    2.93   0
  -9   0   7   12.55    1.37   0
  -8  11   1    7.40    2.46   0
  -8  15  -5   17.29    2.00   0
  -7 -13   0   -2.16    1.55   0
  -7 -12   1    5.08    1.48   0
  -7 -11   2  145.70    2.24   0
  -7  -6   5   47.75    1.33   0
  -7  -3   6  105.37    1.98   0
  -7   1   6  176.65    2.73   0
  -7  15  -6   84.49    2.56   0
  -6 -13  -1   23.15    1.68   0
  -6  -9   3  125.11    2.13   0
  -6  -5   5  266.99    2.66   0
  -6  13  -3   49.76    1.88   0
  -6  15  -7    8.60    1.82   0
  -5   0   5   53.00    1.98   0
  -5  13  -4   24.72    1.67   0
  -4 -13  -3   87.76    2.23   0
  -4  -8   2  196.43    2.46   0
  -4  14  -8    1.70    1.65   0
  -3 -13  -4   14.53    1.97   0
  -3  -8   1  113.44    1.95   0
  -3  -4   3  181.31    2.75   0
  -3  12  -5   32.69    1.63   0
  -2 -15 -11    1.26    2.26   0
  -2 -14  -8  178.05    3.06   0
  -2 -12  -4  140.37    2.61   0
  -2  -8   0  161.00    2.62   0
  -2  -4   2  409.83    3.98   0
  -2  11  -5  217.34    2.67   0
  -2  13  -9   23.09    1.62   0
  -1  10  -5  129.28    2.18   0
  -1  12  -9   33.87    1.69   0
  -1  13 -14   13.82    1.97   0
  -1  13 -12    0.75    1.35   0
   0 -12  -8   37.45    2.35   0
   0  11  -9  137.86    1.91   0
   0  12 -14   26.30    1.85   0
   1 -10  -7   13.55    2.02   0
   1  -6  -3   90.22    3.05   0
   1   9  -8   16.17    1.56   0
   1  11 -16   13.16    1.75   0
   1  11 -14   77.94    1.96   0
   2  10 -16   24.23    1.31   0
   3   5  -8   72.10    1.50   0
   3   8 -19    3.41    1.38   0
   3   8 -17    8.92    1.59   0
   3   8 -15   68.66    1.74   0
   4  -7 -17   52.84    2.30   0
   4  -3  -9   87.44    2.29   0
   4   5 -13   65.67    1.83   0
   4   6 -18    3.85    1.13   0
   4   6 -16   51.49    1.39   0
   5  -3 -18   59.76    1.92   0
   5  -2 -19   73.00    2.00   0
   5  -2 -17   57.64    1.93   0
   5  -2 -15    9.93    1.45   0
   5  -1 -20   14.85    1.64   0
   5  -1 -18    2.51    1.60   0
   5  -1 -14    2.28    1.42   0
   5   0 -19    8.74    1.67   0
   5   0 -17   13.03    1.56   0
   5   0 -15   47.44    1.80   0
   5   1 -18   11.06    1.75   0
   5   1 -16   46.08    1.77   0
   5   1 -14  112.01    1.85   0
   5   2 -17    8.85    1.08   0
 -16  -2   8   12.04    1.99   0
 -16   0   8    2.02    2.11   0
 -15  -3   8    4.38    1.86   0
 -15  -1   8    0.57    1.27   0
 -15   1   8    6.32    1.77   0
 -15   7   6    6.28    2.30   0
 -14  -7   7    6.07    1.65   0
 -14  -2   8   15.58    1.22   0
 -14   0   8   17.85    1.27   0
 -14   5   7    3.34    1.94   0
 -13 -10   5   39.90    1.52   0
 -13  -3   8    4.12    1.52   0
 -13  -1   8   27.33    1.22   0
 -13   1   8   27.67    1.69   0
 -12  -2   8   36.50    1.84   0
 -12   0   8   41.71    1.78   0
 -11 -13   2    4.50    1.48   0
 -11 -12   3   10.12    1.40   0
 -11 -11   4    1.22    1.64   0
 -11  -6   7   28.53    1.59   0
 -11   4   7  334.05    3.94   0
 -11   8   5   43.84    2.90   0
 -10  -5   7  123.70    2.03   0
 -10   3   7   23.55    1.64   0
  -9  -7   6   19.59    1.47   0
  -9   5   6  370.43    4.60   0
  -8 -13   1    6.50    1.54   0
  -8 -12   2    7.52    1.46   0
  -8 -11   3    4.51    1.51   0
  -8   4   6    2.20    1.55   0
  -8  10   2   70.86    3.64   0
  -7 -14  -1   12.46    1.64   0
  -7 -10   3   33.05    1.22   0
  -7   7   4  618.44   13.11   0
  -7  12  -1    2.31    1.73   0
  -6 -14  -2   -0.11    1.55   0
  -5 -14  -3   40.00    1.97   0
  -5  -8   3   74.16    1.61   0
  -5  -2   5  565.36    3.88   0
  -4 -14  -4   50.29    2.07   0
  -4  -4   4   85.29    2.03   0
  -4   2   4   61.16    2.58   0
  -4  12  -4   29.88    1.72   0
  -3 -15  -8   16.80    1.94   0
  -3  -7   2   49.39    1.77   0
  -3  14 -11   -1.81    1.76   0
  -1 -11  -4   33.85    2.00   0
  -1 -10  -3   96.00    2.18   0
  -1  -9  -2  537.89    4.36   0
  -1   6  -1    1.03    1.51   0
  -1   9  -4  134.57    2.29   0
   0  -2   0 1482.67   12.39   0
   0  10  -8   64.23    1.85   0
   0  12 -16   10.65    1.82   0
   1   8  -7    5.98    1.42   0
   1  10 -11   59.30    1.70   0
   2 -11 -17    0.20    3.08   0
   2   8 -10   39.35    1.73   0
   2   9 -19    3.63    1.85   0
   2   9 -13    2.35    1.42   0
   3  -9 -14   14.67    2.23   0
   3  -3  -6  543.13    6.02   0
   3   1  -6  346.07    3.58   0
   3   7 -20    2.62    1.87   0
   3   7 -12   18.69    1.12   0
   4  -6 -20   23.45    2.16   0
   4  -5 -11   39.25    1.95   0
   4  -4 -10    8.01    1.53   0
   4  -1  -9   54.99    1.93   0
   4   1  -9   85.40    1.75   0
   4   2 -10   45.68    1.71   0
   4   3 -11   26.57    1.49   0
   4   4 -20    0.51    1.75   0
   4   4 -12   26.94    1.58   0
   4   5 -19   -0.57    1.26   0
   4   5 -17    5.67    1.54   0
   4   5 -15   69.35    1.71   0
   5  -1 -16    7.40    1.45   0
 -16   2   8    5.55    1.98   0
 -15  -5   8   20.45    1.86   0
 -14  -4   8    2.36    1.13   0
 -14   2   8  179.89    2.82   0
 -13  -9   6    2.22    1.44   0
 -13   7   6    1.79    1.98   0
 -12 -12   4    2.17    1.86   0
 -12  -7   7    1.68    1.77   0
 -12  -4   8    7.05    1.50   0
 -12   5   7   24.76    1.91   0
 -11 -10   5    1.05    1.28   0
 -11  -3   8   94.57    1.94   0
 -11  -1   8  195.77    2.61   0
 -11  12   1    4.38    2.96   0
 -10  -8   6    1.62    1.48   0
 -10   6   6  120.66    2.98   0
  -9 -13   2    6.31    1.56   0
  -9 -12   3    6.87    1.46   0
  -9  -4   7   16.45    1.17   0
  -9   2   7   78.24    2.03   0
  -9  14  -3    1.21    2.30   0
  -8 -14   0    5.54    1.71   0
  -8 -10   4    1.93    1.37   0
  -8  -6   6  135.56    1.91   0
  -8  -1   7  212.89    2.63   0
  -7 -15  -2   32.54    1.93   0
  -7  -9   4   66.71    1.56   0
  -7  -5   6  200.74    2.42   0
  -6 -15  -3    0.67    1.81   0
  -6  -8   4   79.58    1.51   0
  -6   6   4   41.21    4.04   0
  -6  12  -2   26.57    2.08   0
  -5 -15  -4   10.46    1.66   0
  -5  -4   5   61.37    1.71   0
  -5  12  -3   19.59    1.63   0
  -5  14  -7    0.05    1.47   0
  -4  -7   3  172.03    2.12   0
  -3 -14  -5  191.53    3.16   0
  -3  11  -4  147.91    2.45   0
  -3  13  -8    1.53    1.14   0
  -2 -13  -5    8.94    1.82   0
  -2  -7   1   51.75    1.87   0
  -2  10  -4  116.56    2.11   0
  -2  12  -8   34.74    1.79   0
  -2  13 -11    2.87    1.23   0
  -1  -8  -1  103.71    2.37   0
  -1  -4   1  435.21    4.51   0
  -1   7  -2   82.01    2.09   0
  -1   8  -3  211.16    2.76   0
  -1  11  -8  194.46    2.49   0
  -1  12 -11   33.89    1.78   0
   0  11 -11   36.11    1.32   0
   1 -12 -11   31.50    3.13   0
   1   4  -3  534.58    4.24   0
   1   7  -6  185.39    2.43   0
   1  10 -13    0.35    1.59   0
   2   2  -4   -0.58    1.26   0
   2   7  -9  117.71    1.93   0
   2   9 -17   31.30    1.48   0
   2   9 -15   83.28    1.87   0
   3  -9 -18    2.55    2.11   0
   3  -8 -11   17.89    2.63   0
   3   6 -11    3.01    1.08   0
   3   7 -18    2.15    1.37   0
   3   7 -16    6.17    1.40   0
   3   7 -14   29.02    1.19   0
   4  -6 -14   28.13    1.89   0
   4   3 -21   27.62    1.88   0
   4   4 -18  102.44    2.23   0
   4   4 -16   20.88    1.61   0
   4   4 -14   57.55    1.77   0
 -15   3   8   17.52    1.96   0
 -14  -6   8   26.12    1.93   0
 -13  -8   7   27.78    1.94   0
 -13  -5   8   70.98    1.60   0
 -13   3   8   53.28    1.99   0
 -12 -11   5    0.72    1.78   0
 -12   2   8  111.82    2.42   0
 -11  -9   6   16.74    1.28   0
 -11   1   8   55.84    1.88   0
 -10  -2   8  223.59    2.59   0
  -9 -14   1   27.09    1.47   0
  -9 -11   4   47.85    1.80   0
  -8 -15  -1    3.87    1.49   0
  -8  -9   5   39.01    1.71   0
  -8  -3   7  374.67    2.86   0
  -8   1   7    2.58    1.44   0
  -8  14  -4   19.46    2.13   0
  -7  -8   5  144.90    2.24   0
  -7   3   6   42.77    1.91   0
  -7  14  -5   27.26    1.96   0
  -6  -2   6  327.69    2.94   0
  -6   0   6   58.72    1.93   0
  -6  14  -6    9.33    1.67   0
  -5  -7   4    9.08    1.20   0
  -5   2   5  370.75    4.43   0
  -4 -15  -5   44.05    2.13   0
  -4  11  -3   35.02    1.73   0
  -4  13  -7    1.56    1.49   0
  -4  14 -10    2.16    1.82   0
  -2   9  -3   94.56    2.10   0
  -2  13 -13   13.30    1.65   0
  -1 -12  -5   34.96    2.07   0
  -1  12 -13   33.22    1.73   0
   0   9  -7   11.66    1.41   0
   0  11 -17    5.27    1.97   0
   0  11 -15    7.49    1.82   0
   0  11 -13    9.46    1.57   0
   1   5  -4   32.51    1.69   0
   1   6  -5   13.48    1.44   0
   1   9 -10   65.09    1.48   0
   1  10 -17    3.39    1.27   0
   1  10 -15   37.17    1.39   0
   2   6  -8  128.61    2.11   0
   2   8 -18    8.08    1.87   0
   2   8 -12   12.09    1.06   0
   3  -9 -16    2.61    1.84   0
   3   2  -7   85.97    2.02   0
   3   4  -9   89.41    1.91   0
   3   5 -10   55.36    1.49   0
   3   6 -19   26.68    1.93   0
   3   6 -13   34.59    1.57   0
   4  -6 -18   13.65    1.64   0
   4  -6 -16   48.71    2.02   0
   4   0 -10  132.96    2.34   0
   4   1 -21    5.36    1.94   0
   4   2 -20    5.40    1.80   0
   4   3 -19    0.33    1.44   0
   4   3 -13    7.19    1.45   0
 -15  -2   9    0.81    1.58   0
 -15   6   7   12.78    2.37   0
 -14  -1   9    1.20    1.52   0
 -12 -10   6   18.29    1.41   0
 -12  -6   8    6.05    1.64   0
 -11  -8   7    7.31    1.58   0
 -11  -5   8  113.04    2.14   0
 -10 -14   2    2.63    1.89   0
 -10 -13   3   12.19    1.38   0
 -10 -12   4   43.93    1.98   0
 -10 -11   5   10.96    1.54   0
 -10  -7   7   33.81    1.33   0
 -10  -4   8   19.88    1.54   0
 -10   0   8   60.80    1.61   0
 -10  13  -1   47.94    2.94   0
  -9 -10   5   10.68    1.17   0
  -9  -6   7  222.26    2.25   0
  -8  -5   7   82.54    1.87   0
  -7  11   0   35.71    2.23   0
  -6 -16  -4    1.78    1.95   0
  -6  -7   5   38.03    1.25   0
  -6  -4   6   53.79    1.74   0
  -6  11  -1    9.48    1.85   0
  -5 -16  -5    3.43    1.85   0
  -5  11  -2   43.31    2.07   0
  -5  14  -9   42.97    2.09   0
  -4  -6   4  467.52    3.48   0
  -4  14 -12    4.63    1.89   0
  -3  -6   3   35.41    1.61   0
  -3  10  -3   10.14    1.39   0
  -3  12  -7   -1.50    1.68   0
  -3  13 -10    2.08    1.48   0
  -2 -15  -9   27.04    2.02   0
  -2   6   0  523.75    5.31   0
  -2   8  -2   48.40    1.94   0
  -2  11  -7  168.15    2.32   0
  -2  12 -10   18.28    1.51   0
  -1 -14  -9   -1.33    1.91   0
  -1  -7   0  349.39    3.58   0
  -1  10  -7   15.86    1.58   0
  -1  11 -10   54.94    1.94   0
  -1  12 -15    0.62    1.32   0
   0 -10  -4  148.52    2.88   0
   0  -9  -3  116.60    2.73   0
   0   3  -1  337.25    4.82   0
   0  10 -10   16.44    1.41   0
   1   8  -9   10.54    1.43   0
   1   9 -12    0.08    1.42   0
   2   3  -5  540.85    4.01   0
   2   4  -6  338.94    3.14   0
   2   5  -7  710.76    4.12   0
   2   7 -11   38.24    1.71   0
   2   8 -16    1.24    1.23   0
   2   8 -14   11.87    1.24   0
   3   3  -8   24.10    1.23   0
   3   5 -20   18.46    1.74   0
   3   5 -12    8.56    1.57   0
   3   6 -17   38.78    1.46   0
   3   6 -15   36.10    1.34   0
   4  -5 -19   -0.28    1.69   0
   4  -5 -13   47.81    2.09   0
   4  -4 -20    0.13    1.72   0
   4  -3 -21   16.81    1.92   0
   4  -1 -21    3.42    1.85   0
   4   0 -20   34.94    1.95   0
   4   1 -11  118.36    1.89   0
   4   2 -18    3.22    1.49   0
   4   2 -12   32.85    1.28   0
   4   3 -17   32.91    1.33   0
   4   3 -15   15.77    1.12   0
 -15  -4   9    3.59    1.92   0
 -15   0   9    8.80    1.88   0
 -14  -3   9   31.43    1.43   0
 -14   1   9   -0.15    1.51   0
 -14   4   8   83.26    2.40   0
 -14   9   5   29.65    3.40   0
 -13  -7   8    7.29    1.26   0
 -13  -4   9   47.64    1.73   0
 -13  -2   9   21.54    1.82   0
 -13   0   9  101.58    2.22   0
 -13   6   7    5.14    1.94   0
 -12  -9   7    9.67    1.83   0
 -12  -1   9   31.59    1.63   0
 -11 -13   4   11.95    1.95   0
 -11   3   8   71.66    2.28   0
 -11   7   6   23.87    2.41   0
 -10 -10   6   18.95    1.69   0
  -9  -9   6   30.10    1.35   0
  -9  -3   8  125.35    2.14   0
  -9  -1   8  177.03    2.53   0
  -8  -8   6    8.68    1.06   0
  -7 -13   2   23.10    1.69   0
  -7  -7   6   54.50    1.85   0
  -7  -2   7   34.87    1.58   0
  -7   0   7   14.12    1.48   0
  -6 -13   1   24.55    1.68   0
  -6 -12   2   45.69    1.81   0
  -6 -11   3   37.06    1.68   0
  -5 -13   0   15.48    1.63   0
  -5 -12   1   56.60    1.46   0
  -5 -11   2  328.86    2.98   0
  -5 -10   3   44.27    1.60   0
  -5  -6   5   99.82    2.02   0
  -5  13  -6    6.48    1.50   0
  -4 -13  -1   46.49    1.91   0
  -4 -12   0   -0.20    1.44   0
  -4 -11   1  277.56    2.92   0
  -4 -10   2   29.75    1.70   0
  -4  10  -2   36.20    2.04   0
  -3 -15  -6    6.53    1.83   0
  -3 -12  -1    4.19    1.32   0
  -3 -11   0    2.82    1.57   0
  -3   9  -2   36.96    2.06   0
  -3  13 -12    0.16    1.79   0
  -2 -14  -6   55.95    2.17   0
  -2  -6   2  196.62    2.73   0
  -2   7  -1   29.48    1.74   0
   0  -8  -2  485.20    4.59   0
   0   8  -6  189.76    2.25   0
   0  10 -18    0.61    1.99   0
   0  10 -12   20.62    1.68   0
   1 -11  -8  194.32    4.31   0
   1   1  -2  260.87    4.56   0
   1   9 -18    1.24    1.25   0
   1   9 -16   17.37    1.59   0
   1   9 -14   10.41    1.50   0
   2   7 -19    9.41    1.61   0
   2   7 -13   50.65    1.64   0
   3  -8 -19    1.48    2.22   0
   3  -4  -7   46.98    2.29   0
   3   4 -21   20.24    1.53   0
   3   5 -18   62.32    1.84   0
   3   5 -16   74.72    1.96   0
   3   5 -14   56.37    1.73   0
   4  -5 -17   39.16    1.82   0
   4  -5 -15   52.61    2.04   0
   4  -4 -12   24.67    1.59   0
   4  -3 -19   14.96    1.61   0
   4  -2 -20   12.99    1.85   0
   4  -1 -19   24.58    1.61   0
   4  -1 -11  151.67    2.50   0
   4   0 -12   61.27    1.74   0
   4   1 -19    6.94    1.19   0
   4   1 -17   24.76    1.57   0
   4   1 -13  106.94    2.10   0
   4   2 -16   59.19    1.47   0
   4   2 -14   92.30    1.70   0
 -15   2   9   28.31    1.95   0
 -14  -8   8    0.92    1.45   0
 -14  -5   9   45.17    1.54   0
 -13 -10   7    2.06    1.91   0
 -12  -8   8    2.48    1.52   0
 -12  -3   9    5.16    1.16   0
 -12   4   8    3.55    1.79   0
 -11 -12   5   14.39    1.31   0
 -11 -11   6   26.23    1.85   0
 -11  -7   8   28.77    1.70   0
 -11  -2   9   18.00    1.52   0
 -10  -6   8   42.85    1.65   0
 -10   2   8   25.88    1.61   0
  -9  -8   7  134.96    2.12   0
  -9  -5   8   30.14    1.58   0
  -9   1   8   15.74    1.49   0
  -9   4   7  107.33    2.78   0
  -9  13  -2    2.82    2.09   0
  -8 -14   2   92.91    2.15   0
  -8 -13   3    1.11    1.60   0
  -8 -12   4   18.36    1.58   0
  -7 -15   0    0.36    1.70   0
  -7 -14   1   12.26    1.70   0
  -7 -12   3   16.64    1.22   0
  -7 -11   4   55.38    1.88   0
  -7  -4   7    0.67    0.99   0
  -7  10   1  382.84    5.51   0
  -6 -15  -1   -0.14    1.56   0
  -6 -14   0   41.12    1.48   0
  -6 -10   4   16.94    1.66   0
  -6  -6   6   36.54    1.64   0
  -6   2   6  606.68    4.95   0
  -6  13  -5   10.97    1.68   0
  -6  14  -8   23.51    1.95   0
  -5 -14  -1   27.32    1.46   0
  -5  10  -1  140.93    3.05   0
  -5  14 -11    0.10    1.95   0
  -4 -16  -6    0.63    2.10   0
  -4 -14  -2  114.72    2.35   0
  -4  -9   3   46.12    1.73   0
  -4  -3   5  689.04    4.31   0
  -4  -1   5  184.30    2.92   0
  -4  12  -6   24.59    1.78   0
  -4  13  -9   51.70    1.81   0
  -3 -13  -2    8.25    1.65   0
  -3 -10   1  208.22    2.54   0
  -3  -3   4   85.87    2.41   0
  -3  -1   4  130.45    2.81   0
  -3  13 -14    5.04    1.84   0
  -2  12 -16   19.92    1.95   0
  -2  12 -14   14.84    1.86   0
  -2  12 -12   11.60    1.18   0
  -1 -13  -6  185.10    3.11   0
  -1   9  -6   18.73    1.40   0
  -1  11 -16   27.05    1.87   0
  -1  11 -14    7.13    1.64   0
  -1  11 -12   31.29    1.25   0
   0 -13  -9   98.50    3.00   0
   0 -11  -5   81.44    2.33   0
   0  -4   0    0.63    1.94   0
   0   7  -5  114.11    2.12   0
   0   9  -9   41.65    1.59   0
   0  10 -16    5.21    1.59   0
   0  10 -14   33.81    1.57   0
   1   7  -8   53.99    1.74   0
   1   8 -19   10.93    1.92   0
   1   8 -11   65.52    1.81   0
   2   0  -4 2768.67   11.54   0
   2   6 -20   39.11    1.93   0
   2   6 -10   48.79    1.50   0
   2   7 -17   74.06    1.63   0
   2   7 -15   68.32    1.54   0
   3   0  -7  214.40    2.99   0
   3   3 -20    9.06    1.73   0
   3   4 -19   16.26    1.54   0
   3   4 -11   75.05    1.50   0
   4  -3 -17   39.97    1.94   0
   4  -2 -18  105.34    2.20   0
   4  -2 -12   54.97    1.79   0
   4  -1 -17   26.40    1.68   0
   4   0 -18   27.75    1.42   0
   4   0 -16   11.63    1.49   0
   4   0 -14   75.10    2.00   0
   4   1 -15   53.69    1.37   0
 -15   5   8   37.96    2.69   0
 -14  -7   9   11.48    1.97   0
 -14   8   6   12.63    2.89   0
 -13  -9   8   20.82    2.04   0
 -13  -6   9   32.16    1.45   0
 -13   2   9   77.58    2.26   0
 -12  -5   9   -0.75    1.17   0
 -12   1   9   76.01    2.09   0
 -11 -10   7   23.85    1.76   0
 -11  -4   9   92.21    1.99   0
 -11   0   9  137.53    2.33   0
 -10  -9   7   26.63    1.19   0
 -10   5   7  129.02    2.98   0
  -9 -14   3    5.82    1.86   0
  -9 -13   4   21.49    1.83   0
  -8 -15   1   -1.76    2.04   0
  -8 -11   5   44.22    1.78   0
  -8  -7   7   13.43    1.14   0
  -8  -2   8   38.24    1.65   0
  -8   3   7    7.76    1.42   0
  -8  13  -3   31.05    1.96   0
  -7 -10   5    0.05    1.48   0
  -7  -6   7    9.19    1.40   0
  -7  13  -4   13.18    1.81   0
  -7  14  -7    6.98    1.82   0
  -6  -9   5  191.41    2.44   0
  -6  10   0    0.07    1.91   0
  -5 -15  -2    4.61    1.70   0
  -5  -9   4    6.71    1.02   0
  -5  -3   6  185.28    2.47   0
  -5  -1   6  287.81    3.11   0
  -4   9  -1  257.35    3.49   0
  -4  13 -11    8.99    1.81   0
  -3 -14  -3   14.52    1.84   0
  -3  -9   2  114.27    1.89   0
  -3   6   1  424.29    5.75   0
  -3   7   0 2229.88   10.46   0
  -3   8  -1   30.25    1.80   0
  -3  11  -6  138.90    2.22   0
  -3  12  -9    5.15    1.39   0
  -2 -12  -2    3.58    1.50   0
  -2 -11  -1    5.40    1.50   0
  -2 -10   0  131.93    2.23   0
  -2  -3   3  558.00    4.47   0
  -2  -1   3 2851.61   11.48   0
  -2  10  -6   45.78    1.69   0
  -2  11  -9   19.11    1.62   0
  -1  -6   1   25.30    1.76   0
  -1  10  -9   40.74    1.64   0
   0  -7  -1  247.78    3.35   0
   0   4  -2  123.07    2.80   0
   0   6  -4  527.18    3.94   0
   0   9 -19    5.03    1.93   0
   1  -5  -2  841.52    8.51   0
   1   8 -17   34.42    1.76   0
   1   8 -15   36.54    1.72   0
   1   8 -13    5.78    1.35   0
   2   5 -21    2.23    1.82   0
   2   5  -9   85.43    1.85   0
   2   6 -18    1.45    1.50   0
   2   6 -12   44.68    1.67   0
   3  -8 -17    1.53    1.70   0
   3  -7 -20    9.43    1.96   0
   3  -7 -10  256.08    5.05   0
   3   1 -22    3.21    1.43   0
   3   1  -8  227.53    2.76   0
   3   2 -21   16.28    1.59   0
   3   2  -9   68.39    1.91   0
   3   3 -10    4.24    0.98   0
   3   4 -17   40.08    1.32   0
   3   4 -15   36.79    1.62   0
   3   4 -13  130.80    1.86   0
   4  -3 -15   33.21    1.66   0
   4  -2 -16   18.73    1.62   0
   4  -2 -14  340.76    3.41   0
   4  -1 -15   14.32    1.46   0
   4  -1 -13   58.02    1.58   0
 -15  -3  10    1.68    2.04   0
 -15  -1  10    1.60    1.88   0
 -14  -4  10    0.97    1.76   0
 -14  -2  10   -1.41    1.82   0
 -14   3   9   91.10    2.97   0
 -13   5   8    1.07    1.98   0
 -12 -11   7   26.72    2.16   0
 -12  -7   9    2.28    1.65   0
 -11  -9   8    3.37    1.55   0
 -11  -6   9    4.22    1.62   0
 -11  11   2    6.75    3.08   0
 -10 -14   4    1.13    1.67   0
 -10  -8   8   10.08    1.65   0
 -10  -3   9   83.24    1.87   0
 -10  -1   9   42.72    1.74   0
 -10  12   0   -0.22    2.20   0
  -9 -12   5   -1.60    1.24   0
  -9 -11   6   15.76    1.84   0
  -9  -7   8   37.43    1.69   0
  -9  14  -5    1.38    2.21   0
  -8 -10   6   16.14    1.65   0
  -8  -4   8   18.91    1.28   0
  -8   0   8   58.87    1.74   0
  -8  14  -6   11.97    1.93   0
  -7 -16  -1    1.88    1.40   0
  -7  -9   6  114.74    2.08   0
  -7   9   2  493.57    7.28   0
  -6 -16  -2   19.73    2.12   0
  -6  -3   7  151.85    2.29   0
  -6  14 -10    2.45    2.00   0
  -5 -16  -3    3.53    2.10   0
  -5  -8   5  142.11    2.06   0
  -5  -5   6  320.30    2.90   0
  -5  12  -5   20.08    1.67   0
  -5  13  -8   67.03    1.90   0
  -4 -15  -3   24.27    1.90   0
  -4  -8   4  166.92    2.36   0
  -4  -5   5  217.78    2.39   0
  -4  13 -13   31.41    2.14   0
  -3 -16  -7   15.03    2.64   0
  -3  -8   3   91.65    2.03   0
  -3  -5   4  719.74    4.20   0
  -3  12 -11    3.71    1.78   0
  -2 -15  -7    1.02    2.14   0
  -2 -13  -3   15.44    1.65   0
  -2  -9   1  437.41    3.63   0
  -2  11 -11   76.85    1.88   0
  -1   8  -5   38.25    1.72   0
  -1  10 -11    8.74    1.47   0
   0 -14 -12    9.25    3.03   0
   0 -12  -6   39.47    2.08   0
   0   5  -3  107.63    2.16   0
   0   8  -8   62.01    1.67   0
   0   9 -17    8.66    1.78   0
   0   9 -15    3.03    1.64   0
   0   9 -13   11.49    1.62   0
   0   9 -11    5.58    0.98   0
   1   6  -7  573.65    3.61   0
   1   7 -20    5.78    1.47   0
   1   7 -10   54.18    1.66   0
   2   4  -8  226.57    2.59   0
   2   5 -19   68.97    2.03   0
   2   6 -16   22.50    1.32   0
   2   6 -14    8.25    1.29   0
   3  -8 -15    1.93    1.68   0
   3  -8 -13   14.46    1.81   0
   3  -6  -9  136.45    3.74   0
   3  -5  -8   32.72    2.14   0
   3  -1 -22   12.53    1.73   0
   3   0 -21   45.92    2.07   0
   3   1 -20   13.73    1.84   0
   3   2 -19    1.77    1.59   0
   3   3 -18  101.96    1.80   0
   3   3 -16   16.32    1.56   0
   3   3 -12   27.69    1.57   0
 -15   1  10   15.58    1.82   0
 -14  -6  10    2.60    1.78   0
 -14   0  10    7.89    2.31   0
 -14   7   7    4.97    2.07   0
 -13  -8   9    1.24    1.46   0
 -13  -5  10    8.32    1.77   0
 -13  -3  10    1.64    1.23   0
 -13  -1  10   22.71    1.76   0
 -12 -10   8   -0.38    1.80   0
 -12  -2  10   18.50    1.63   0
 -11   2   9   60.65    1.90   0
 -11   6   7    5.09    1.98   0
 -10 -13   5    0.48    1.38   0
 -10 -12   6   -1.08    1.93   0
 -10  -5   9    2.15    1.13   0
  -9 -10   7   29.89    1.64   0
  -9  -2   9  138.33    2.28   0
  -8  -9   7  136.46    2.02   0
  -8  -6   8    8.77    1.60   0
  -7   2   7   43.62    1.81   0
  -7  14  -9    7.65    2.06   0
  -6  -8   6   41.55    1.80   0
  -6  -5   7   71.73    1.85   0
  -6  -1   7  121.15    2.05   0
  -6   9   1  288.89    4.75   0
  -6  12  -4   13.72    1.70   0
  -6  13  -7   72.52    2.13   0
  -5   5   4   56.62    4.15   0
  -5   9   0    5.45    1.63   0
  -4   1   5  118.62    2.74   0
  -4   8   0  150.31    3.17   0
  -4  11  -5   71.16    1.91   0
  -4  12  -8    2.27    1.57   0
  -3 -15  -4   16.02    2.04   0
  -3  10  -5  346.90    3.32   0
  -3  12 -15    0.10    2.03   0
  -3  12 -13   -0.18    1.59   0
  -2  -8   2  145.76    2.45   0
  -2  -5   3  109.95    2.02   0
  -2   9  -5   34.75    1.62   0
  -2  11 -17   -0.64    1.76   0
  -2  11 -15    8.97    1.69   0
  -2  11 -13    2.55    1.65   0
  -1 -14  -7   84.78    2.69   0
  -1 -11  -2   82.66    2.16   0
  -1 -10  -1   69.82    1.90   0
  -1  -3   2  323.98    4.25   0
  -1   9  -8  181.98    2.47   0
  -1  10 -17   -1.41    1.28   0
  -1  10 -15   18.26    1.71   0
  -1  10 -13    2.63    1.57   0
   1   2  -3  132.02    3.19   0
   1   5  -6  759.72    4.37   0
   1   6 -21    0.51    1.41   0
   1   7 -18   23.78    1.24   0
   1   7 -12   11.25    1.50   0
   2 -10 -18    7.01    2.45   0
   2  -2  -4    0.23    2.27   0
   2   1  -5  916.82    5.84   0
   2   3  -7  462.95    3.58   0
   2   4 -20    4.70    1.93   0
   2   5 -17   64.62    1.84   0
   2   5 -11   48.94    1.62   0
   3  -7 -18   34.77    2.04   0
   3  -6 -19   -0.07    1.93   0
   3  -4 -21    2.50    2.56   0
   3  -2 -21    0.95    1.74   0
   3   2 -17   20.18    1.70   0
   3   2 -11  101.88    2.02   0
   3   3 -14  315.13    2.70   0
 -15   4   9   56.41    2.40   0
 -13   1  10   98.09    2.16   0
 -12  -9   9   -0.42    1.72   0
 -12  -4  10    1.38    1.21   0
 -12   0  10    7.40    1.45   0
 -12   3   9   84.91    2.25   0
 -11 -12   7   18.94    1.88   0
 -11  -8   9    5.69    1.60   0
 -11  -3  10   11.09    1.77   0
 -10 -11   7    3.06    1.13   0
 -10  -7   9   24.12    1.61   0
 -10   1   9   29.09    1.71   0
  -9  -4   9  101.74    1.73   0
  -9   3   8    9.92    1.77   0
  -9  12  -1   73.04    2.87   0
  -8  12  -2   21.87    1.97   0
  -7  -8   7   32.10    1.59   0
  -7  -3   8  129.85    2.16   0
  -7  -1   8  190.79    2.45   0
  -7   6   5   35.52    3.03   0
  -7   8   3   41.16    4.08   0
  -7  12  -3    9.75    1.50   0
  -6 -14   2    1.90    1.43   0
  -6 -13   3    9.90    1.43   0
  -6 -12   4   91.39    1.90   0
  -5 -13   2   70.77    1.93   0
  -5 -12   3   73.67    1.88   0
  -5   1   6  731.03    5.18   0
  -5  13 -12    4.64    1.82   0
  -5  13 -10    8.61    1.40   0
  -4 -16  -4    4.10    1.85   0
  -4  -7   5   12.48    1.46   0
  -4   6   2  659.90    9.12   0
  -4   7   1  134.48    3.63   0
  -3   1   4   47.20    2.42   0
  -3  11  -8   95.54    1.75   0
  -2 -14  -4    8.82    1.46   0
  -2  10  -8  212.22    2.53   0
  -1 -15 -10   10.53    2.39   0
  -1 -12  -3    6.62    1.45   0
  -1  -9   0  137.93    2.47   0
  -1   7  -4  697.19    4.50   0
   0   7  -7   10.38    1.48   0
   0   8 -18    2.07    1.54   0
   0   8 -10   33.62    1.72   0
   1   3  -4   45.32    2.06   0
   1   4  -5  111.75    2.03   0
   1   6 -19    7.46    1.83   0
   1   6  -9   63.59    1.78   0
   1   7 -16    0.32    1.09   0
   1   7 -14   20.60    1.20   0
   2   2 -22   13.86    1.75   0
   2   2  -6  121.92    2.19   0
   2   3 -21    3.81    1.25   0
   2   4 -18  106.71    2.14   0
   2   5 -15   12.70    1.45   0
   2   5 -13  136.29    2.14   0
   3  -3 -20    9.47    1.81   0
   3  -1 -20    0.30    1.55   0
   3  -1  -8  495.48    4.20   0
   3   0 -19   26.71    1.82   0
   3   0  -9  866.03    4.94   0
   3   1 -18    7.62    1.45   0
   3   1 -10  108.70    2.19   0
   3   2 -15  100.06    2.03   0
   3   2 -13   52.03    1.74   0
 -15  -2  11   16.98    1.79   0
 -14   2  10   22.77    1.90   0
 -14   6   8   11.30    2.15   0
 -13  -7  10   14.42    1.41   0
 -13   4   9   34.99    1.94   0
 -12  -6  10   14.19    1.31   0
 -12   8   6    0.25    2.37   0
 -12   9   5   -0.22    3.76   0
 -11 -11   8    3.20    1.59   0
 -11  -5  10   17.35    1.59   0
 -11  -1  10   60.64    1.97   0
 -10 -10   8   14.69    1.65   0
 -10   4   8  122.98    2.53   0
  -9  -9   8   20.51    1.27   0
  -9  -6   9   49.03    1.38   0
  -9   0   9   37.71    1.80   0
  -8 -15   3    3.65    1.84   0
  -8 -14   4   33.06    1.99   0
  -8 -13   5    0.27    1.60   0
  -8  -8   8   -1.22    1.48   0
  -8   2   8   53.89    1.89   0
  -8  14  -8    0.86    1.85   0
  -7 -15   2   29.77    1.95   0
  -7 -14   3    1.80    1.22   0
  -7 -13   4    4.72    1.26   0
  -7 -12   5    3.92    1.52   0
  -7  -5   8   84.08    1.59   0
  -7  13  -6   31.24    1.83   0
  -6 -15   1   -1.03    1.82   0
  -6 -11   5   15.33    1.56   0
  -6  -7   7   53.95    1.66   0
  -6   1   7  578.00    4.48   0
  -6  13  -9   33.02    2.05   0
  -5 -15   0   11.66    1.69   0
  -5 -14   1   26.71    1.39   0
  -5 -11   4    7.58    1.52   0
  -5  -7   6   95.81    1.70   0
  -5   8   1    8.60    1.94   0
  -5  11  -4   45.89    1.72   0
  -5  12  -7   58.33    1.90   0
  -4 -14   0    2.64    1.48   0
  -4 -13   1   44.01    1.92   0
  -4 -12   2   48.28    1.47   0
  -4 -11   3  584.17    3.80   0
  -4  12 -12   23.87    1.77   0
  -4  12 -10   -1.91    1.33   0
  -3  -7   4  283.85    2.67   0
  -3  11 -10   13.43    1.65   0
  -2  10 -18   12.38    1.98   0
  -2  10 -10   51.39    1.84   0
  -1 -13  -4  134.05    2.82   0
  -1  -5   2  281.27    3.46   0
  -1  -1   2  245.71    4.54   0
  -1   9 -18   15.07    1.28   0
  -1   9 -10   40.03    1.72   0
   0  -6   0   29.07    1.91   0
   0   8 -16   15.19    1.24   0
   0   8 -14   22.15    1.68   0
   0   8 -12   24.70    1.45   0
   1  -9  -4  134.89    3.15   0
   1   5 -20   10.64    1.82   0
   1   6 -17   60.13    1.85   0
   2  -9 -19    5.06    2.35   0
   2   0 -22    0.79    1.93   0
   2   3 -19    4.68    1.51   0
   2   4 -16   23.59    1.53   0
   2   4 -10  229.59    2.35   0
   3  -7 -16  101.56    2.49   0
   3  -7 -12   77.88    2.80   0
   3  -4 -19   -0.05    1.56   0
   3  -3  -8   25.21    1.60   0
   3  -2 -19    3.61    1.55   0
   3   1 -16   54.57    1.77   0
   3   1 -12  185.50    2.35   0
 -14  -5  11    0.52    2.03   0
 -14  -3  11    2.74    1.29   0
 -14  -1  11   18.42    1.85   0
 -13  -4  11    7.73    1.79   0
 -13  -2  11   -0.21    1.52   0
 -12  -8  10   23.89    1.96   0
 -11  -7  10   48.92    1.94   0
 -11   5   8    9.24    1.65   0
 -11  13  -2   12.20    2.62   0
 -10  -9   9   29.07    1.63   0
 -10  -4  10  119.89    2.09   0
 -10  -2  10   52.27    1.76   0
  -9 -14   5   31.88    2.11   0
  -9 -13   6    6.30    1.90   0
  -8 -12   6    0.97    1.19   0
  -8  -5   9   66.41    1.97   0
  -8  -3   9  173.65    2.15   0
  -8  -1   9   40.61    1.69   0
  -8  13  -5   25.61    1.88   0
  -7 -11   6   20.83    1.31   0
  -7  -7   8  669.75    3.92   0
  -6 -16   0   -0.05    1.97   0
  -6 -10   6  120.58    2.05   0
  -6   5   5   94.00    3.57   0
  -6   8   2  473.38    6.89   0
  -6  13 -11    5.21    1.82   0
  -5 -16  -1    2.39    1.57   0
  -5 -10   5    5.92    1.52   0
  -5  -4   7   30.43    1.66   0
  -5  -2   7  217.34    2.65   0
  -4 -15  -1   42.74    2.01   0
  -4 -10   4   49.19    1.77   0
  -4  -4   6  279.73    2.85   0
  -4  -2   6 1086.23    5.45   0
  -4  10  -4   14.94    1.70   0
  -4  11  -7   91.01    1.98   0
  -4  12 -14   19.19    1.46   0
  -3 -16  -5    4.42    1.83   0
  -3 -13   0  110.25    2.16   0
  -3 -12   1    4.22    1.06   0
  -3 -11   2   20.42    1.61   0
  -3  -4   5  262.09    2.91   0
  -3   9  -4    2.92    1.38   0
  -3  11 -16   -0.69    1.43   0
  -3  11 -14   14.75    1.79   0
  -3  11 -12    2.68    1.56   0
  -2 -16  -8    2.69    2.49   0
  -2 -15  -5   64.59    2.31   0
  -2  -7   3   97.35    2.09   0
  -2   8  -4   38.93    1.48   0
  -2  10 -16    8.41    1.66   0
  -2  10 -14    5.31    1.68   0
  -2  10 -12   40.27    1.77   0
  -1  -8   1  104.20    2.33   0
  -1   6  -3   84.43    2.11   0
  -1   8 -19    9.32    1.80   0
  -1   8  -7  209.78    2.49   0
  -1   9 -16   13.53    1.23   0
  -1   9 -14   20.09    1.66   0
  -1   9 -12  169.93    2.26   0
   0 -14 -10   28.16    2.90   0
   0 -13  -7  112.40    2.91   0
   0   6  -6   62.33    1.77   0
   0   7 -19   11.13    1.32   0
   0   7  -9   54.85    1.66   0
   1 -12  -9   32.52    2.82   0
   1 -10  -5  130.03    3.16   0
   1  -8  -3  219.60    3.85   0
   1   3 -22   14.68    1.91   0
   1   4 -21    2.33    1.70   0
   1   5  -8   95.64    1.98   0
   1   6 -15   23.93    1.54   0
   1   6 -13   95.49    1.97   0
   1   6 -11   51.93    1.31   0
   2 -10 -16    8.01    2.28   0
   2   1 -21   18.09    1.69   0
   2   2 -20   29.86    1.38   0
   2   3  -9  170.07    2.37   0
   2   4 -14  346.98    3.03   0
   2   4 -12   49.58    1.33   0
   3  -7 -14   95.21    2.57   0
   3  -6 -17    5.10    1.53   0
   3  -3 -18  101.99    2.23   0
   3  -1 -18   22.16    1.25   0
   3   0 -17  100.12    1.87   0
   3   0 -15   73.07    1.91   0
   3   0 -11   33.71    1.67   0
   3   1 -14  186.54    2.15   0
 -15   0  11    0.32    1.93   0
 -15   3  10   11.47    2.09   0
 -14   5   9   25.65    2.23   0
 -13  -6  11    6.52    1.73   0
 -12  -5  11    4.27    1.67   0
 -12  -3  11    3.62    1.73   0
 -12   2  10   16.47    1.59   0
 -12   7   7    2.93    2.10   0
 -11 -10   9    3.06    1.36   0
 -11   1  10   32.41    1.85   0
 -10 -13   7   -1.24    1.92   0
 -10  -6  10   16.00    1.27   0
 -10   0  10   15.16    1.48   0
 -10  13  -3   27.21    2.04   0
  -9 -12   7   -0.68    1.32   0
  -9  -8   9   53.43    1.37   0
  -9  13  -4   19.01    1.83   0
  -8 -11   7    9.13    1.12   0
  -8  -7   9   16.92    1.51   0
  -8   7   5  141.25    6.05   0
  -7 -10   7    6.99    1.48   0
  -7   1   8   50.72    1.88   0
  -7  13  -8    5.49    1.84   0
  -6  -4   8   54.96    1.85   0
  -6  -2   8    2.47    1.53   0
  -6  11  -3   75.51    2.11   0
  -6  12  -6   17.58    1.57   0
  -5  -9   6  396.49    3.10   0
  -5  -6   7   82.35    1.92   0
  -5  12  -9    0.73    1.59   0
  -4  -9   5   46.63    1.67   0
  -4  -6   6   62.43    1.82   0
  -3 -14  -1   30.16    1.74   0
  -3 -10   3  104.54    1.80   0
  -3  -2   5 1201.14    6.04   0
  -3  10  -7  221.17    2.73   0
  -2 -12   0    5.60    1.49   0
  -2 -11   1    3.67    1.53   0
  -2   9 -19    6.53    1.72   0
  -2   9  -7  329.65    2.79   0
  -1 -15  -8    4.74    1.96   0
  -1   5  -2  817.39    5.73   0
   0 -10  -2    6.53    1.63   0
   0   6 -20   18.24    1.29   0
   0   7 -17   16.14    1.31   0
   0   7 -15   19.49    1.62   0
   1   5 -18    1.26    1.35   0
   2  -2 -22   15.40    1.51   0
   2  -1 -21    3.78    1.75   0
   2   2 -18  111.35    2.04   0
   2   3 -17  143.72    1.95   0
   3  -6 -15   50.62    2.15   0
   3  -6 -11   30.60    2.07   0
   3  -4 -17   34.52    1.67   0
   3  -4  -9   42.26    2.08   0
   3  -2 -17  148.57    2.49   0
   3  -1 -16   35.57    1.65   0
   3  -1 -10  128.29    2.41   0
   3   0 -13  194.18    2.49   0
 -14   1  11   23.96    1.96   0
 -13   0  11    8.72    1.74   0
 -13   3  10   22.16    1.83   0
 -12 -10  10    0.01    1.83   0
 -12  -7  11   -1.02    1.77   0
 -12  -1  11   33.35    1.85   0
 -11  -9  10   35.40    1.90   0
 -11  -4  11   34.75    1.70   0
 -11  -2  11   76.18    1.91   0
 -10 -12   8   41.77    1.93   0
 -10  -8  10    1.69    1.84   0
 -10   3   9    1.07    1.44   0
 -10  11   1    1.93    2.26   0
  -9 -11   8   19.64    1.21   0
  -9  -5  10  196.95    2.16   0
  -9  -3  10   51.16    1.46   0
  -9  -1  10   38.66    1.65   0
  -9   2   9   24.66    1.75   0
  -8 -10   8    9.60    1.56   0
  -7  -9   8  114.54    2.03   0
  -7  -4   9  334.28    2.86   0
  -7   5   6   98.71    3.24   0
  -7  11  -2    7.34    1.79   0
  -6  -9   7  110.59    1.75   0
  -6  -6   8  130.77    2.07   0
  -5   7   2   97.78    3.68   0
  -5  10  -3   93.26    2.51   0
  -5  12 -13   10.25    1.89   0
  -5  12 -11    6.89    1.73   0
  -4 -16  -2    9.77    1.90   0
  -4  11  -9   87.24    2.10   0
  -3 -15  -2    0.51    1.60   0
  -3  -9   4   36.40    1.54   0
  -3  -6   5  357.64    2.96   0
  -3  10 -17    6.04    1.96   0
  -2 -13  -1   38.07    1.80   0
  -2 -10   2   38.14    1.66   0
  -2  -4   4   61.00    1.79   0
  -2   1   3  142.57    4.00   0
  -2   7  -3    0.17    1.45   0
  -2   9 -17   17.02    1.82   0
  -2   9  -9  144.63    2.34   0
  -1 -14  -5   30.47    1.73   0
  -1  -7   2   68.76    2.05   0
  -1   3   0   26.03    2.69   0
  -1   4  -1  842.12    6.76   0
  -1   7 -20    3.25    1.49   0
  -1   7  -6   24.12    1.62   0
  -1   8 -17    9.62    1.23   0
  -1   8 -15   86.36    2.03   0
  -1   8  -9   40.36    1.51   0
   0 -11  -3   25.23    1.72   0
   0  -9  -1  293.82    3.49   0
   0   5 -21    4.64    1.49   0
   0   5  -5   50.10    1.85   0
   0   6 -18   13.54    1.61   0
   0   7 -13   25.88    1.48   0
   0   7 -11   23.70    1.23   0
   1 -11  -6   41.02    2.39   0
   1   3 -20    0.97    1.71   0
   1   4 -19   27.19    1.35   0
   1   4  -7   40.19    1.65   0
   1   5 -16    8.73    1.14   0
   1   5 -14    0.23    1.43   0
   1   5 -10  152.19    2.22   0
   2 -10 -14    3.49    2.34   0
   2  -5 -21    1.56    2.01   0
   2  -3 -21   12.31    1.81   0
   2   0 -20    7.40    1.43   0
   2   1 -19   21.79    1.56   0
   2   2  -8   79.21    1.70   0
   2   3 -15    4.34    1.06   0
   2   3 -13   64.61    1.75   0
   2   3 -11   85.63    1.65   0
   3  -6 -13  195.55    3.27   0
   3  -5 -10   10.17    1.66   0
   3  -3 -16   15.03    1.57   0
   3  -2 -15    7.20    1.52   0
   3  -1 -14   23.36    1.59   0
   3  -1 -12    6.38    1.37   0
 -15   2  11    2.75    1.91   0
 -14  -4  12    2.19    1.94   0
 -14  -2  12   12.86    1.83   0
 -12   6   8   15.89    2.08   0
 -11  -6  11    9.26    1.29   0
 -11   4   9  163.71    2.94   0
 -10 -11   9    2.58    1.81   0
  -9 -10   9   18.89    1.69   0
  -9  -7  10    0.93    1.64   0
  -9  11   0  131.73    3.33   0
  -8  -9   9    7.83    1.49   0
  -8   1   9   11.30    1.41   0
  -8   6   6   38.64    2.87   0
  -8  11  -1    8.04    1.99   0
  -8  13  -7   29.22    2.02   0
  -7 -15   4   14.64    1.73   0
  -7 -14   5    2.26    1.76   0
  -7  -6   9   17.34    1.66   0
  -7  -2   9   44.62    1.40   0
  -7  12  -5    4.44    1.50   0
  -7  13 -10   15.51    1.37   0
  -6 -15   3    0.12    1.67   0
  -6 -14   4    0.01    1.66   0
  -6 -13   5   16.90    1.75   0
  -6  12  -8    5.85    1.67   0
  -5 -14   3   43.63    1.90   0
  -5 -13   4    6.20    1.48   0
  -5  -8   7  327.06    2.90   0
  -5   0   7   79.09    2.07   0
  -5  11  -6   39.58    1.62   0
  -4  -8   6    1.04    1.27   0
  -4   0   6  353.10    3.69   0
  -4   9  -3   10.28    1.45   0
  -4  11 -15   14.25    1.38   0
  -4  11 -13   14.17    1.66   0
  -4  11 -11   35.56    1.66   0
  -3   8  -3  115.62    2.34   0
  -3  10 -15   14.86    1.74   0
  -3  10 -13   19.40    1.61   0
  -3  10 -11   82.87    1.99   0
  -3  10  -9   83.52    1.61   0
  -2 -16  -6   15.08    2.11   0
  -2 -14  -2   27.90    1.74   0
  -2  -9   3   77.52    1.91   0
  -2  -6   4  340.57    3.11   0
  -2  -2   4    0.12    1.30   0
  -2   9 -15   65.42    2.18   0
  -2   9 -13   18.97    1.65   0
  -2   9 -11  273.94    2.67   0
  -1   7 -18    4.73    1.64   0
  -1   8 -13   11.94    1.34   0
  -1   8 -11   35.55    1.31   0
   0 -12  -4   33.57    1.75   0
   0   5 -19   14.23    1.65   0
   0   6 -16   55.70    1.83   0
   0   6  -8  213.75    2.53   0
   1  -7  -2   79.48    2.64   0
   1   1 -22   13.18    1.53   0
   1   2 -21    3.73    1.36   0
   1   4 -17   28.25    1.64   0
   1   5 -12   27.10    1.18   0
   2 -10 -12   34.91    3.38   0
   2  -9 -17   11.92    1.96   0
   2  -8  -6  260.39    8.60   0
   2  -2 -20   29.30    1.85   0
   2   0  -6  525.74    4.66   0
   2   1  -7 1227.74    5.98   0
   2   2 -16    6.92    1.36   0
   3  -5 -14   38.51    1.76   0
   3  -5 -12   91.89    2.58   0
   3  -4 -11   26.16    1.73   0
   3  -3 -14  322.97    3.41   0
   3  -2 -13   65.64    1.90   0
   3  -2 -11   86.63    2.09   0
 -14   4  10    1.60    1.82   0
 -13  -5  12    2.86    1.31   0
 -13  -3  12    1.42    1.75   0
 -12  -9  11   -2.18    1.99   0
 -12  -4  12   21.16    1.59   0
 -12   1  11    3.95    1.65   0
 -12   5   9   49.58    2.24   0
 -12  12   0    0.03    2.65   0
 -11  -8  11    9.97    1.91   0
 -11   0  11   33.63    1.77   0
 -10 -10  10   12.78    1.59   0
 -10  -5  11   92.83    1.69   0
 -10  -3  11   74.34    1.64   0
  -9  13  -6    4.48    1.83   0
  -8 -15   5    0.16    1.43   0
  -8 -14   6   16.48    1.88   0
  -8 -13   7    4.37    1.70   0
  -8  -6  10   22.26    1.70   0
  -8  -4  10  159.43    2.00   0
  -8  -2  10   18.48    1.62   0
  -8  12  -4    2.28    1.84   0
  -8  13  -9    8.47    1.88   0
  -7 -13   6    1.85    1.16   0
  -7 -12   7    2.78    1.68   0
  -6 -16   2   21.12    2.14   0
  -6 -12   6   52.79    1.84   0
  -6  -8   8   68.78    1.56   0
  -6   0   8  211.71    2.77   0
  -6   4   6   66.92    2.64   0
  -6  12 -14   28.05    2.05   0
  -6  12 -10   13.87    1.73   0
  -5 -15   2    3.02    1.81   0
  -5 -12   5    9.27    1.56   0
  -5   4   5  224.37    4.47   0
  -4 -14   2  121.36    2.27   0
  -4 -13   3   84.45    2.17   0
  -4 -12   4   61.08    1.92   0
  -4  10  -6   22.28    1.63   0
  -3 -16  -3   13.18    1.91   0
  -3  -8   5   87.08    1.97   0
  -3   0   5 1307.43    7.27   0
  -3   9 -18    3.42    1.88   0
  -3   9  -6    7.35    1.44   0
  -2 -15  -3   24.21    1.93   0
  -2   8 -18    0.90    1.79   0
  -2   8  -6  231.44    2.49   0
  -1 -12  -1  125.31    2.36   0
  -1 -11   0   24.63    1.89   0
   0 -14  -8   16.30    2.23   0
   0  -8   0  675.30    4.94   0
   0  -5   1  480.02    4.69   0
   0  -3   1  336.63    4.88   0
   0   4 -20   35.25    1.86   0
   0   4  -4  783.89    5.17   0
   0   6 -14   -1.44    1.44   0
   0   6 -10    0.85    1.33   0
   1  -1 -22   12.91    2.08   0
   1   3 -18   22.81    1.55   0
   1   3  -6  116.21    2.37   0
   1   4 -15   14.64    1.47   0
   1   4  -9   54.55    1.76   0
   2  -8 -18   -0.07    1.70   0
   2  -7 -19    3.57    1.76   0
   2  -4 -20    5.82    1.66   0
   2  -1 -19    6.08    1.52   0
   2   0 -18    3.61    1.48   0
   2   1 -17   93.40    1.77   0
   2   2 -14  356.33    2.79   0
   2   2 -12   27.26    1.63   0
   2   2 -10  108.07    1.88   0
 -14   0  12    7.42    1.87   0
 -13  -1  12    2.67    1.77   0
 -13   2  11   12.81    1.66   0
 -12  -6  12    1.86    1.73   0
 -12  -2  12   12.83    1.65   0
 -11 -11  10    3.16    1.46   0
 -11   3  10   11.71    1.66   0
 -11  10   3    2.65    3.07   0
 -10  -7  11    3.28    1.31   0
 -10  -1  11   12.79    1.52   0
 -10   2  10   20.71    1.67   0
 -10  13  -5   39.80    2.24   0
  -9 -13   8   42.24    2.19   0
  -9  -9  10   10.49    1.33   0
  -9  -4  11   69.95    1.85   0
  -9   1  10   66.96    1.86   0
  -9  12  -3   78.98    2.61   0
  -8 -12   8   23.34    1.77   0
  -8   5   7  306.79    4.55   0
  -7 -11   8   14.60    1.62   0
  -7  -8   9    8.50    1.23   0
  -7   0   9   59.37    1.78   0
  -7   4   7   22.89    2.08   0
  -7  12  -7    2.69    1.73   0
  -6 -11   7    1.80    1.63   0
  -6  -5   9  423.07    3.13   0
  -6  -3   9  137.43    2.17   0
  -6   7   3    3.98    2.96   0
  -6  10  -2  132.22    2.61   0
  -6  11  -5   53.76    1.97   0
  -6  12 -12    1.43    1.26   0
  -5 -16   1    1.20    1.28   0
  -5 -11   6   33.69    1.37   0
  -5  -5   8   86.67    1.63   0
  -5  -3   8   32.55    1.64   0
  -5  11 -16   20.14    1.60   0
  -5  11  -8  114.76    2.18   0
  -4 -15   1   46.08    1.93   0
  -4 -11   5   69.18    1.83   0
  -4  -5   7  305.95    2.65   0
  -4  -3   7   46.84    1.77   0
  -4  10 -16    1.62    1.86   0
  -3 -14   1   31.43    1.70   0
  -3 -13   2    8.87    1.63   0
  -3 -12   3   44.03    1.78   0
  -3  -5   6  355.04    3.14   0
  -2  -8   4  120.34    2.28   0
  -2   6  -2  786.87    5.44   0
  -2   8 -16   24.69    1.89   0
  -1 -15  -6   36.60    2.17   0
  -1 -13  -2   62.00    2.01   0
  -1 -10   1   73.51    1.92   0
  -1  -4   3  525.56    4.30   0
  -1   6 -19   16.62    1.39   0
  -1   6  -5  180.82    2.52   0
  -1   7 -16   11.14    1.23   0
  -1   7  -8  198.34    2.37   0
   0 -13  -5   41.76    2.23   0
   0   2 -22    0.33    1.92   0
   0   3 -21   55.62    1.84   0
   0   5 -17   10.24    1.57   0
   0   6 -12   36.12    1.27   0
   1 -12 -15    0.17    2.91   0
   1   0 -21    6.47    1.58   0
   1   1 -20   10.69    1.64   0
   1   2 -19    8.97    1.53   0
   1   4 -13   58.72    1.81   0
   1   4 -11  144.54    2.18   0
   2  -5 -19    1.11    1.46   0
   2  -3 -19    4.41    1.58   0
   2   1 -15  287.85    2.85   0
   2   1  -9  217.00    2.67   0
 -14   3  11    0.33    1.81   0
 -12  -8  12   24.12    2.18   0
 -12   4  10   23.85    2.15   0
 -11 -10  11   11.27    2.08   0
 -11  -7  12   99.04    2.38   0
 -11  -5  12    7.55    1.22   0
 -11  -3  12    4.17    1.57   0
 -11  12  -1    3.27    2.12   0
 -11  13  -4    8.04    2.00   0
 -10  -9  11    8.82    1.73   0
 -10  12  -2   13.26    1.91   0
  -9 -12   9    7.43    1.84   0
  -9  -6  11   39.71    1.53   0
  -9  -2  11  275.54    2.80   0
  -9  13  -8   21.10    2.12   0
  -8 -11   9    8.73    1.49   0
  -8  -8  10    9.91    1.30   0
  -8   0  10   30.37    1.66   0
  -7  -5  10   44.87    1.86   0
  -7  -3  10  243.84    2.68   0
  -6 -10   8   64.74    1.83   0
  -6  -7   9  142.38    2.32   0
  -5 -10   7  136.52    2.05   0
  -5  -7   8  236.40    2.48   0
  -5   6   3  622.80   12.33   0
  -5  11 -14    7.54    1.33   0
  -5  11 -12    6.81    1.38   0
  -5  11 -10   16.83    1.49   0
  -4 -16   0   -0.12    1.85   0
  -4 -10   6   96.26    2.05   0
  -4  -7   7   22.72    1.64   0
  -4  10 -14    9.20    1.58   0
  -4  10  -8   16.59    1.45   0
  -3 -15   0    5.30    1.63   0
  -3 -11   4   86.39    2.06   0
  -3  -3   6  542.68    3.78   0
  -3   8 -19    1.45    1.76   0
  -3   9 -16    2.30    1.28   0
  -3   9 -14   17.89    1.53   0
  -3   9  -8  127.35    2.21   0
  -2   7 -19    2.66    1.36   0
  -2   8 -14   -0.13    1.63   0
  -2   8  -8   37.53    1.62   0
  -1 -14  -3   17.49    1.90   0
  -1  -9   2  527.17    3.95   0
  -1  -6   3  256.32    2.83   0
  -1   4 -21    7.43    1.88   0
  -1   5 -20   -0.22    1.26   0
  -1   6 -17   11.69    1.62   0
  -1   7 -14    9.70    1.12   0
  -1   7 -12    3.23    1.53   0
  -1   7 -10   55.60    1.67   0
   0  -7   1  255.79    3.16   0
   0   3  -3 1087.83    6.77   0
   0   4 -18   28.97    1.67   0
   0   5 -15   47.58    1.73   0
   0   5  -7   77.59    1.64   0
   1 -12  -7  158.09    4.09   0
   1  -4  -1  884.89    9.08   0
   1   2  -5  227.54    2.93   0
   1   3 -16   37.50    1.30   0
   2  -9 -15   59.25    2.61   0
   2  -7  -5    8.43    3.44   0
   2  -2 -18  106.32    2.11   0
   2  -1 -17   71.18    1.96   0
   2   0 -16   71.67    1.56   0
   2   1 -13    4.53    1.33   0
   2   1 -11  118.51    2.17   0
 -13  -4  13   31.72    2.15   0
 -13   1  12   -0.09    1.82   0
 -13   7   8    1.88    2.33   0
 -12   0  12    4.53    1.67   0
 -11  -1  12   34.46    1.80   0
 -10 -12  10   -2.60    2.02   0
 -10  -6  12    9.53    1.82   0
 -10  -4  12   15.89    1.68   0
 -10  13  -7    4.02    1.97   0
  -9 -11  10    3.82    1.66   0
  -9  -8  11    9.22    1.27   0
  -9   6   7  119.58    3.60   0
  -9   7   6  110.55    4.68   0
  -8 -10  10    1.94    1.61   0
  -8  -5  11   60.62    1.79   0
  -8   4   8  162.59    3.26   0
  -8  12  -6   11.10    1.72   0
  -7 -10   9   24.19    1.21   0
  -7  -7  10   22.42    1.56   0
  -7  10  -1  371.32    4.16   0
  -7  11  -4    6.39    1.57   0
  -7  12 -13   -0.66    1.88   0
  -7  12 -11   -1.32    1.86   0
  -7  12  -9    2.88    1.51   0
  -6  -1   9   39.82    1.80   0
  -6   3   7   56.39    2.17   0
  -6  11 -15    8.63    2.09   0
  -6  11  -7   26.45    1.88   0
  -5  -1   8  558.93    4.03   0
  -5   3   6  355.93    4.58   0
  -5   9  -2   44.99    1.84   0
  -5  10 -17    4.97    1.95   0
  -5  10  -5  114.80    2.30   0
  -4 -17  -1    1.83    1.87   0
  -4  -1   7   11.11    1.59   0
  -4   8  -2  243.65    3.20   0
  -4  10 -12   14.44    1.27   0
  -4  10 -10  127.54    1.84   0
  -3 -16  -1   38.67    2.33   0
  -3 -10   5   12.66    1.59   0
  -3  -7   6   43.14    1.36   0
  -3   7 -20   14.07    2.01   0
  -3   7  -2   18.94    1.67   0
  -3   9 -12   36.31    1.63   0
  -3   9 -10   53.03    1.85   0
  -2 -16  -4    1.63    1.76   0
  -2 -14   0   25.98    1.91   0
  -2 -13   1   38.70    1.78   0
  -2 -12   2    2.85    1.49   0
  -2 -11   3   18.64    1.46   0
  -2  -5   5  384.76    3.35   0
  -2   6 -20   47.59    1.58   0
  -2   7 -17    4.02    1.72   0
  -2   7  -5    8.41    1.60   0
  -2   8 -12   43.39    1.28   0
  -2   8 -10   14.88    1.21   0
  -1  -2   3  149.19    3.49   0
  -1   3 -22    3.31    1.71   0
   0   0 -22   -0.18    2.02   0
   0   3 -19   28.32    1.74   0
   0   5 -13  148.53    2.22   0
   0   5  -9  206.55    2.47   0
   1  -6  -1    0.46    1.85   0
   1  -4 -21    5.97    1.92   0
   1  -2 -21   17.44    1.48   0
   1  -1 -20   10.24    1.61   0
   1   0 -19    1.17    1.65   0
   1   1 -18   41.15    1.66   0
   1   1  -4  311.67    4.22   0
   1   2 -17   69.27    1.57   0
   1   3 -14   21.63    1.59   0
   1   3  -8  484.26    3.43   0
   2  -8 -16   26.77    2.07   0
   2  -7 -17    3.98    1.54   0
   2  -4 -18   -0.39    1.41   0
   2  -3 -17   21.04    1.70   0
   2   0 -14   76.60    2.10   0
   2   0  -8  180.30    2.73   0
 -14  -1  13    2.10    1.93   0
 -14   2  12    2.58    1.81   0
 -13  -2  13   10.19    1.82   0
 -13   6   9    6.64    2.19   0
 -13   8   7    0.86    2.95   0
 -13  11   2    3.65    3.20   0
 -12  -7  13    0.35    2.03   0
 -12  -5  13    7.92    1.91   0
 -12  -3  13    2.40    1.86   0
 -11  -9  12   43.53    1.64   0
 -11   2  11  126.11    2.44   0
 -10 -11  11    5.06    2.03   0
 -10  -8  12    6.07    1.62   0
 -10  -2  12   39.54    1.79   0
 -10   1  11   62.93    1.95   0
  -9   0  11    4.40    1.48   0
  -9   5   8    4.21    2.00   0
  -8 -14   8   17.35    1.85   0
  -8  -7  11   12.21    1.66   0
  -8  -3  11   16.80    1.23   0
  -8  10   0    3.75    1.90   0
  -7 -15   6    8.73    2.11   0
  -7 -14   7    5.50    1.88   0
  -7  -9  10   12.44    1.61   0
  -7  -1  10   56.43    1.78   0
  -7   3   8   52.92    2.00   0
  -6 -16   4    4.52    1.97   0
  -6 -15   5   21.62    1.87   0
  -6 -14   6    4.13    1.78   0
  -6 -13   7    3.23    1.66   0
  -6  -9   9   30.80    1.66   0
  -6  11 -13    2.62    1.94   0
  -6  11  -9    7.00    1.57   0
  -5 -15   4    6.85    1.85   0
  -5 -14   5   50.70    1.95   0
  -5 -13   6   66.04    1.92   0
  -5  -9   8    5.69    1.09   0
  -5  10 -15   10.53    1.82   0
  -4  -9   7  109.06    2.12   0
  -4   4   4   83.16    4.46   0
  -4   9 -17    3.99    1.39   0
  -4   9  -5  182.68    2.29   0
  -3   8 -17   -0.02    1.18   0
  -3   8  -5   79.61    1.95   0
  -2  -7   5  308.60    3.04   0
  -2  -3   5  542.77    4.10   0
  -2   0   4 2780.00   11.65   0
  -2   5 -21    2.94    1.53   0
  -2   5  -1  438.54    4.83   0
  -1  -8   3  317.67    3.20   0
  -1   5 -18   13.02    1.31   0
  -1   5  -4  120.51    2.48   0
  -1   6 -15   27.00    1.21   0
  -1   6  -7  121.48    2.21   0
   0 -14  -6   29.98    1.97   0
   0 -11  -1    0.92    1.49   0
   0   1 -21    5.43    1.30   0
   0   2 -20    6.53    1.20   0
   0   2  -2  157.49    3.72   0
   0   4 -16    8.87    1.52   0
   0   5 -11  211.08    2.16   0
   1   0  -3  197.81    4.15   0
   1   2 -15  101.51    2.02   0
   1   3 -12    4.98    1.04   0
   1   3 -10  119.05    1.89   0
   2  -3  -5 1203.73   10.11   0
   2  -2 -16    5.60    1.47   0
   2  -1 -15  109.19    2.07   0
   2  -1  -7  463.55    4.32   0
   2   0 -12  406.96    3.39   0
   2   0 -10  195.65    2.70   0
 -13   5  10   13.34    2.23   0
 -12   3  11    0.02    1.67   0
 -11  -6  13   10.27    1.79   0
 -11  -4  13   13.53    1.73   0
 -10  10   2    2.07    2.32   0
  -9 -10  11    2.11    1.31   0
  -9  -7  12   50.55    1.86   0
  -9  -5  12    6.05    1.17   0
  -9  -3  12   36.67    1.71   0
  -9   4   9   42.18    2.19   0
  -9  10   1    2.85    2.25   0
  -9  12  -5    3.09    1.77   0
  -8 -13   9    1.79    1.77   0
  -8  -9  11   46.20    1.86   0
  -8   3   9   98.50    2.73   0
  -8  11  -3   11.59    2.05   0
  -8  12 -12   21.48    2.17   0
  -8  12 -10   22.78    1.96   0
  -8  12  -8    2.28    1.66   0
  -7 -13   8    3.14    1.34   0
  -7 -12   9    7.07    1.45   0
  -6 -12   8   15.02    1.68   0
  -6  -6  10   29.35    1.74   0
  -6  -4  10   33.30    1.61   0
  -6   2   8  129.53    2.80   0
  -6  10  -4   82.29    2.33   0
  -6  11 -11   10.52    1.25   0
  -5 -16   3   16.08    1.55   0
  -5 -12   7   23.04    1.61   0
  -5  -6   9   55.36    1.77   0
  -5  -4   9   84.19    1.99   0
  -5   9 -18    3.45    1.93   0
  -5  10 -13    2.50    1.69   0
  -5  10  -7  136.82    2.23   0
  -4 -15   3   29.14    1.83   0
  -4 -14   4   58.31    2.09   0
  -4 -13   5   35.04    1.79   0
  -4  -6   8   78.93    1.94   0
  -4  -4   8   63.34    1.85   0
  -4   3   5  253.23    4.73   0
  -4   8 -18    1.09    1.78   0
  -4   9 -15    7.76    1.43   0
  -3 -17  -2   10.87    2.28   0
  -3  -9   6   31.90    1.26   0
  -3  -1   6  337.46    3.42   0
  -3   7 -18   37.10    1.93   0
  -3   8 -15    0.33    1.48   0
  -2 -15  -1    0.51    1.63   0
  -2 -10   4    3.41    1.04   0
  -2   6 -18   27.54    1.31   0
  -2   7 -15   34.98    1.52   0
  -2   7  -7   33.83    1.67   0
  -1 -16  -7    9.06    2.25   0
  -1 -15  -4   13.20    1.68   0
  -1   3 -20   17.20    1.81   0
  -1   4 -19    4.57    1.21   0
  -1   6 -13   49.44    1.48   0
  -1   6 -11  134.04    2.11   0
  -1   6  -9   38.01    1.71   0
   0 -12  -2   43.19    1.88   0
   0 -10   0  415.34    3.76   0
   0  -2 -22    1.23    1.94   0
   0   3 -17  106.47    2.05   0
   0   4 -14   76.99    1.96   0
   0   4  -6  362.15    3.17   0
   1 -11  -4  139.74    3.34   0
   1 -10  -3   27.54    1.75   0
   1  -9  -2  150.13    3.09   0
   1  -7 -20    3.70    1.77   0
   1  -5 -20    0.77    1.71   0
   1  -3 -20   14.32    1.58   0
   1   1 -16   56.76    1.70   0
   1   2  -7  454.31    3.77   0
   2  -9 -13   17.75    2.17   0
   2  -6 -16   93.07    2.22   0
   2  -4 -16   61.24    1.89   0
   2  -1 -13   83.27    1.98   0
 -13   0  13    4.26    1.82   0
 -13   4  11   29.27    2.23   0
 -12  -1  13   33.70    1.81   0
 -11  -8  13   15.64    2.17   0
 -11  -2  13    3.10    1.67   0
 -11   1  12   76.37    2.03   0
 -10 -10  12   11.67    1.94   0
 -10  -5  13    0.48    1.65   0
 -10   0  12   19.02    1.65   0
 -10  12  -4   -0.37    2.08   0
  -9  -9  12   18.96    1.53   0
  -8 -12  10    5.99    1.78   0
  -8  -1  11   33.00    1.37   0
  -7  -6  11  103.95    2.07   0
  -7  -4  11   29.30    1.80   0
  -7   2   9  113.13    2.28   0
  -7  11 -14   16.34    2.11   0
  -7  11  -6   41.71    1.95   0
  -6 -11   9    5.55    1.68   0
  -6  -8  10  118.62    2.15   0
  -6   9  -1  287.54    3.70   0
  -6  10 -16    6.40    1.96   0
  -5 -11   8    8.45    1.66   0
  -5  -8   9   82.65    2.04   0
  -5  -2   9  289.54    2.95   0
  -5   2   7  712.52    5.39   0
  -5  10 -11   95.61    2.00   0
  -5  10  -9    8.71    1.41   0
  -4 -16   2    8.38    1.86   0
  -4 -12   6   27.46    1.39   0
  -4  -8   8  170.40    2.35   0
  -4   9 -13   20.92    1.52   0
  -4   9 -11   66.23    1.89   0
  -4   9  -9  100.97    2.10   0
  -4   9  -7   18.69    1.53   0
  -3 -15   2    3.69    1.46   0
  -3 -14   3   16.30    1.54   0
  -3 -13   4   16.07    1.68   0
  -3  -6   7   54.25    1.50   0
  -3  -4   7   37.09    1.74   0
  -3   8 -13   13.23    1.59   0
  -3   8  -7  389.92    3.21   0
  -2 -16  -2   26.68    2.25   0
  -2  -9   5  181.03    2.40   0
  -2   5 -19    2.29    1.51   0
  -2   7 -13   29.92    1.27   0
  -2   7 -11   43.56    1.76   0
  -2   7  -9   51.56    1.67   0
  -1 -13   0  167.43    2.57   0
  -1 -12   1  123.73    2.33   0
  -1 -11   2   77.89    2.03   0
  -1  -5   4   32.88    1.90   0
  -1   1 -22   12.57    1.55   0
  -1   2 -21   19.63    1.44   0
  -1   5 -16   42.01    1.38   0
   0 -13  -3   65.76    2.04   0
   0  -9   1  295.88    3.28   0
   0  -6   2  238.12    3.15   0
   0  -4   2  122.56    2.89   0
   0  -1 -21    4.41    1.79   0
   0   0 -20    2.96    1.58   0
   0   1 -19   -0.13    1.68   0
   0   2 -18    4.38    1.46   0
   0   4 -12   67.69    1.73   0
   0   4  -8  909.83    4.69   0
   1 -11 -16   24.10    2.41   0
   1  -9 -18   13.27    2.17   0
   1  -8 -19    6.00    1.89   0
   1  -2 -19   22.70    1.36   0
   1  -1 -18   37.35    1.66   0
   1   0 -17   35.77    1.60   0
   1   2 -13   85.74    1.62   0
   1   2 -11  140.27    2.21   0
   1   2  -9  257.43    2.82   0
   2  -8 -14    0.94    1.76   0
   2  -7 -15   31.70    1.99   0
   2  -3 -15   99.57    2.20   0
   2  -2 -14  378.56    3.50   0
   2  -1 -11  149.38    2.45   0
   2  -1  -9  261.89    3.12   0
 -14   1  13    7.28    1.96   0
 -13  -3  14    3.56    1.54   0
 -12  -6  14   27.71    2.02   0
 -12  -4  14   15.25    1.83   0
 -12   2  12   16.89    1.85   0
 -11  12  -3   17.52    2.14   0
 -10  -7  13   83.03    1.78   0
 -10  -3  13   23.72    1.67   0
 -10   5   9   14.37    1.97   0
 -10   6   8   63.26    2.72   0
  -9 -12  11   33.81    2.13   0
  -9  -1  12  181.06    2.50   0
  -9   3  10   69.66    2.46   0
  -9  11  -2   31.72    1.92   0
  -9  12 -11    2.98    2.01   0
  -9  12  -9    1.18    1.82   0
  -9  12  -7    7.80    1.68   0
  -8 -11  11    2.48    1.75   0
  -8  -6  12  114.31    2.22   0
  -8  -4  12   38.18    1.81   0
  -8   2  10   40.25    2.13   0
  -7 -11  10   28.41    1.35   0
  -7  -8  11  115.82    1.89   0
  -7  -2  11   43.16    1.83   0
  -7  11 -12   97.11    2.35   0
  -7  11 -10   48.22    2.00   0
  -7  11  -8   31.73    1.70   0
  -6  -2  10   27.85    1.25   0
  -6  10 -14   88.62    2.26   0
  -5   8  -1    9.87    1.96   0
  -5   9 -16   81.36    2.10   0
  -5   9  -4  135.35    2.40   0
  -4 -11   7  340.83    2.74   0
  -4  -2   8  649.88    4.28   0
  -4   2   6  339.45    4.37   0
  -4   7 -19    4.70    1.74   0
  -4   8 -16   51.03    1.90   0
  -3 -16   1   40.72    1.97   0
  -3 -12   5   35.10    1.40   0
  -3  -8   7    7.42    1.39   0
  -3   6 -19    1.99    1.21   0
  -3   6  -1  424.35    4.64   0
  -3   7 -16  110.44    2.14   0
  -3   8 -11   19.86    1.22   0
  -3   8  -9  179.51    2.18   0
  -2  -6   6  616.25    3.95   0
  -2   2 -22   14.11    2.02   0
  -2   3 -21   16.32    1.78   0
  -2   4 -20    4.85    1.66   0
  -2   6 -16  100.29    1.69   0
  -2   6  -4   42.97    1.73   0
  -1 -14  -1    0.68    1.51   0
  -1 -10   3   90.76    2.00   0
  -1  -7   4   74.98    1.76   0
  -1   4 -17   27.28    1.68   0
  -1   5 -14  117.11    2.02   0
   0   3 -15   72.26    1.96   0
   0   4 -10  139.02    1.91   0
   1 -10 -17   -0.19    2.01   0
   1  -8  -1   82.93    2.32   0
   1  -4 -19    7.11    1.58   0
   1   1 -14   50.95    1.87   0
   2  -2 -12   26.55    1.63   0
 -13  -1  14   12.26    1.82   0
 -13   3  12   22.35    2.06   0
 -12  -2  14   14.68    1.74   0
 -12  11   1    1.26    2.23   0
 -12  12  -2    0.29    1.98   0
 -11  -7  14   25.16    2.01   0
 -11  -5  14    7.16    1.84   0
 -11  11   0   -0.52    2.04   0
 -10  -9  13   48.28    1.58   0
 -10   4  10   21.49    1.98   0
 -10   7   7    5.54    2.60   0
 -10  11  -1    0.83    1.93   0
 -10  12  -6   17.73    1.89   0
  -9 -11  12    0.78    2.04   0
  -9  -6  13   12.14    1.67   0
  -9  -4  13   18.33    1.69   0
  -8  -8  12   24.68    1.39   0
  -8  -2  12   40.19    1.59   0
  -8  11  -5   31.51    1.77   0
  -7 -10  11   38.30    1.90   0
  -7   1  10   49.97    1.69   0
  -7   7   4  676.27   13.40   0
  -7  10  -3  111.94    2.41   0
  -6 -15   7   13.32    2.07   0
  -6 -14   8   13.97    1.75   0
  -6 -10  10   82.39    2.02   0
  -6   1   9   63.16    2.03   0
  -6   9 -17   18.61    2.07   0
  -6  10 -12   10.01    1.85   0
  -6  10  -6   48.08    1.73   0
  -5 -15   6   13.57    1.75   0
  -5 -10   9   12.71    1.18   0
  -5  -5  10    0.41    1.44   0
  -5   1   8   95.64    2.27   0
  -5   9 -14  106.07    2.36   0
  -4 -10   8  125.54    2.05   0
  -4   6 -20   31.19    2.07   0
  -4   7  -1  137.04    3.01   0
  -4   8  -4   30.86    1.70   0
  -3 -11   6   33.45    1.28   0
  -3  -2   7   88.08    2.10   0
  -3   4 -21   29.24    2.11   0
  -3   5 -20   25.55    1.39   0
  -3   7  -4  119.76    2.42   0
  -2 -14   2   30.94    1.74   0
  -2 -13   3   17.17    1.59   0
  -2 -12   4  133.53    2.32   0
  -2  -8   6   10.68    1.53   0
  -2  -4   6  329.23    2.98   0
  -2  -1   5  865.28    5.82   0
  -2   5 -17   10.13    1.62   0
  -2   6 -14  105.07    1.98   0
  -1 -16  -5    5.49    2.18   0
  -1 -15  -2   10.31    1.97   0
  -1  -3   4   44.94    1.74   0
  -1  -1 -22   10.50    2.09   0
  -1   3 -18    7.09    1.56   0
  -1   4  -3  979.91    6.13   0
  -1   5 -12   48.35    1.67   0
  -1   5  -6  295.27    2.86   0
   0 -15  -9    8.79    2.93   0
   0 -14  -4    1.33    1.70   0
   0  -8   2  487.69    4.08   0
   0  -5 -21    4.13    2.02   0
   0  -3 -21   52.94    1.71   0
   0   2 -16   70.06    1.76   0
   0   3  -5 1299.95    6.49   0
   1 -12 -13   28.59    3.21   0
   1 -12  -5   34.77    2.13   0
   1  -3 -18    7.74    1.54   0
   1  -2 -17   95.64    2.13   0
   1   0 -15   95.99    2.12   0
   1   1  -6  957.78    5.77   0
   2  -9 -11  272.15    5.13   0
   2  -6 -14   98.16    2.25   0
   2  -3 -13   58.42    1.86   0
   2  -2 -10  106.64    2.35   0
 -14   5  11   20.27    2.53   0
 -14   6  10    4.66    2.29   0
 -12   1  13    1.85    1.69   0
 -12   9   5   -0.19    4.13   0
 -11  -3  14   17.87    1.77   0
 -11   0  13   10.24    1.82   0
 -10  -6  14   85.45    2.15   0
 -10  -1  13    2.21    1.59   0
 -10   3  11   66.48    2.36   0
 -10  12  -8    2.10    1.85   0
  -9  -8  13   62.21    1.60   0
  -9   2  11  128.99    2.37   0
  -8 -10  12    0.10    1.68   0
  -8   1  11   66.69    2.29   0
  -8  11 -13   15.42    1.54   0
  -8  11 -11   10.28    1.85   0
  -8  11  -7    4.74    1.61   0
  -7 -14   9    4.86    1.60   0
  -7 -13  10    1.03    1.80   0
  -7  -7  12   62.23    1.90   0
  -7  -5  12   22.65    1.64   0
  -7   9   0    5.53    1.92   0
  -7  10 -15    4.69    1.78   0
  -6 -13   9    7.03    1.76   0
  -6  -7  11   13.42    1.20   0
  -6  -5  11   42.85    1.43   0
  -6  10 -10   18.27    1.58   0
  -6  10  -8   44.59    1.79   0
  -5 -16   5    2.74    1.55   0
  -5 -14   7    3.58    1.26   0
  -5 -13   8    1.48    1.65   0
  -5  -7  10   30.11    1.38   0
  -5  -3  10   11.31    1.53   0
  -5   8 -17   15.96    1.73   0
  -5   9 -12    6.60    1.52   0
  -5   9  -6  304.45    3.09   0
  -4 -15   5   43.14    2.12   0
  -4 -14   6   81.75    2.07   0
  -4  -7   9   65.96    1.49   0
  -4  -5   9  135.07    1.86   0
  -4   1   7   39.12    1.91   0
  -4   7 -17   59.07    1.91   0
  -4   8 -14    9.66    1.14   0
  -3 -17   0    1.60    2.05   0
  -3 -10   7   23.83    1.73   0
  -3  -5   8   70.27    1.85   0
  -3   6 -17    4.85    1.57   0
  -3   7 -14   99.42    1.63   0
  -2 -17  -3    3.14    2.02   0
  -2 -15   1   -0.86    1.70   0
  -2 -11   5  213.18    2.68   0
  -2   4 -18    1.47    1.57   0
  -2   4   0   39.72    2.82   0
  -2   6 -12  157.91    2.27   0
  -2   6  -6  345.30    3.24   0
  -1  -9   4   24.01    1.34   0
  -1   0 -21    7.38    1.33   0
  -1   1 -20   10.38    1.23   0
  -1   2 -19   19.57    1.42   0
  -1   4 -15   54.08    1.64   0
  -1   5 -10   86.65    1.94   0
  -1   5  -8  567.57    3.75   0
   0 -15  -7    5.97    2.25   0
   0  -2 -20    5.44    1.15   0
   0  -1 -19   -3.38    1.65   0
   0   0 -18    0.70    1.46   0
   0   1 -17   36.70    1.63   0
   0   3 -13  177.46    2.05   0
   1 -13  -8   23.34    2.78   0
   1  -7 -18    3.17    1.56   0
   1  -5 -18   12.54    1.68   0
   1  -1 -16   60.66    1.47   0
   1   1 -12   86.81    1.72   0
   2  -9  -9  138.05    5.51   0
   2  -8 -12   39.89    2.34   0
   2  -7 -13   30.82    1.84   0
   2  -5 -13   61.26    2.26   0
 -14   4  12    4.68    2.26   0
 -14   7   9    5.15    2.77   0
 -13   2  13    5.83    1.83   0
 -11   5  10   26.22    2.07   0
 -11  12  -5    1.30    1.83   0
 -10  -8  14   10.55    1.87   0
 -10  -4  14   10.84    1.64   0
  -9 -10  13    7.62    1.85   0
  -9  -2  13   17.18    1.66   0
  -9  11  -4   14.99    1.74   0
  -8  -7  13   65.82    2.06   0
  -8  -5  13   61.63    1.93   0
  -8  11  -9    5.23    1.53   0
  -7 -12  11    2.29    1.67   0
  -7  -9  12    5.86    1.60   0
  -7  -3  12   75.11    2.01   0
  -7  10 -13   78.75    2.27   0
  -6 -12  10   -1.37    1.66   0
  -6  -9  11   58.11    1.51   0
  -6  -3  11   30.45    1.37   0
  -6   0  10    0.53    1.42   0
  -6   8 -18    3.82    2.06   0
  -6   9 -15   22.07    1.93   0
  -5 -12   9   46.87    1.84   0
  -5  -9  10  108.82    1.74   0
  -5   0   9  221.63    2.84   0
  -5   9 -10  195.36    2.53   0
  -5   9  -8   32.96    1.69   0
  -4 -16   4    6.34    1.43   0
  -4 -13   7   34.49    1.75   0
  -4  -9   9   46.87    1.71   0
  -4  -3   9   37.68    1.67   0
  -4   8 -12   43.05    1.64   0
  -4   8  -6  403.18    3.31   0
  -3  -7   8   56.35    1.49   0
  -3   5 -18   49.94    1.97   0
  -3   7 -12   79.02    1.94   0
  -3   7  -6  110.19    2.22   0
  -2 -16   0    5.70    1.88   0
  -2 -10   6   25.79    1.68   0
  -2   0 -22    0.45    1.93   0
  -2   3 -19    4.58    1.58   0
  -2   5 -15  185.88    2.35   0
  -2   6 -10   29.11    1.52   0
  -2   6  -8    6.30    1.45   0
  -1  -6   5   13.88    1.52   0
  -1  -3 -22   14.19    1.76   0
  -1   3 -16   57.89    1.77   0
   0 -13  -1    9.88    1.73   0
   0 -12   0  176.02    2.83   0
   0 -11   1    0.77    1.60   0
   0  -4 -20   31.46    1.86   0
   0   2 -14   78.58    1.97   0
   0   3 -11   32.77    1.35   0
   0   3  -9  856.33    4.53   0
   0   3  -7  212.41    2.73   0
   1  -8 -17    7.64    1.81   0
   1  -7   0 1678.78    8.29   0
   1  -5   0  250.94    4.10   0
   1  -4 -17   24.08    1.66   0
   1   0 -13  203.96    2.48   0
   1   1 -10   59.62    1.55   0
   1   1  -8   52.65    1.58   0
   2  -5  -5  575.72   10.99   0
   2  -3  -7   86.34    2.49   0
 -12  -3  15    6.04    2.04   0
 -12   0  14   20.75    1.88   0
 -12  12  -4    1.33    2.09   0
 -11  -6  15    5.25    2.09   0
 -11  -1  14    7.41    1.70   0
 -11   4  11    2.99    1.49   0
 -11   6   9    6.67    1.89   0
 -11  12  -7   31.26    2.30   0
 -10  -2  14    5.63    1.58   0
 -10   2  12   25.22    1.84   0
  -9  -7  14   15.99    1.70   0
  -9  -5  14  107.31    2.34   0
  -9   1  12   -0.34    1.44   0
  -9  11 -12   40.75    2.28   0
  -8 -12  12    1.61    2.09   0
  -8  -9  13    1.33    1.53   0
  -8  -3  13   14.84    1.59   0
  -8  10  -2   71.74    2.12   0
  -7   0  11   22.36    1.81   0
  -7   9 -16    8.01    1.98   0
  -7  10 -11    6.12    1.63   0
  -7  10  -5  208.83    2.75   0
  -6 -11  11    2.77    1.55   0
  -6   9  -3   37.52    1.98   0
  -5 -11  10   27.12    1.57   0
  -5   7 -18   -0.37    1.45   0
  -5   8 -15   41.90    1.59   0
  -4 -12   8    5.24    1.11   0
  -4   0   8  920.85    5.32   0
  -4   6 -18   14.52    1.30   0
  -4   7 -15   28.74    1.72   0
  -4   8 -10  164.89    2.10   0
  -4   8  -8   20.67    1.65   0
  -3 -16   3   13.43    1.92   0
  -3 -15   4   18.85    1.80   0
  -3 -14   5  189.74    2.37   0
  -3 -13   6   37.32    1.87   0
  -3  -9   8   13.59    1.11   0
  -3  -3   8   26.82    1.56   0
  -3   4 -19   -1.84    1.78   0
  -3   6 -15   51.44    1.79   0
  -3   7 -10  252.21    2.44   0
  -3   7  -8  137.37    2.29   0
  -2  -7   7   43.88    1.73   0
  -2  -5   7  690.66    4.10   0
  -2  -2   6  125.84    2.26   0
  -2   1 -21    3.68    1.42   0
  -2   2 -20   31.50    1.51   0
  -1 -16  -3   16.97    1.91   0
  -1 -14   1    1.07    1.60   0
  -1 -13   2   62.33    1.95   0
  -1 -12   3    5.74    1.53   0
  -1 -11   4   35.62    1.70   0
  -1  -8   5    7.20    1.48   0
  -1  -4   5  117.57    2.47   0
  -1  -2 -21    1.30    1.69   0
  -1   2 -17   93.96    2.08   0
  -1   4 -13  111.92    1.77   0
   0 -10   2    6.21    1.39   0
   0  -7   3  200.56    2.56   0
   0  -6 -20   14.90    1.67   0
   0  -5   3  110.91    2.57   0
   0  -3 -19   23.28    1.80   0
   0   1 -15   87.09    2.12   0
   1 -11 -14    4.64    2.42   0
   1 -11  -2  123.24    2.91   0
   1 -10  -1   51.48    2.06   0
   1  -9 -16   10.94    1.94   0
   1  -3 -16   53.72    1.81   0
   1  -2 -15  285.43    3.00   0
   1  -1 -14   53.86    1.92   0
   1   0  -5 1254.30    7.46   0
   2  -6 -12  142.13    3.01   0
   2  -4  -6 1120.42    9.44   0
 -13   1  14    1.87    2.04   0
 -11  -4  15   14.64    1.41   0
 -11   3  12    8.50    1.58   0
 -10  11  -3    6.28    1.76   0
  -9  -9  14    9.37    1.93   0
  -9  -3  14   19.13    1.48   0
  -9  11 -10   36.25    2.05   0
  -9  11  -8    5.71    1.80   0
  -9  11  -6   16.86    1.84   0
  -8 -11  13    3.12    1.77   0
  -8   0  12   25.75    1.64   0
  -8   9   1  158.89    3.52   0
  -8  10 -14   10.26    1.43   0
  -7 -11  12    0.53    1.82   0
  -7  -8  13   10.77    1.50   0
  -7  -6  13   34.95    1.88   0
  -7  10  -9   21.96    1.68   0
  -7  10  -7   36.57    1.70   0
  -6  -8  12    0.55    1.69   0
  -6  -6  12   31.05    1.26   0
  -6  -4  12   44.82    1.75   0
  -6  -1  11  130.54    2.18   0
  -6   7 -19   30.25    1.56   0
  -6   8 -16   23.61    1.99   0
  -6   8   0   64.40    2.43   0
  -6   9 -13   14.56    1.28   0
  -5  -8  11   39.31    1.64   0
  -5  -6  11  214.06    2.28   0
  -5  -4  11   39.10    1.66   0
  -5   6 -19    9.14    1.67   0
  -5   8 -13   65.73    1.85   0
  -5   8  -3   93.69    2.50   0
  -4 -11   9  166.83    2.48   0
  -4  -8  10   99.10    2.03   0
  -4  -6  10  110.73    1.99   0
  -4   4 -20    1.44    1.76   0
  -4   5 -19   -0.45    1.24   0
  -3 -17   2    9.53    1.98   0
  -3 -12   7  168.54    2.21   0
  -3   2 -21    0.01    1.71   0
  -3   2   5  562.22    6.16   0
  -3   3 -20   10.90    1.36   0
  -2 -17  -1    7.49    2.06   0
  -2 -14   4    9.29    1.43   0
  -2  -9   7   81.99    1.87   0
  -2   4 -16   58.21    1.43   0
  -2   5 -13   60.98    1.76   0
  -2   5  -3   42.92    1.71   0
  -1 -15   0   42.07    2.07   0
  -1  -1 -20   13.17    1.24   0
  -1   0 -19    0.47    1.47   0
  -1   1 -18   36.51    1.33   0
  -1   3 -14  186.63    2.48   0
  -1   4 -11  122.57    2.15   0
  -1   4  -5  183.38    2.83   0
   0 -15  -5    3.94    1.69   0
   0 -14  -2   15.37    1.54   0
   0  -9 -19    2.72    1.93   0
   0  -9   3  119.20    2.27   0
   0  -2 -18    4.68    1.49   0
   0  -2   2  159.75    3.81   0
   0  -1 -17   34.45    1.63   0
   0   0 -16  615.07    3.84   0
   0   2 -12  402.44    3.28   0
   0   2  -4 2768.73   10.35   0
   1 -13  -6   42.17    2.68   0
   1 -12  -3  293.17    4.00   0
   1 -10 -15   17.96    2.06   0
   1  -9   0  282.85    3.46   0
   1   0 -11   51.65    1.81   0
   2  -7 -11   40.12    2.27   0
   2  -5 -11  258.29    3.37   0
 -14   8   8   16.55    3.69   0
 -12  -1  15    1.32    1.82   0
 -11  -2  15    6.82    1.69   0
 -11   2  13   28.06    1.84   0
 -11   7   8   13.04    2.40   0
 -11  11  -2    6.33    2.12   0
 -10  -7  15    5.71    1.44   0
 -10  -5  15   10.72    1.38   0
 -10   1  13    2.54    1.55   0
 -10  11 -11   12.39    2.10   0
  -9   0  13   15.02    1.76   0
  -9  10  -1    4.01    1.90   0
  -8  -8  14   42.72    1.88   0
  -8  -6  14   16.44    1.70   0
  -8  10 -12    3.98    1.76   0
  -7  -4  13  727.23    4.13   0
  -7  -1  12    2.02    1.61   0
  -7   8 -17   12.20    2.08   0
  -7   9 -14   14.29    1.78   0
  -6 -14  10    0.94    2.12   0
  -6 -10  12   10.09    1.82   0
  -6   9 -11   39.43    1.47   0
  -6   9  -9   47.95    1.76   0
  -6   9  -5  125.38    2.43   0
  -5 -15   8   48.24    1.81   0
  -5 -14   9   23.22    2.00   0
  -5 -10  11   30.14    1.60   0
  -5  -1  10   79.36    1.73   0
  -5   5 -20    0.73    1.51   0
  -5   7 -16    1.00    1.25   0
  -4 -16   6    2.28    1.85   0
  -4 -15   7   49.47    1.92   0
  -4 -10  10   25.68    1.48   0
  -4  -4  10    6.78    1.19   0
  -4  -1   9   86.95    2.18   0
  -4   3 -21   16.99    1.89   0
  -4   6 -16   51.85    1.66   0
  -4   7 -13  721.03    3.74   0
  -4   7  -3  288.56    3.37   0
  -3 -11   8   67.46    1.70   0
  -3  -8   9   99.46    2.16   0
  -3  -6   9  272.39    2.52   0
  -3   1   6  121.38    2.75   0
  -3   5 -16  174.40    2.12   0
  -3   6 -13  205.25    2.17   0
  -3   6  -3  112.09    2.34   0
  -2 -16   2   30.90    1.84   0
  -2 -15   3   24.01    1.78   0
  -2 -13   5    9.22    1.27   0
  -2 -12   6   57.95    1.88   0
  -2  -3   7  454.56    3.63   0
  -2  -2 -22   16.73    1.50   0
  -2  -1 -21   22.98    1.87   0
  -2   3 -17   22.98    1.59   0
  -2   5 -11  265.37    2.57   0
  -1 -10   5   81.48    1.69   0
  -1  -7   6  185.18    2.46   0
  -1  -4 -21    2.32    1.42   0
  -1   0   3  204.39    4.39   0
  -1   3  -2 2724.77   11.64   0
  -1   4  -9   93.88    1.98   0
  -1   4  -7   10.12    1.54   0
   0 -10 -18    0.52    2.28   0
   0  -5 -19   11.12    1.52   0
   0   2 -10  204.76    2.55   0
   1  -7 -16   11.09    1.54   0
   1  -5 -16   40.93    1.89   0
   1  -1 -12   92.81    2.12   0
   1   0  -9  206.25    2.67   0
   1   0  -7  269.43    3.36   0
   2  -8 -10   17.48    2.16   0
   2  -4  -8  650.57    5.73   0
 -13  11   0   -0.16    2.64   0
 -12   4  12    1.27    1.68   0
 -12   5  11    5.07    1.71   0
 -12   6  10    0.15    2.22   0
 -12  11  -1    0.86    2.19   0
 -11  -5  16   22.41    1.88   0
 -10  -3  15   11.51    1.69   0
 -10  11  -9    2.08    1.82   0
 -10  11  -7   24.36    1.84   0
 -10  11  -5    7.36    1.62   0
  -9  -8  15   -1.83    1.90   0
  -9  -6  15   19.41    1.92   0
  -9   9   2   35.43    2.54   0
  -9  10 -13   45.87    2.12   0
  -8 -10  14    2.87    1.89   0
  -8  -4  14    8.93    1.62   0
  -8  -1  13   11.44    1.51   0
  -8   9 -15    4.85    1.82   0
  -8  10 -10    3.74    1.76   0
  -8  10  -4   16.38    1.71   0
  -7 -10  13   11.74    1.36   0
  -7   9  -2  504.50    4.67   0
  -6 -13  11   13.66    1.82   0
  -6   7 -17   35.22    1.95   0
  -6   8 -14   18.56    1.65   0
  -6   9  -7  221.88    2.69   0
  -5 -13  10   13.00    1.86   0
  -5   6 -17   35.14    1.80   0
  -5   7   0  365.73    4.63   0
  -5   8 -11   53.75    1.55   0
  -5   8  -5    9.80    1.41   0
  -4 -14   8   81.26    2.32   0
  -4 -13   9   40.91    1.72   0
  -4   5 -17   37.83    1.77   0
  -4   7 -11   30.20    1.78   0
  -3 -10   9   -0.31    1.45   0
  -3  -4   9   90.36    2.03   0
  -3   0   7  213.69    3.07   0
  -3   4 -17   32.98    1.63   0
  -3   5   0  149.73    3.65   0
  -3   6 -11   32.48    1.76   0
  -2 -11   7   81.51    1.86   0
  -2  -8   8   52.43    1.69   0
  -2  -6   8  131.44    2.23   0
  -2   0 -20    7.36    1.47   0
  -2   1 -19    6.28    1.62   0
  -2   2 -18  106.11    1.81   0
  -2   4 -14   92.37    2.12   0
  -2   5  -9  280.00    2.84   0
  -2   5  -5  582.10    4.18   0
  -1 -17  -4    0.22    1.96   0
  -1 -16  -1   10.41    1.93   0
  -1  -9   6   33.34    1.61   0
  -1  -5   6  733.48    4.34   0
  -1  -3 -20   -0.98    1.60   0
  -1  -1   4  312.46    4.33   0
  -1   2 -15  267.26    2.67   0
  -1   3 -12  183.57    2.28   0
   0 -15  -3    2.79    1.84   0
   0 -12   2   39.58    1.77   0
   0 -11 -17    1.57    2.47   0
   0  -8   4   79.74    2.06   0
   0  -6   4  550.08    4.08   0
   0  -4 -18   29.33    1.81   0
   0  -3   3 1092.84    6.87   0
   0   1 -13  209.13    2.25   0
   0   2  -8  172.91    2.55   0
   0   2  -6  555.16    4.42   0
   1 -13  -4   76.96    2.56   0
   1  -8   1   80.82    2.24   0
   1  -6   1   -0.06    1.61   0
   1  -4 -15   54.23    1.90   0
   1  -3 -14  192.69    2.69   0
   1  -2 -13    4.47    1.46   0
   2  -6 -10   29.20    1.89   0
   2  -5  -9  283.33    4.10   0
 -12  -2  16   18.88    1.82   0
 -12   3  13    1.89    1.85   0
 -11   1  14   67.34    2.19   0
 -10  -6  16    4.45    1.80   0
 -10   0  14   30.78    1.90   0
 -10  10   0    9.68    1.96   0
  -9  -4  15    5.16    1.63   0
  -9  -1  14   23.07    1.66   0
  -8  10  -8   13.90    1.56   0
  -8  10  -6   -2.88    1.77   0
  -7 -12  13    1.20    1.98   0
  -7  -7  14   45.12    1.86   0
  -7  -2  13   30.45    1.64   0
  -7   7 -18   22.20    1.98   0
  -7   9 -12   52.37    1.52   0
  -6 -12  12   16.12    1.97   0
  -6  -9  13   30.89    1.74   0
  -6  -7  13  179.45    2.23   0
  -6  -5  13  105.69    2.12   0
  -6  -2  12  148.83    2.07   0
  -6   6 -18    3.20    1.90   0
  -5 -12  11    7.40    1.78   0
  -5  -9  12   11.33    1.61   0
  -5  -7  12   24.82    1.23   0
  -5  -5  12   90.19    2.09   0
  -5  -2  11  259.67    2.54   0
  -5   7 -14    4.12    1.42   0
  -5   8  -9   68.55    1.66   0
  -5   8  -7   86.74    2.07   0
  -4 -12  10   26.36    1.70   0
  -4  -9  11   20.70    1.48   0
  -4  -7  11   38.23    1.72   0
  -4  -5  11   37.94    1.59   0
  -4  -2  10   49.47    1.81   0
  -4   4 -18  102.49    2.18   0
  -4   6 -14   30.31    1.67   0
  -4   6   0  974.07    7.29   0
  -4   7  -9  343.36    3.04   0
  -4   7  -5   44.76    1.84   0
  -3 -16   5    8.08    1.77   0
  -3 -15   6    6.55    1.43   0
  -3 -14   7   14.99    1.79   0
  -3 -13   8   58.00    1.88   0
  -3  -1 -22    3.00    1.40   0
  -3  -1   8  227.47    2.85   0
  -3   0 -21   56.14    1.99   0
  -3   1 -20    0.46    1.79   0
  -3   2 -19    8.34    1.55   0
  -3   3 -18  112.17    1.81   0
  -3   3   4   84.02    4.17   0
  -3   5 -14   44.25    1.35   0
  -3   6  -9  137.30    2.19   0
  -3   6  -5  217.34    2.78   0
  -2 -17   1    3.94    2.11   0
  -2   3 -15   97.29    2.04   0
  -2   5  -7  231.82    2.68   0
  -1 -15   2    7.05    1.94   0
  -1 -14   3   19.54    1.67   0
  -1 -13   4  137.60    2.40   0
  -1 -12   5   34.80    1.63   0
  -1  -5 -20   10.62    1.80   0
  -1  -2 -19    8.08    1.22   0
  -1  -2   5  239.81    3.33   0
  -1  -1 -18   34.50    1.68   0
  -1   0 -17   38.18    1.70   0
  -1   1 -16   60.51    1.42   0
   0 -14   0   99.22    2.24   0
   0 -13   1   11.10    1.56   0
   0 -12 -16    7.37    2.44   0
   0 -11   3   25.16    1.77   0
   0  -8 -18    3.56    1.69   0
   0  -6 -18   12.05    1.56   0
   0  -3 -17  105.07    2.25   0
   0  -2 -16   70.71    1.91   0
   0  -1 -15   94.12    2.17   0
   0   0 -14    0.68    1.43   0
   1  -8 -15   81.04    2.41   0
   1  -1 -10   59.91    1.96   0
   2  -9  -5   38.69    3.13   0
   2  -8  -4   43.47    3.00   0
   2  -7  -9   48.70    2.57   0
   2  -5  -7  213.30    4.35   0
 -13  10   3    7.17    2.92   0
 -12   2  14    9.76    1.88   0
 -11  -3  16    0.24    1.42   0
 -11   0  15    8.84    1.67   0
 -11  11  -8   -0.53    1.84   0
 -11  11  -6   25.96    2.11   0
 -11  11  -4    1.81    1.69   0
 -10  -4  16   -0.92    1.74   0
 -10  -1  15   18.04    1.54   0
 -10   9   3    5.93    2.54   0
  -9  10 -11    5.57    1.68   0
  -9  10  -3    8.19    1.95   0
  -8  -9  15   28.60    1.92   0
  -8  -7  15   25.52    1.80   0
  -8  -5  15   37.40    1.87   0
  -8  -2  14   -0.00    1.70   0
  -8   8 -16   61.56    2.21   0
  -8   9 -13   65.94    1.94   0
  -7  -9  14   41.68    1.44   0
  -7  -5  14    2.64    1.14   0
  -7   6 -19    5.38    2.00   0
  -7   8 -15   27.04    1.41   0
  -7   9 -10   -1.57    1.72   0
  -6 -11  13   17.23    1.76   0
  -6   7 -15  102.42    2.43   0
  -6   8 -12  112.67    2.19   0
  -5 -11  12   19.64    1.49   0
  -5   5 -18    1.93    1.16   0
  -4   3 -19    6.75    1.83   0
  -4   7  -7    0.89    1.15   0
  -3 -12   9   90.93    1.99   0
  -3  -9  10   68.56    1.85   0
  -3  -7  10    6.47    1.14   0
  -3  -5  10   59.03    1.82   0
  -3   4 -15   17.20    1.56   0
  -3   6  -7  148.93    2.17   0
  -2 -15   5   58.29    2.02   0
  -2 -14   6   48.37    1.93   0
  -2 -10   8   26.58    1.25   0
  -2  -4   8  216.79    2.43   0
  -2  -3 -21    4.60    1.60   0
  -2   4 -12   33.22    1.59   0
  -1 -17  -2    3.03    1.98   0
  -1 -11   6   43.27    1.76   0
  -1  -7 -20    7.39    1.98   0
  -1   2 -13    6.71    1.50   0
  -1   3 -10  111.63    2.12   0
   0 -16  -6   37.36    2.68   0
   0 -10   4  152.74    2.32   0
   0  -4   4  770.17    5.25   0
   0   1 -11   51.97    1.83   0
   1 -12  -1  135.48    2.88   0
   1 -11   0  107.41    2.42   0
   1 -10   1   51.88    1.77   0
   2  -8  -8   39.01    3.16   0
   2  -6  -8    4.46    2.02   0
 -13   3  14    6.91    2.36   0
 -13   4  13   39.36    2.36   0
 -13   5  12   14.04    2.40   0
 -12   1  15   19.95    1.99   0
 -12   7   9    2.73    2.63   0
 -12  10   2    4.16    2.26   0
 -12  11  -3    9.33    1.94   0
 -11   9   4   44.06    3.42   0
 -11  10   1   12.73    2.16   0
 -10  10 -12   10.03    1.78   0
  -9  -7  16    2.95    2.00   0
  -9  -5  16   75.78    2.06   0
  -9  -2  15   67.65    2.07   0
  -9   9 -14   17.66    1.86   0
  -9  10  -9   26.20    1.90   0
  -9  10  -5   18.64    1.94   0
  -8   2  12   12.91    1.83   0
  -8   3  11   69.72    2.12   0
  -8   4  10   97.56    2.74   0
  -7 -11  14    7.41    1.52   0
  -7  -3  14   91.47    2.05   0
  -7   2  11   38.75    1.90   0
  -7   3  10    7.23    1.65   0
  -7   4   9   64.11    2.39   0
  -7   7 -16   22.27    1.91   0
  -7   8   1    7.40    1.89   0
  -7   9  -8   42.21    1.73   0
  -7   9  -6   21.79    1.64   0
  -7   9  -4  165.05    2.64   0
  -6  -3  13  211.23    2.66   0
  -6   2  10   49.23    1.84   0
  -6   3   9  262.62    3.77   0
  -6   4 -20    3.13    2.09   0
  -6   5 -19    4.98    1.31   0
  -6   8 -10   26.32    1.60   0
  -6   8  -2  485.15    4.22   0
  -5 -14  11   24.16    1.99   0
  -5  -8  13   20.10    1.57   0
  -5  -3  12   98.10    2.18   0
  -5   2 -21    2.59    2.03   0
  -5   3 -20   16.34    1.90   0
  -5   4 -19    0.16    1.31   0
  -5   6 -15   43.60    1.66   0
  -5   7 -12   18.87    1.32   0
  -4 -15   9   57.66    2.08   0
  -4 -11  11    3.02    1.57   0
  -4  -3  11   27.83    1.52   0
  -4   1 -21    2.75    1.41   0
  -4   2 -20   15.95    1.44   0
  -4   5 -15   52.98    1.69   0
  -4   6 -12   48.01    1.82   0
  -3  -2   9   70.33    1.96   0
  -3   5 -12  101.07    2.06   0
  -2 -16   4    0.59    1.87   0
  -2 -13   7   20.74    1.72   0
  -2  -7   9  116.69    1.98   0
  -2  -5 -21    3.88    2.03   0
  -2  -2 -20   32.50    1.45   0
  -2  -1 -19   20.80    1.95   0
  -2   0 -18    3.33    1.53   0
  -2   1 -17   72.81    1.95   0
  -2   2 -16    5.35    1.22   0
  -1 -16   1   12.06    1.98   0
  -1  -8   7    3.51    1.08   0
  -1  -6   7  591.27    3.93   0
  -1  -4 -19   24.29    1.71   0
  -1  -3   6  121.38    2.48   0
  -1   1   2  256.19    6.76   0
  -1   3  -8  234.06    2.68   0
  -1   3  -4  138.48    2.85   0
   0 -16  -8    0.04    2.87   0
   0 -16  -4    3.70    1.99   0
   0 -15  -1    5.62    1.73   0
   0  -9 -17    8.70    2.04   0
   0  -7   5  117.24    2.22   0
   0  -5 -17    9.08    1.59   0
   1 -13  -2   35.14    1.95   0
   1  -9 -14   20.11    1.83   0
   1  -7   2   82.59    2.23   0
   1  -4 -13  112.67    2.32   0
   1  -3 -12  187.53    2.65   0
   1  -3   0   27.43    3.27   0
   1  -2 -11  124.71    2.43   0
   1  -1  -8   55.16    2.01   0
 -13   6  11   10.30    2.54   0
 -13  11  -2    3.88    2.30   0
 -12  11  -7   15.90    2.19   0
 -12  11  -5   11.66    1.91   0
 -11  -1  16   29.15    1.98   0
 -10  -2  16   10.99    1.72   0
 -10  10 -10   11.56    1.85   0
  -9   2  13    0.45    1.94   0
  -9   3  12   45.35    1.94   0
  -9   4  11   19.59    2.00   0
  -9  10  -7   26.78    1.41   0
  -8  -3  15    1.87    1.49   0
  -8   1  13    6.25    1.34   0
  -8   7 -17    2.33    2.04   0
  -8   9 -11    9.46    1.56   0
  -8   9  -1  156.65    2.89   0
  -7  -8  15    5.74    1.74   0
  -7  -6  15  104.68    2.40   0
  -7   1  12   10.34    1.67   0
  -7   8 -13   70.65    1.57   0
  -6 -10  14   13.99    1.92   0
  -6  -8  14   15.25    1.37   0
  -6  -6  14   58.21    1.60   0
  -6   1  11   49.57    1.79   0
  -6   6 -16   31.03    1.94   0
  -5 -13  12   17.41    1.72   0
  -5 -10  13    9.83    1.74   0
  -5  -6  13  151.92    1.98   0
  -5   1  10  151.01    2.53   0
  -5   2   9   82.78    2.30   0
  -5   7 -10   47.43    1.92   0
  -4 -14  10    1.22    1.97   0
  -4  -8  12   39.97    1.37   0
  -4  -6  12   47.53    1.93   0
  -4   4 -16   20.90    1.69   0
  -3 -16   7   24.17    1.95   0
  -3 -15   8   19.44    1.80   0
  -3 -11  10    7.71    1.33   0
  -3  -2 -21   11.39    1.84   0
  -3   3 -16   16.96    1.10   0
  -2 -17   3    5.35    2.03   0
  -2 -12   8  108.62    1.98   0
  -2  -9   9   24.59    1.31   0
  -2  -5   9   84.01    2.02   0
  -2  -1   7 1202.84    6.13   0
  -2   0   6  553.75    4.83   0
  -2   3 -13   52.14    1.73   0
  -2   4 -10   41.59    1.72   0
  -2   4  -2 2026.25    9.38   0
  -1 -17   0    2.92    2.26   0
  -1 -10   7    4.24    1.13   0
  -1  -6 -19    6.91    1.78   0
  -1  -3 -18   25.42    1.61   0
  -1   0 -15   90.23    2.16   0
  -1   1 -14   47.59    1.50   0
  -1   3  -6  325.94    3.34   0
   0 -13   3   64.32    1.89   0
   0  -9   5   80.53    1.71   0
   0  -5   5   52.37    1.89   0
   0  -4 -16    9.76    1.59   0
   0   0 -12   48.15    1.47   0
   0   1  -9  197.50    2.38   0
   0   1  -3  201.28    3.96   0
   1 -14  -7   38.44    3.27   0
   1 -14  -5    2.94    1.93   0
   1  -9   2  147.44    2.60   0
   1  -7 -14    9.06    1.48   0
   1  -4   1  841.59    6.87   0
   1  -1  -6  956.33    6.53   0
   2  -7  -3   -0.46    2.04   0
   2  -6  -6  328.88    7.26   0
 -13  11  -4    2.86    2.33   0
 -12   0  16   10.10    1.93   0
 -11  10 -11    6.38    2.04   0
 -10  -5  17   11.41    1.51   0
 -10   3  13   11.13    1.89   0
 -10   4  12   13.02    2.02   0
 -10  10  -8   12.84    1.69   0
 -10  10  -2    0.05    1.54   0
  -9  -3  16    3.15    1.61   0
  -9   1  14    8.69    1.47   0
  -9   5  10  109.99    2.90   0
  -9   8 -15   27.85    1.94   0
  -9   9 -12   19.90    1.78   0
  -8  -8  16   60.74    1.77   0
  -8  -6  16   25.91    1.93   0
  -8   5   9   84.56    2.85   0
  -8   6 -18   51.07    2.27   0
  -8   8 -14   48.47    1.51   0
  -8   9  -9   59.63    1.92   0
  -7 -10  15   13.36    1.48   0
  -7  -4  15   25.44    1.70   0
  -7   0  13   23.00    1.62   0
  -7   6 -17   22.99    1.90   0
  -6  -4  14   26.30    1.74   0
  -6   0  12   35.94    1.84   0
  -6   4   8   73.56    2.71   0
  -6   7 -13   39.04    1.43   0
  -6   8  -8    9.99    1.26   0
  -6   8  -6  136.35    2.42   0
  -6   8  -4  382.60    3.50   0
  -5  -4  13   49.44    1.90   0
  -5   0  11  213.34    2.66   0
  -5   3   8   73.91    2.60   0
  -5   5 -16   42.15    1.40   0
  -5   6 -13  104.57    2.13   0
  -5   7  -2   96.41    2.40   0
  -4 -13  11   28.17    1.87   0
  -4 -10  12   16.47    1.20   0
  -4  -4  12   24.21    1.60   0
  -4   3 -17   38.38    1.82   0
  -4   5 -13   50.99    1.88   0
  -4   6 -10   34.38    1.57   0
  -3 -14   9  113.94    2.36   0
  -3 -10  11   63.40    1.93   0
  -3  -8  11   68.18    1.47   0
  -3  -6  11   -0.61    1.59   0
  -3  -3  10    1.25    1.11   0
  -3  -1 -20   17.03    1.40   0
  -3   0 -19   26.45    1.83   0
  -3   1 -18   24.59    1.62   0
  -3   2 -17  140.43    1.99   0
  -3   4 -13    3.65    1.57   0
  -3   5 -10   11.23    1.17   0
  -2 -11   9   67.88    1.88   0
  -2  -4 -20   13.69    1.67   0
  -2  -2   8   87.84    2.00   0
  -2   1   5  238.61    3.91   0
  -2   4  -8  648.27    4.12   0
  -1 -15   4   14.44    1.82   0
  -1 -14   5   28.07    1.84   0
  -1 -13   6  190.75    2.65   0
  -1  -7   8   58.33    1.81   0
  -1  -4   7   38.20    1.43   0
  -1  -2 -17   77.35    1.72   0
  -1  -1 -16   59.96    1.49   0
  -1   2 -11  120.44    1.84   0
   0 -16  -2    1.44    2.10   0
   0 -14   2   16.19    1.58   0
   0 -12   4   38.26    1.77   0
   0 -11   5   83.27    2.10   0
   0 -10 -16    4.45    2.03   0
   0  -3 -15   73.85    2.01   0
   0  -2 -14   79.24    2.14   0
   0  -1 -13  210.39    2.30   0
   0   1  -7  269.08    3.22   0
   1 -12 -11   29.52    3.21   0
   1 -10 -13    2.85    1.59   0
   1  -5   2  809.41    5.83   0
   1  -2  -9  205.80    2.96   0
   2 -10  -6   42.91    4.86   0
   2  -9  -3   98.42    3.22   0
   2  -7  -7   30.85    2.98   0
 -11  -2  17   -0.88    2.07   0
 -10  -3  17    5.49    1.78   0
 -10   2  14   18.02    1.89   0
 -10   9 -13    8.73    1.72   0
 -10  10  -6   16.37    1.87   0
 -10  10  -4   17.38    1.67   0
  -9  -6  17   14.93    2.11   0
  -8  -4  16   53.08    1.96   0
  -8   0  14   23.08    1.40   0
  -8   9  -7  136.49    2.26   0
  -8   9  -3  187.80    2.85   0
  -7  -1  14    8.63    1.55   0
  -7   5 -18    9.96    1.92   0
  -7   5   8  237.59    4.44   0
  -7   7 -14   44.19    1.87   0
  -7   8 -11    8.97    1.30   0
  -6 -12  14    0.61    1.47   0
  -6  -9  15    7.32    1.73   0
  -6  -7  15   30.56    2.01   0
  -6  -1  13   47.82    2.01   0
  -6   5 -17   10.21    1.13   0
  -5 -12  13   31.66    1.51   0
  -5  -9  14   13.49    1.80   0
  -5  -7  14   -0.07    1.62   0
  -5  -1  12   47.45    1.71   0
  -5   4 -17    4.65    1.18   0
  -5   7  -8   87.38    1.91   0
  -4 -12  12    2.06    1.65   0
  -4  -1 -21    6.83    1.46   0
  -4   0 -20   31.16    1.92   0
  -4   1 -19   26.54    1.73   0
  -4   1   9   54.81    2.05   0
  -4   2 -18  110.01    2.17   0
  -4   6  -8   63.18    1.92   0
  -4   6  -2  641.60    5.02   0
  -3 -13  10   22.86    1.35   0
  -3  -4 -21   20.27    2.11   0
  -3  -4  11   77.06    1.76   0
  -3   5  -8   30.91    1.66   0
  -3   5  -2 1279.22    7.14   0
  -2 -16   6   18.47    1.91   0
  -2 -15   7    2.80    1.89   0
  -2 -14   8  183.07    2.63   0
  -2 -10  10   17.72    1.53   0
  -2  -8  10   36.85    1.77   0
  -2  -6 -20   33.96    2.07   0
  -2  -6  10   48.01    1.68   0
  -2  -3 -19    4.17    1.62   0
  -2   2 -14  373.04    2.84   0
  -2   4  -6 1121.27    5.52   0
  -2   4  -4   76.24    2.39   0
  -1 -16   3   15.58    1.91   0
  -1 -12   7   59.66    1.88   0
  -1  -9   8   12.70    1.28   0
  -1  -5 -18    3.62    1.66   0
   0 -15   1    6.75    1.74   0
   0  -8   6  194.54    2.59   0
   0  -6 -16   53.98    1.80   0
   0  -6   6   55.03    1.77   0
   0   0 -10    1.48    1.44   0
   0   1  -5 1209.37    6.70   0
   1 -14  -3   -0.42    1.44   0
   1 -13   0    2.13    1.79   0
   1 -12   1  131.99    2.47   0
   1 -11 -12   29.39    2.35   0
   1 -11   2  122.93    2.47   0
   1  -8 -13    6.48    1.71   0
   1  -8   3  214.78    2.92   0
   1  -6 -13   52.01    2.01   0
   2 -10  -4  120.77    3.59   0
   2  -8  -2   52.79    2.62   0
 -11   3  14    0.11    1.97   0
 -11   4  13   19.80    2.09   0
 -11  10  -9   -0.32    1.67   0
 -11  10  -1   11.05    1.88   0
 -10   1  15   35.37    1.98   0
 -10   5  11   31.11    2.14   0
  -9  -4  17    3.25    1.97   0
  -9   0  15   11.99    1.71   0
  -9   7 -16    5.06    1.98   0
  -9   9 -10    8.75    1.60   0
  -9   9   0  153.99    3.29   0
  -8  -7  17   10.16    1.87   0
  -8  -1  15   88.60    2.08   0
  -8   7 -15    9.15    1.64   0
  -8   8 -12   31.40    1.70   0
  -8   9  -5   75.18    1.89   0
  -7  -9  16    6.06    1.48   0
  -7  -7  16   24.04    1.51   0
  -7   3 -20    4.38    1.96   0
  -7   4 -19   22.13    2.02   0
  -7   8  -9   13.95    1.58   0
  -6 -11  15   11.13    1.97   0
  -6  -5  15   40.49    1.78   0
  -6   2 -20   43.14    2.13   0
  -6   3 -19   28.34    1.88   0
  -6   4 -18    1.27    1.13   0
  -6   6 -14   58.01    1.95   0
  -6   7 -11  104.06    1.67   0
  -6   7   1  151.84    3.48   0
  -5 -11  14    0.17    1.95   0
  -5  -5  14   39.61    1.79   0
  -5   0 -21    6.56    1.80   0
  -5   1 -20   14.25    1.87   0
  -5   2 -19   76.53    1.92   0
  -5   3 -18   65.39    1.67   0
  -5   5 -14   43.22    1.67   0
  -5   7  -6  209.62    2.37   0
  -5   7  -4   25.90    1.68   0
  -4 -11  13   21.91    1.59   0
  -4  -9  13    3.85    1.20   0
  -4  -7  13   65.13    1.53   0
  -4  -5  13   71.11    1.86   0
  -4  -1  11  122.88    2.26   0
  -4   0  10  137.68    2.16   0
  -4   2   8  220.23    3.19   0
  -4   4 -14   63.50    1.77   0
  -4   6  -6   58.82    1.92   0
  -3 -12  11   -0.13    1.35   0
  -3  -9  12   46.65    1.75   0
  -3  -7  12   19.23    1.61   0
  -3  -3 -20   10.10    1.78   0
  -3   3 -14  321.90    2.68   0
  -3   5  -6  188.67    2.56   0
  -2 -13   9   80.18    2.28   0
  -2  -3   9  167.47    2.20   0
  -2  -2 -18  107.99    2.08   0
  -2  -1 -17   96.00    2.15   0
  -2   0 -16   61.52    1.80   0
  -2   1 -15  101.49    1.72   0
  -2   3 -11   98.99    1.78   0
  -1 -17   2    2.83    2.01   0
  -1 -11   8   59.00    1.90   0
  -1  -9 -18    0.48    1.72   0
  -1  -7 -18   21.87    1.69   0
  -1  -5   8   91.71    1.74   0
  -1  -4 -17   30.12    1.73   0
  -1   1 -12   92.78    1.72   0
  -1   2  -9  211.94    2.62   0
   0 -16   0    1.40    1.75   0
   0 -11 -15    7.27    2.07   0
   0 -10   6   10.28    1.23   0
   0  -8 -16   15.21    1.65   0
   1 -10   3   29.16    1.63   0
   1  -6   3   87.41    1.96   0
   1  -3 -10  104.94    2.37   0
 -13   7  10    0.83    2.74   0
 -12  10   0    4.15    2.06   0
 -11   2  15    4.63    1.82   0
 -11   9 -12    0.79    2.02   0
 -11  10  -7    1.46    1.65   0
 -11  10  -5   12.98    1.72   0
 -11  10  -3    1.89    1.75   0
 -10   0  16    5.12    1.80   0
 -10   8 -14    5.21    1.91   0
 -10   9 -11    3.00    1.65   0
  -9  -1  16   12.59    1.73   0
  -9   8 -13   -3.37    1.56   0
  -9   9  -8   22.20    1.71   0
  -8  -5  17   17.51    1.86   0
  -8   6 -16   11.88    1.84   0
  -8   8   2   19.05    2.39   0
  -7  -5  16    1.67    1.24   0
  -7  -2  15   36.77    1.89   0
  -7   6 -15   32.98    1.73   0
  -7   7 -12   62.32    1.95   0
  -7   8  -7   13.48    1.62   0
  -7   8  -1    8.47    1.64   0
  -6  -2  14   99.97    1.77   0
  -5  -2  13   62.46    1.97   0
  -5   6 -11   47.32    1.42   0
  -4 -14  12    2.92    1.99   0
  -4  -3 -21   24.08    2.12   0
  -4  -2  12   37.03    1.59   0
  -4   5 -11   39.65    1.56   0
  -4   6  -4  217.79    2.72   0
  -3 -15  10   15.42    1.86   0
  -3 -11  12    7.07    1.59   0
  -3  -5  12    7.77    1.55   0
  -3  -2 -19    7.06    1.54   0
  -3   2 -15    6.97    1.54   0
  -3   4 -11   23.12    1.20   0
  -3   5  -4  589.01    4.27   0
  -2 -12  10   17.39    1.54   0
  -2  -9  11  120.07    1.97   0
  -2  -5 -19   72.50    2.08   0
  -2  -4  10  229.77    2.66   0
  -1 -15   6   36.80    1.76   0
  -1 -14   7   84.84    2.21   0
  -1 -10   9   32.19    1.75   0
  -1  -8   9   10.06    1.47   0
  -1  -3 -16   38.11    1.68   0
  -1  -1 -14   54.24    1.95   0
  -1   0 -13  212.30    2.48   0
   0 -17  -5   22.67    2.38   0
   0 -17  -3   -0.33    2.29   0
   0 -15   3    2.34    1.58   0
   0 -14   4    3.19    1.58   0
   0 -13   5   46.40    1.92   0
   0  -9   7   11.34    1.44   0
   0  -5 -15   46.39    1.74   0
   0  -1 -11   52.72    1.93   0
   1 -14  -1   21.79    1.70   0
   1  -9   4  133.55    2.39   0
   1  -7   4  707.34    4.56   0
   2 -10  -2  125.87    2.95   0
 -14  10   2    0.29    2.68   0
 -13  10   1   18.38    2.48   0
 -12  10  -8   44.28    2.01   0
 -11   1  16   10.12    1.93   0
 -11   5  12   18.62    1.87   0
 -10  -1  17    0.44    1.62   0
  -9  -5  18    2.91    1.95   0
  -9   6 -17    7.69    1.41   0
  -9   9  -6   30.16    1.93   0
  -9   9  -2   31.10    2.18   0
  -8  -2  16   24.54    1.50   0
  -8   7 -13   11.55    1.66   0
  -8   8 -10   11.60    1.67   0
  -7  -8  17    1.42    2.07   0
  -7   5 -16   15.48    1.73   0
  -7   8  -5  164.25    2.55   0
  -7   8  -3   39.70    1.98   0
  -6 -10  16   -1.77    2.05   0
  -6  -8  16   11.78    1.38   0
  -6  -6  16   33.68    1.96   0
  -6  -3  15   52.27    2.02   0
  -6   5 -15  143.60    1.94   0
  -6   6 -12   26.46    1.63   0
  -6   7  -9   14.90    1.28   0
  -5 -10  15   -0.51    1.84   0
  -5  -8  15    5.99    1.31   0
  -5  -6  15  144.72    2.29   0
  -5  -3  14   43.73    1.67   0
  -5   4 -15   68.59    1.74   0
  -5   4   7  311.81    4.85   0
  -4 -13  13   46.52    2.22   0
  -4 -10  14   23.76    1.80   0
  -4  -8  14   57.44    1.78   0
  -4  -2 -20    2.45    1.86   0
  -4   3 -15   32.76    1.39   0
  -3 -14  11   -1.15    1.85   0
  -3  -5 -20   17.33    1.89   0
  -3  -1 -18    8.32    1.40   0
  -3  -1  10  104.86    2.29   0
  -3   0 -17  106.83    2.18   0
  -3   0   9  851.85    5.00   0
  -3   1 -16   36.30    1.38   0
  -2 -11  11  126.16    2.22   0
  -2  -7 -19    8.71    1.89   0
  -2  -7  11   38.58    1.40   0
  -2   2 -12   28.51    1.31   0
  -2   3  -9   64.64    1.87   0
  -1 -17   4   -1.15    1.87   0
  -1 -16   5    2.89    1.94   0
  -1 -13   8   29.54    1.68   0
  -1  -6 -17   56.56    2.00   0
  -1  -6   9   63.01    1.60   0
  -1  -2 -15  108.02    1.84   0
  -1   2  -7 1164.67    5.68   0
  -1   2  -1 1723.29   11.91   0
   0 -17  -1    2.31    2.23   0
   0 -16   2    2.67    2.14   0
   0 -12 -14   17.73    2.42   0
   0 -12   6   43.29    1.37   0
   0 -11   7   75.10    1.88   0
   0  -9 -15    9.80    1.80   0
   0  -7   7   13.00    1.15   0
   0  -4 -14   73.90    2.02   0
   0  -4   6  374.27    3.47   0
   0  -3 -13  180.28    2.56   0
   0  -3   5 1311.22    6.44   0
   0  -2 -12  422.68    3.57   0
   0  -2   4 2605.32   10.17   0
   0   0  -8  764.34    4.83   0
   1 -15  -4   20.33    1.98   0
   1 -13   2   36.78    1.79   0
   1 -12   3  291.03    3.22   0
   1  -9 -12  170.53    3.50   0
   1  -7 -12    2.23    1.79   0
   2 -11  -5  211.78    5.30   0
   2 -11  -3   57.21    2.68   0
   2  -9  -1    4.85    1.39   0
   2  -7  -1   24.74    2.06   0
 -12   2  16    7.16    1.99   0
 -12   3  15    2.54    2.06   0
 -12   4  14    3.65    1.85   0
 -12  10  -6    1.08    1.92   0
 -12  10  -4   41.26    2.42   0
 -12  10  -2    2.58    1.96   0
 -11   0  17    2.24    2.09   0
 -11   9 -10    0.29    1.81   0
 -10   6  10   84.13    3.21   0
 -10   7 -15    8.20    2.11   0
 -10   9  -9   19.00    1.43   0
 -10   9   1    8.03    2.03   0
  -9  -2  17   12.72    1.44   0
  -9   5 -18   23.90    1.62   0
  -9   6   9   33.11    2.65   0
  -9   7 -14   38.40    1.91   0
  -9   8 -11   42.97    1.90   0
  -9   9  -4    1.46    1.60   0
  -8  -6  18    6.19    1.90   0
  -8  -3  17    2.66    1.67   0
  -8   5 -17   10.23    1.43   0
  -7  -6  17   30.32    1.54   0
  -7  -3  16  104.32    1.92   0
  -7   4 -17    3.80    1.67   0
  -6   4 -16   55.69    1.74   0
  -6   5   7   77.51    3.28   0
  -6   7  -7    4.29    1.57   0
  -5  -2 -21    4.86    1.83   0
  -5   3 -16   70.78    1.99   0
  -5   5 -12   90.79    2.16   0
  -5   6  -9  406.90    3.03   0
  -4 -12  14    3.44    1.74   0
  -4  -6  14    6.75    1.15   0
  -4  -3  13    7.56    1.57   0
  -4  -1 -19    4.19    1.58   0
  -4   0 -18   28.89    1.74   0
  -4   1 -17   28.46    1.71   0
  -4   2 -16   22.57    1.19   0
  -4   3   7   41.56    2.04   0
  -4   4 -12   23.10    1.69   0
  -4   5  -9   89.03    2.03   0
  -3 -13  12   23.76    1.96   0
  -3 -10  13    9.90    1.71   0
  -3  -8  13   52.90    1.46   0
  -3  -6  13   34.65    1.72   0
  -3  -2  11  103.95    2.11   0
  -3   1   8  493.03    4.28   0
  -3   3 -12   32.89    1.19   0
  -3   4  -9   40.93    1.73   0
  -2 -16   8    7.64    1.57   0
  -2 -15   9   34.86    1.53   0
  -2 -14  10   20.21    1.91   0
  -2  -5  11   55.57    1.67   0
  -2  -4 -18  108.25    1.86   0
  -2   1 -13   81.63    1.87   0
  -2   2   4    0.49    2.47   0
  -1 -12   9   73.88    2.05   0
  -1 -10 -17    3.03    1.73   0
  -1  -9  10   65.94    1.87   0
  -1  -3   8  494.04    3.65   0
  -1  -2   7  449.87    3.64   0
  -1  -1   6  953.94    5.90   0
  -1   1 -10   59.33    1.52   0
   0  -5   7   80.52    2.07   0
   1 -15  -6   10.18    2.52   0
   1 -15  -2    9.59    2.02   0
   1 -14   1   20.93    1.64   0
   1 -11   4  136.98    2.51   0
   1  -8   5   38.62    1.82   0
   2  -8   0    1.16    1.75   0
   2  -6  -2  831.77    8.99   0
 -13  10  -7   -0.03    1.87   0
 -12   5  13   28.19    2.68   0
 -12   9 -11   36.77    2.04   0
 -11   8 -13    5.06    1.77   0
 -10  -2  18   10.32    2.04   0
 -10   8 -12    1.08    1.28   0
 -10   9  -7   31.38    1.76   0
  -9  -3  18    3.75    2.00   0
  -8   3 -19    7.62    1.98   0
  -8   4 -18   38.09    1.51   0
  -8   6 -14   16.98    1.78   0
  -8   6   8   74.40    3.79   0
  -8   8  -8    3.29    1.45   0
  -7  -4  17   55.40    2.11   0
  -7   3 -18   -0.87    1.84   0
  -7   6 -13  182.68    2.19   0
  -7   7 -10   21.18    1.25   0
  -6  -9  17    1.91    2.17   0
  -6  -4  16   45.65    1.94   0
  -6   0 -20   17.73    1.75   0
  -6   1 -19    6.08    1.78   0
  -6   2 -18    6.06    1.61   0
  -6   3 -17   39.44    1.53   0
  -6   7  -1  148.32    3.09   0
  -5  -9  16    4.44    1.82   0
  -5  -7  16    5.25    1.71   0
  -5  -4  15   54.02    1.83   0
  -5  -1 -20    1.08    1.28   0
  -5   0 -19   10.28    1.75   0
  -5   1 -18    1.77    1.77   0
  -5   2 -17   61.40    1.58   0
  -5   6   1  499.68    5.87   0
  -4  -9  15   35.76    1.73   0
  -4  -4  14   60.59    1.96   0
  -3 -12  13    3.66    1.77   0
  -3  -7 -20    1.84    1.76   0
  -3  -4 -19   11.98    1.72   0
  -3  -3  12   34.47    1.69   0
  -3   2 -13   67.10    1.90   0
  -2 -13  11   13.22    1.80   0
  -2 -10  12   27.14    1.68   0
  -2  -8  12   12.90    1.22   0
  -2  -3 -17  141.69    2.07   0
  -2  -2 -16   10.80    1.42   0
  -2  -1 -15  274.33    2.84   0
  -2   0 -14   79.45    2.04   0
  -2   3  -7   86.81    2.08   0
  -1 -11  10   34.54    1.76   0
  -1  -7  10   51.16    1.42   0
  -1  -5 -16    7.17    1.73   0
  -1  -4   9   56.31    1.94   0
  -1   0 -11   50.68    1.85   0
  -1   2  -5  873.61    5.42   0
  -1   2  -3 2832.79   11.40   0
   0 -17   1    2.03    2.09   0
   0 -15   5    5.61    1.52   0
   0 -14   6   26.46    1.89   0
   0 -13 -13    0.06    2.43   0
   0 -13   7  112.27    2.21   0
   0 -10   8   63.92    2.01   0
   0  -8   8   62.84    1.50   0
   1 -15   0    8.87    1.95   0
   1 -10   5  133.75    2.39   0
   1  -6 -11  141.07    2.78   0
   1  -5   4  127.36    2.58   0
   1  -4   3 1008.31    6.26   0
   2 -11  -1   55.55    2.44   0
   2 -10   0   19.60    1.61   0
 -14  10   0    0.72    2.57   0
 -13  10  -5    2.42    2.04   0
 -13  10  -3    7.96    1.90   0
 -13  10  -1   18.67    2.03   0
 -11   6  11    3.85    2.08   0
 -11   9  -8   13.68    1.86   0
 -10   6 -16    2.05    1.85   0
 -10   9  -5   12.01    1.61   0
  -9   6 -15    8.79    1.66   0
  -9   8  -9    8.39    1.58   0
  -8  -4  18    0.41    1.81   0
  -8   1  15   36.40    1.89   0
  -8   2  14   14.45    1.75   0
  -8   3  13   53.29    2.19   0
  -8   7 -11  109.12    2.27   0
  -8   8  -6    9.34    1.58   0
  -7  -7  18   13.21    2.23   0
  -7   0  15   20.82    1.82   0
  -7   1 -20    6.46    1.58   0
  -7   1  14   20.62    1.71   0
  -7   2 -19   12.49    1.46   0
  -7   2  13   48.74    1.87   0
  -7   3  12   21.40    1.99   0
  -6  -7  17   21.14    1.43   0
  -6   0  14    2.22    1.48   0
  -6   1  13   96.17    2.27   0
  -6   2  12   46.07    2.00   0
  -6   5 -13  147.34    1.96   0
  -6   6 -10   28.00    1.79   0
  -6   7  -5   47.38    1.45   0
  -6   7  -3    5.14    1.54   0
  -5 -11  16    1.88    1.50   0
  -5   4 -13   63.62    1.92   0
  -5   6  -7   69.60    1.64   0
  -4 -11  15    0.26    1.96   0
  -4  -7  15   54.02    1.51   0
  -4  -4 -20    0.58    1.63   0
  -4   3 -13  135.33    2.26   0
  -4   5  -7   31.40    1.73   0
  -3  -9  14   43.43    1.81   0
  -3  -7  14   30.20    1.58   0
  -3  -4  13  130.01    2.34   0
  -3  -3 -18  105.20    2.20   0
  -3   1 -14   24.09    1.68   0
  -3   2   7  456.14    4.68   0
  -3   4  -7   44.83    1.76   0
  -2 -12  12   21.56    1.70   0
  -2 -10 -18    0.23    2.17   0
  -2  -6 -18    1.78    1.21   0
  -2  -6  12   43.69    1.41   0
  -2  -2  10  104.64    2.22   0
  -2  -1   9  208.99    2.72   0
  -2   2 -10  103.92    1.82   0
  -1 -16   7    4.45    2.18   0
  -1 -15   8    2.66    1.47   0
  -1 -14   9   -1.89    1.73   0
  -1 -11 -16    8.63    2.19   0
  -1  -5  10  154.74    2.35   0
  -1  -4 -15   11.96    1.54   0
  -1   0   5 1234.89    7.48   0
   0 -16   4    2.66    1.91   0
   0 -14 -12    7.17    2.95   0
   0 -12   8   38.13    1.91   0
   0  -6   8  207.26    2.32   0
   0  -1  -9  199.04    2.50   0
   0  -1   3  200.00    3.72   0
   0   0  -6    1.57    1.34   0
   1 -14   3   -0.47    1.42   0
   1 -13   4   76.56    2.17   0
   1 -12   5   32.18    1.71   0
   1  -9   6   18.76    1.54   0
   1  -6   5  190.92    2.63   0
   1  -5 -10   79.32    2.23   0
   1  -3   2 2729.80   11.76   0
   2 -12  -4  125.95    3.49   0
   2 -12  -2  124.84    3.04   0
   2  -9   1    5.03    1.51   0
 -14  10  -2   -0.17    2.29   0
 -12   8 -12    2.74    2.16   0
 -12   9  -9    0.94    1.73   0
 -11   7 -14    4.44    2.16   0
 -11   8 -11    5.45    1.80   0
 -11   9   2    4.31    1.92   0
 -10   5 -17    2.86    1.78   0
 -10   7 -13   12.00    1.73   0
 -10   8 -10    5.14    1.75   0
 -10   9  -3    3.15    1.71   0
 -10   9  -1    7.81    1.73   0
  -9   1  16   14.58    1.77   0
  -9   2  15   91.36    2.41   0
  -9   3  14   43.55    1.88   0
  -9   5 -16   -1.17    1.91   0
  -9   7 -12    8.51    1.59   0
  -9   8   3   84.86    3.30   0
  -8   0  16   16.02    1.79   0
  -8   5 -15    1.96    1.82   0
  -8   8  -4   18.56    1.72   0
  -8   8   0    4.96    1.58   0
  -7  -5  18    0.22    1.88   0
  -7  -1  16   12.60    1.75   0
  -7   5 -14   -0.70    1.20   0
  -7   7  -8  685.64    4.27   0
  -6  -5  17   32.36    1.39   0
  -6  -1  15   28.44    1.77   0
  -6   3  11    3.46    1.84   0
  -6   4 -14    6.69    1.52   0
  -5  -5  16   46.94    1.52   0
  -5  -1  14  115.61    2.23   0
  -5   0  13  152.34    2.47   0
  -5   1  12   27.34    1.67   0
  -5   2  11   53.08    2.07   0
  -5   5 -10    2.89    1.47   0
  -5   6  -5  280.54    3.08   0
  -4  -5  15   69.13    1.93   0
  -4  -3 -19   -0.94    1.66   0
  -4   2 -14  361.98    3.07   0
  -4   4 -10    7.21    1.60   0
  -3 -11  14    3.26    1.27   0
  -3  -6 -19   24.40    1.93   0
  -3  -2 -17   20.29    1.57   0
  -3  -1 -16   50.66    1.75   0
  -3   0 -15   70.82    1.92   0
  -3   3 -10    4.55    1.45   0
  -2 -15  11    3.68    2.06   0
  -2  -9  13   -0.95    1.70   0
  -2  -8 -18    7.95    1.62   0
  -2  -7  13   49.68    1.65   0
  -2  -5 -17   58.76    1.97   0
  -2  -3  11   88.98    2.00   0
  -2   0   8  185.26    2.78   0
  -2   3  -5 1249.97    6.31   0
  -1 -13  10  101.11    1.86   0
  -1 -10  11   58.09    1.47   0
  -1  -9 -16   13.65    1.88   0
  -1  -8  11   68.01    1.57   0
  -1  -7 -16    0.86    1.47   0
  -1  -3 -14   25.97    1.66   0
  -1  -2 -13   79.78    2.00   0
  -1  -1 -12   89.97    1.76   0
  -1   1  -8   56.33    1.60   0
   0 -17   3   -0.09    2.04   0
   0 -11   9  140.21    2.30   0
   0 -10 -14   28.82    1.83   0
   0  -9   9   37.66    1.40   0
   0  -8 -14   23.07    1.75   0
   0  -7   9   56.76    1.73   0
   0  -5 -13  155.08    2.58   0
   0  -2 -10  193.96    2.76   0
   1 -16  -3    0.92    2.32   0
   1 -15   2   11.73    1.80   0
   1 -11   6   41.25    1.81   0
   1 -10 -11    8.24    1.81   0
   1  -8 -11   29.96    2.08   0
   1  -7   6   25.21    1.70   0
   1  -2  -3 2861.19   19.43   0
   2 -12   0   39.01    2.03   0
   2 -11   1   58.18    2.08   0
   2 -10   2  128.08    2.58   0
   2  -8   2   49.90    2.31   0
   2  -7   1   26.44    1.82   0
   2  -6   0  529.37    5.56   0
 -12   6  12   13.60    2.58   0
 -11   9  -6   16.48    1.93   0
 -10   1  17    3.82    1.83   0
 -10   2  16   23.20    2.04   0
 -10   3  15   28.68    1.97   0
  -9  -1  18   16.78    1.69   0
  -9   0  17    8.94    1.94   0
  -9   4 -17    7.91    1.96   0
  -9   4  13    2.26    1.83   0
  -9   8  -7  137.30    2.37   0
  -8  -1  17    7.77    1.33   0
  -8   4 -16   30.61    1.72   0
  -8   4  12   42.75    2.26   0
  -8   7   5  152.40    6.29   0
  -8   8  -2   18.20    1.77   0
  -7  -2  17    7.23    1.83   0
  -7   4 -15   55.75    1.87   0
  -7   6 -11   14.42    1.21   0
  -6  -8  18   41.50    1.84   0
  -6  -2  16  104.20    2.15   0
  -6   6   4   43.36    4.27   0
  -5 -10  17    4.94    1.49   0
  -5  -8  17    7.18    1.37   0
  -5  -6  17    8.61    1.64   0
  -5  -3 -20   21.83    1.41   0
  -5  -2 -19   -0.49    1.66   0
  -5  -2  15  189.85    2.55   0
  -5   3 -14   50.01    1.41   0
  -5   6  -3  609.49    4.63   0
  -5   6  -1  519.67    4.80   0
  -4 -10  16   18.69    1.42   0
  -4  -8  16   33.18    1.49   0
  -4  -6 -20    2.75    1.84   0
  -4  -2 -18   -0.19    1.48   0
  -4  -1 -17   23.94    1.64   0
  -4  -1  13  112.98    2.23   0
  -4   0 -16   13.76    1.51   0
  -4   0  12   57.17    1.82   0
  -4   1 -15   15.55    1.55   0
  -4   1  11  146.63    2.53   0
  -4   5  -5   81.02    2.00   0
  -4   5   1 2682.74   13.98   0
  -3 -13  14    4.74    1.58   0
  -3 -10  15   25.57    1.69   0
  -3  -8 -19    3.90    1.94   0
  -3  -8  15   69.82    1.82   0
  -3  -5  14   60.36    1.52   0
  -3   4  -5  700.01    4.61   0
  -2 -14  12    2.74    2.09   0
  -2 -11  13   26.40    1.47   0
  -2  -4  12   51.21    1.82   0
  -2   1 -11  135.50    1.98   0
  -1 -12  11    6.09    1.31   0
  -1  -6  11   52.37    1.44   0
   0 -15   7    4.86    1.91   0
   0 -14   8   18.93    1.69   0
   0  -4 -12   55.39    1.86   0
   0  -3 -11   33.54    1.78   0
   1 -16  -1   23.00    1.92   0
   1 -10   7   14.31    1.68   0
   1  -8   7  206.31    2.58   0
   2  -8  -6  233.56    8.59   0
 -14   9   5   32.01    3.19   0
 -13   9  -8   41.13    2.06   0
 -13   9   4   20.01    2.73   0
 -12   9  -7   -0.53    1.67   0
 -12   9   3    4.84    1.99   0
 -11   2  17   21.16    2.35   0
 -11   6 -15   18.40    1.59   0
 -11   9  -4   41.02    1.91   0
 -11   9   0    4.45    1.91   0
 -10   0  18    2.30    2.03   0
 -10   4  14   26.48    2.11   0
 -10   6 -14   14.73    1.92   0
 -10   8  -8    9.50    1.67   0
  -9   2 -19    0.92    1.98   0
  -9   3 -18    1.65    1.47   0
  -9   6 -13   27.89    1.91   0
  -9   7 -10   14.20    1.71   0
  -8  -2  18    0.29    1.83   0
  -8   2 -18    9.29    1.96   0
  -8   3 -17   16.09    1.67   0
  -8   6 -12   -0.88    1.31   0
  -8   7  -9    9.66    1.22   0
  -7  -3  18   40.27    1.91   0
  -7  -1 -20    1.58    2.03   0
  -7   3 -16    4.97    1.69   0
  -7   4  11   34.47    1.99   0
  -7   7  -6   55.44    2.02   0
  -7   7   2   21.90    2.31   0
  -6  -6  18    0.79    1.49   0
  -6  -3  17    5.21    1.91   0
  -6  -2 -20   41.81    1.60   0
  -6  -1 -19   16.93    1.97   0
  -6   2 -16   23.28    1.62   0
  -6   3 -15   36.64    1.38   0
  -6   5 -11  217.73    2.32   0
  -6   6  -8  137.40    1.97   0
  -5  -3  16  164.37    2.50   0
  -5  -1 -18   13.31    1.78   0
  -5   0 -17   12.27    1.60   0
  -5   1 -16    7.47    1.64   0
  -5   2 -15   10.04    1.12   0
  -5   4 -11   40.24    1.65   0
  -4  -6  16   58.94    1.52   0
  -4  -5 -19    0.18    1.76   0
  -4  -2  14   98.37    1.85   0
  -3 -12  15    2.39    2.15   0
  -3  -6  15   39.86    1.82   0
  -3  -5 -18   60.97    1.97   0
  -3   2 -11   85.11    2.04   0
  -2 -13  13    2.58    1.91   0
  -2 -11 -17   17.43    2.29   0
  -2 -10  14   16.71    1.88   0
  -2  -8  14   16.80    1.63   0
  -2  -7 -17   69.90    2.14   0
  -2  -5  13  131.67    2.28   0
  -2  -4 -16   21.51    1.21   0
  -2  -3 -15    7.67    1.61   0
  -2   0 -12  396.20    3.28   0
  -2   1   7  437.06    4.34   0
  -2   2  -8   81.54    2.05   0
  -2   3  -3   36.69    2.22   0
  -1 -15  10   12.84    2.01   0
  -1 -14  11   30.71    1.89   0
  -1 -12 -15   15.66    2.23   0
  -1 -11  12   75.61    1.96   0
  -1  -9  12   -1.64    1.13   0
  -1  -7  12   12.28    1.68   0
  -1  -6 -15   28.41    1.68   0
  -1   0  -9  202.87    2.63   0
   0 -17   5   25.45    1.92   0
   0 -16   6   37.78    2.05   0
   0 -13   9  101.55    2.26   0
   0 -10  10   17.46    1.60   0
   0  -8  10   29.31    1.80   0
   0  -7 -13   22.98    1.98   0
   0  -5   9  212.83    2.59   0
   0  -4   8  907.93    4.61   0
   0  -3   7  217.42    2.58   0
   1 -16  -5   38.85    2.89   0
   1 -16   1   24.20    1.97   0
   1 -15   4   21.38    1.69   0
   1 -14   5    3.46    1.63   0
   1 -13   6   45.59    1.93   0
   1 -12   7  154.53    2.34   0
   1  -2  -1 1939.06   28.67   0
   2 -13  -3    9.60    1.80   0
   2 -13  -1    0.59    1.66   0
   2 -12   2  128.89    2.47   0
   2 -11   3   62.45    2.25   0
   2  -9   3   99.47    2.28   0
 -12   7 -13    0.45    1.55   0
 -12   8 -10    2.61    1.87   0
 -12   9  -5   -0.61    1.68   0
 -11   3  16    0.93    1.97   0
 -11   5 -16    2.30    1.81   0
 -11   7 -12    5.10    1.88   0
 -11   8  -9    6.61    1.63   0
 -11   9  -2    5.20    1.62   0
 -10   5 -15   -2.13    1.92   0
 -10   7 -11   41.74    2.00   0
  -9   8  -5   40.47    1.76   0
  -8  -3  19    2.88    2.03   0
  -8   1 -19   11.87    1.52   0
  -8   5 -13   15.71    1.69   0
  -7   0 -19   14.14    1.47   0
  -7   1 -18   25.63    1.40   0
  -7   2 -17   73.59    1.75   0
  -7   5 -12   23.69    1.60   0
  -7   6  -9  145.78    2.47   0
  -7   7  -4  644.67    4.37   0
  -6  -4  18   15.06    1.64   0
  -6   0 -18   13.82    1.30   0
  -6   1 -17   60.15    1.60   0
  -5  -7  18   17.24    1.75   0
  -5  -5 -20    2.63    1.82   0
  -5  -4  17   41.64    1.85   0
  -5   3  10   55.17    2.13   0
  -5   5  -8   80.09    1.63   0
  -4  -9  17    4.74    2.02   0
  -4  -3  15   18.00    1.33   0
  -4   2  10  229.94    3.16   0
  -4   3 -11   73.15    1.57   0
  -4   4  -8   63.55    1.95   0
  -4   5  -3  894.93    5.56   0
  -4   5  -1 2646.29   10.85   0
  -3  -9  16   43.33    1.79   0
  -3  -7 -18    1.08    1.72   0
  -3  -4 -17   43.77    1.81   0
  -3  -2  13   55.39    1.95   0
  -3  -1  12  178.16    2.17   0
  -3   0  11   34.74    1.74   0
  -3   3  -8   25.60    1.62   0
  -3   4  -3 1080.93    6.35   0
  -2 -12  14   13.13    2.00   0
  -2  -2 -14  369.49    3.18   0
  -2  -1 -13    6.18    1.10   0
  -1 -13  12    3.10    1.80   0
  -1  -4  11  159.92    2.32   0
  -1  -3  10  121.28    1.93   0
  -1  -2   9  254.10    2.64   0
  -1   1  -6  984.24    5.78   0
   0 -12  10    8.70    1.65   0
   0 -11 -13    9.34    1.91   0
   0  -6  10    2.10    1.43   0
   0  -2   6  544.17    4.25   0
   0  -1  -7  263.33    3.24   0
   1 -16   3    0.31    2.17   0
   1 -11   8  190.13    2.51   0
   1  -9   8  186.03    2.56   0
   1  -7 -10   56.58    2.36   0
   1  -6   7  123.44    2.28   0
   1  -5   6  293.66    2.86   0
   1  -4   5  186.97    2.93   0
   2 -13   1   -0.51    1.48   0
   2 -10   4  116.16    2.23   0
   2  -7   3    0.84    1.47   0
   2  -6   2  810.34    5.62   0
 -13   9  -6    4.03    1.78   0
 -12   6 -14    2.35    1.97   0
 -12   9  -3    6.10    1.91   0
 -12   9   1    3.45    2.16   0
 -11   4  15    2.30    1.92   0
 -10   4 -16   17.85    2.00   0
 -10   8  -6   16.14    1.92   0
  -9   5 -14   14.87    1.37   0
  -9   5  12   11.05    2.04   0
  -9   8  -3   85.11    2.21   0
  -9   8   1    8.92    1.95   0
  -8   7  -7   31.02    1.79   0
  -7  -4  19    4.39    2.10   0
  -6  -7  19    7.22    1.50   0
  -6  -4 -20   26.18    2.18   0
  -6   4 -12   47.08    1.77   0
  -6   4  10  107.48    2.61   0
  -6   6  -6   39.11    1.84   0
  -5  -4 -19    1.04    1.78   0
  -5   3 -12    6.44    1.70   0
  -4  -7 -19   23.00    2.09   0
  -4  -7  17    2.48    1.30   0
  -4  -4 -18  102.98    2.41   0
  -4  -4  16   22.39    1.36   0
  -4   2 -12   55.81    1.77   0
  -3 -11  16    0.92    1.43   0
  -3  -9 -18    0.38    1.94   0
  -3  -7  16    5.11    1.72   0
  -3  -3 -16   15.57    1.62   0
  -3  -3  14  323.06    2.79   0
  -3   0 -13  177.04    2.37   0
  -3   1 -12    3.33    1.11   0
  -3   1  10  127.70    2.46   0
  -3   4  -1 4247.81   14.66   0
  -2  -9  15   88.75    2.11   0
  -2  -6 -16   21.55    1.77   0
  -2  -6  14   11.10    1.07   0
  -1 -12  13   -0.22    1.58   0
  -1 -10 -15   32.34    1.85   0
  -1 -10  13    1.60    1.25   0
  -1  -8  13    5.23    1.53   0
  -1  -5 -14    0.28    1.49   0
  -1  -5  12   29.22    1.56   0
  -1  -1 -10   60.66    2.01   0
  -1  -1   8   53.39    1.59   0
   0 -16   8    0.19    2.05   0
   0 -15   9   12.94    1.94   0
   0 -11  11   39.59    1.73   0
   0  -9 -13   12.22    1.63   0
   0  -9  11    4.88    1.10   0
   1 -17  -2    5.11    2.26   0
   1 -17   0    8.37    2.29   0
   1 -11 -10   53.51    3.13   0
   1  -7   8  192.14    2.47   0
   1  -3   4  140.43    2.95   0
   2 -14  -2   19.47    1.92   0
   2 -14   0  130.50    2.77   0
   2 -12   4  125.30    2.23   0
   2  -8   4   37.83    1.53   0
   2  -5  -1  427.68    6.37   0
 -14   9  -5   30.95    2.27   0
 -13   8  -9   -0.54    1.96   0
 -13   9  -4   17.43    2.03   0
 -12   8  -8   25.88    1.86   0
 -12   9  -1    3.58    1.83   0
 -11   6 -13   21.99    1.80   0
 -11   8  -7   11.44    1.68   0
 -10   2 -18    0.27    1.96   0
 -10   3 -17    3.85    1.95   0
 -10   5  13   10.42    2.13   0
 -10   6 -12    7.67    1.76   0
 -10   8   4    2.96    2.16   0
  -9   4 -15   36.45    1.65   0
  -9   6 -11   54.73    2.04   0
  -9   7  -8  118.05    2.24   0
  -9   8  -1    7.86    1.62   0
  -8   4 -14   54.41    1.82   0
  -8   5  11   36.86    2.37   0
  -8   6 -10  118.51    1.91   0
  -7  -3 -20   12.43    2.04   0
  -7   4 -13   63.54    1.51   0
  -7   6   7   48.61    4.44   0
  -7   7  -2   22.27    1.69   0
  -7   7   0   34.69    1.88   0
  -6  -5  19    9.31    1.84   0
  -6   3 -13   34.90    1.65   0
  -6   5  -9   52.98    1.78   0
  -5  -5  18    2.33    1.70   0
  -5  -3 -18   53.39    1.93   0
  -5   5  -6  328.75    3.23   0
  -4  -8  18   40.11    1.81   0
  -4  -5  17    4.85    1.60   0
  -4  -3 -17   31.34    1.76   0
  -4   1 -13   58.95    1.89   0
  -3  -4  15   34.70    1.32   0
  -3  -2 -15  101.59    1.81   0
  -3  -1 -14  174.63    2.39   0
  -2 -12 -16    5.77    2.21   0
  -2 -11  15    6.76    1.33   0
  -2  -7  15   79.20    2.05   0
  -2  -3  13   68.81    1.89   0
  -2  -2  12   28.28    1.76   0
  -2  -1  11  114.67    2.24   0
  -2   1  -9  258.98    2.84   0
  -1 -13 -14    1.43    2.40   0
  -1  -6  13  101.53    2.05   0
  -1  -4 -13   58.46    1.88   0
  -1  -3 -12    5.50    1.42   0
  -1  -2 -11  148.00    2.45   0
  -1   1   4  343.66    5.25   0
   0 -14  10   29.89    1.60   0
   0 -13  11   10.71    1.74   0
   0  -7  11   21.42    1.31   0
   0  -2  -8  181.80    2.84   0
   0  -1   5 1249.15    7.02   0
   1 -17   2    6.81    2.06   0
   1 -16   5   41.91    1.99   0
   1 -15   6    9.04    1.67   0
   1 -14   7   36.61    1.62   0
   1 -13   8   22.94    1.70   0
   1 -10   9   42.31    1.80   0
   1  -9 -10   34.95    2.28   0
   1  -8   9   41.73    1.71   0
   1  -6  -9   37.59    2.18   0
   1  -4  -7   12.51    1.89   0
   2 -14   2   22.37    1.93   0
   2 -13  -5   42.73    3.21   0
   2 -13   3    8.40    1.65   0
   2 -11   5  211.45    2.74   0
   2  -9   5   36.58    1.31   0
   2  -5   1  437.94    5.07   0
 -13   9  -2   -0.54    2.15   0
 -13   9   2    1.85    2.16   0
 -12   7 -11    3.41    1.37   0
 -11   5 -14   -0.49    2.00   0
 -11   5  14    4.05    2.18   0
 -11   7 -10   27.19    1.78   0
 -10   7  -9   19.72    1.60   0
 -10   8  -4    2.07    1.52   0
  -9   0 -19    3.00    1.93   0
  -9   1 -18   -0.55    1.78   0
  -9   2 -17   29.40    1.95   0
  -9   3 -16   43.52    1.46   0
  -8  -1 -19    8.51    2.00   0
  -8   0  18    6.80    1.83   0
  -8   1  17   29.88    1.92   0
  -8   2  16    1.54    1.88   0
  -8   3 -15   70.14    1.82   0
  -8   7  -5  147.28    2.47   0
  -7  -2 -19    4.24    1.89   0
  -7  -1  18    4.89    1.70   0
  -7   0  17   17.90    1.45   0
  -7   1  16    0.92    1.15   0
  -7   2  15   76.43    2.26   0
  -7   3 -14   27.22    1.51   0
  -7   5 -10   31.15    1.79   0
  -7   6  -7   54.87    1.83   0
  -6  -3 -19    1.08    1.32   0
  -6  -2 -18   26.88    1.73   0
  -6  -1  17   14.17    1.73   0
  -6   0  16   57.38    1.65   0
  -6   1  15   28.04    1.78   0
  -6   2 -14    8.77    1.49   0
  -6   2  14    8.25    1.87   0
  -6   6  -4   44.34    1.90   0
  -5  -6  19    6.64    1.64   0
  -5  -2 -17    7.48    1.64   0
  -5  -1  16   44.75    2.00   0
  -5   0  15   53.06    1.98   0
  -5   1 -14    1.01    1.54   0
  -5   1  14   -0.53    1.49   0
  -5   2 -13  132.70    1.91   0
  -5   4  -9  140.71    2.27   0
  -4  -6 -18    1.09    1.66   0
  -4  -2 -16   55.79    1.75   0
  -4  -1 -15   53.04    1.72   0
  -4   0 -14   75.35    2.00   0
  -4   3  -9   90.39    2.03   0
  -4   4  -6  274.96    3.01   0
  -4   4   6  277.18    5.27   0
  -3 -10  17    2.72    1.45   0
  -3  -8  17   15.90    1.77   0
  -3  -6 -17   33.65    1.83   0
  -3  -5  16   79.95    1.72   0
  -3   2  -9  171.69    2.45   0
  -3   3   6  541.45    6.10   0
  -2 -10 -16   19.16    2.12   0
  -2 -10  16   27.75    1.79   0
  -2  -8 -16    1.10    1.69   0
  -2  -5 -15   10.11    1.48   0
  -2  -4  14  369.75    3.19   0
  -2   0  10  199.28    2.77   0
  -2   2  -6  123.81    2.23   0
  -1 -14  13    7.01    2.06   0
  -1 -11  14   75.49    2.10   0
  -1  -9  14    6.95    1.34   0
  -1   0   7  290.56    3.60   0
   0 -12  12    3.50    1.72   0
   0 -10  12   19.27    1.27   0
   0  -8  12   28.43    1.60   0
   0  -4  10  133.54    2.26   0
   0  -3  -9  857.93    5.40   0
   0  -3   9  843.73    4.59   0
   1 -17  -4    1.38    2.27   0
   1 -17   4    3.44    2.27   0
   1 -12   9   30.66    1.42   0
   1  -5  -8  544.73    5.25   0
   1  -2   1 1655.39   11.67   0
   2 -13   5   40.02    1.88   0
   2 -10   6   47.72    1.90   0
   2  -8   6  244.51    2.77   0
   2  -7   5    9.36    1.70   0
   2  -6   4   40.15    1.79   0
 -14   8  -8   16.75    2.18   0
 -14   9  -3    8.08    1.97   0
 -14   9   3    7.56    2.39   0
 -13   9   0    5.04    1.70   0
 -11   8  -5   45.44    1.94   0
 -10   5 -13    8.96    1.79   0
  -9   0  19    4.57    2.04   0
  -9   1  18    2.85    1.86   0
  -9   2  17   35.77    2.20   0
  -9   5 -12   15.28    1.63   0
  -8  -1  19    9.69    2.00   0
  -8   0 -18    6.33    1.31   0
  -8   1 -17   30.78    1.70   0
  -8   2 -16   -0.29    1.30   0
  -8   3  15   66.54    2.13   0
  -8   5 -11   37.93    1.79   0
  -7  -2  19    4.86    1.93   0
  -7  -1 -18    3.98    1.53   0
  -7   0 -17   16.30    1.91   0
  -7   1 -16    0.30    1.60   0
  -7   2 -15   71.89    1.72   0
  -7   3  14   29.22    1.93   0
  -7   5  10   30.18    2.39   0
  -6  -3  19   -1.34    1.70   0
  -6  -2  18   27.35    1.46   0
  -6  -1 -17   13.26    1.62   0
  -6   0 -16   56.53    1.89   0
  -6   1 -15   26.55    1.60   0
  -6   4 -10  109.57    2.10   0
  -5  -6 -19    0.68    1.34   0
  -5  -3  18   58.63    1.89   0
  -5  -2  17    8.94    1.33   0
  -5  -1 -16   43.86    1.44   0
  -5   0 -15   51.34    1.71   0
  -5   4   9  134.78    3.18   0
  -4  -6  18    2.02    1.26   0
  -4  -2  16   63.99    1.91   0
  -4  -1  15   57.68    1.89   0
  -4   0  14   76.44    2.16   0
  -4   3   9   90.23    2.45   0
  -3  -8 -17   12.64    1.62   0
  -3  -6  17   38.15    2.08   0
  -3  -5 -16   70.57    2.05   0
  -3   2   9  168.41    2.89   0
  -3   3  -6  533.44    3.82   0
  -2  -8  16   -1.40    1.38   0
  -2  -5  15   14.24    1.54   0
  -2  -4 -14  357.42    3.31   0
  -2   0 -10  195.53    2.31   0
  -1 -13  14    3.84    2.09   0
  -1  -7  14   21.35    1.25   0
  -1   0  -7  270.28    3.29   0
  -1   1  -4  340.72    4.44   0
   0 -15  11    0.45    2.16   0
   0 -12 -12    4.02    1.86   0
   0  -8 -12   27.22    1.95   0
   0  -6  12   33.89    1.67   0
   0  -5  11  211.71    2.17   0
   0  -4 -10  133.41    2.49   0
   0  -2   8  174.50    2.56   0
   1 -16   7    4.75    1.80   0
   1 -15   8    1.92    1.87   0
   1 -14   9    2.77    1.68   0
   1 -11  10   52.62    1.60   0
   1  -9  10   35.73    1.37   0
   1  -6   9   36.77    1.77   0
   1  -5   8  535.29    3.58   0
   1  -4   7    8.24    1.64   0
   2 -15  -1   27.22    1.89   0
   2 -15   1   29.73    1.90   0
   2 -14  -4   34.77    2.48   0
   2 -14   4   31.18    1.84   0
   2 -12   6   93.41    2.18   0
   2 -11   7  162.74    2.37   0
   2  -9   7  336.05    3.10   0
   2  -5   3   47.60    2.10   0
 -14   9  -1   21.78    2.04   0
 -14   9   1   24.53    2.28   0
 -13   7 -10    0.74    1.84   0
 -13   8  -7    3.34    1.62   0
 -12   6 -12   17.09    1.47   0
 -12   8  -6   -0.17    1.79   0
 -11   3 -16   -0.42    1.94   0
 -11   4 -15    3.46    1.41   0
 -11   6 -11    2.85    1.72   0
 -11   7  10   25.80    4.05   0
 -10   2  18    0.51    1.97   0
 -10   4 -14   27.05    1.81   0
 -10   6 -10   88.80    2.04   0
 -10   8  -2   86.48    2.26   0
 -10   8   2   87.07    2.82   0
  -9   3  16   37.46    2.08   0
  -9   6  -9   33.51    1.76   0
  -9   7  -6  118.39    2.20   0
  -8   6  -8   75.33    1.72   0
  -8   7  -3   39.69    1.96   0
  -7  -3  20   14.71    2.03   0
  -7   4 -11   36.16    1.87   0
  -6  -5 -19    8.00    1.81   0
  -6   3  13   36.44    2.15   0
  -6   5  -7   77.08    2.07   0
  -6   6  -2  308.47    3.60   0
  -5  -5 -18    2.86    1.62   0
  -5  -4  19   -2.67    1.68   0
  -5   2  13  137.55    2.53   0
  -5   3 -10   62.01    1.88   0
  -5   5  -4   57.55    2.08   0
  -4  -8 -18   30.54    1.95   0
  -4  -7  19   26.78    2.08   0
  -4  -5 -17    3.22    1.68   0
  -4  -3  17   32.92    1.82   0
  -4   1  13   60.61    1.97   0
  -3  -9  18    0.74    1.49   0
  -3  -2  15  106.34    2.18   0
  -3  -1  14  199.15    2.57   0
  -3   1 -10  118.38    2.22   0
  -2 -11  17   22.69    1.90   0
  -2  -6  16   29.60    1.68   0
  -2  -3 -13   70.59    1.92   0
  -2  -2 -12   28.92    1.77   0
  -2  -1 -11  118.75    1.97   0
  -2   2   6  127.77    3.08   0
  -1 -14 -13    5.67    2.46   0
  -1 -12  15   18.37    1.87   0
  -1 -11 -14   64.46    2.30   0
  -1 -10  15   41.16    1.44   0
  -1  -9 -14    8.58    1.46   0
  -1  -8  15   41.20    1.79   0
  -1  -6 -13   97.41    2.39   0
  -1  -5  14    1.73    1.41   0
  -1  -4  13   58.73    1.85   0
  -1  -3  12    3.05    1.06   0
  -1  -2  11  143.38    2.07   0
   0 -14  12   12.03    1.44   0
   0 -13  13    1.03    1.71   0
   0 -11  13   10.04    1.29   0
   0 -10 -12   19.47    2.05   0
   0  -9  13   11.62    1.26   0
   0  -7  13   24.10    1.50   0
   0  -1  -5 1223.26    7.73   0
   1 -13  10   26.28    1.79   0
   1 -10  11    8.84    1.55   0
   1  -7  10   58.91    1.49   0
   1  -3   6  342.57    3.53   0
   2 -15  -3   24.46    2.33   0
   2 -15   3   27.36    1.84   0
 -12   5 -13   36.80    2.12   0
 -12   7  -9    4.96    1.37   0
 -11   2 -17   21.09    1.51   0
 -11   7  -8    9.64    1.50   0
 -11   8  -3    2.28    1.65   0
 -11   8   5   44.68    3.09   0
 -10   3 -15   23.45    1.78   0
 -10   3  17    6.61    2.06   0
 -10   7  -7    5.73    1.17   0
 -10   8   0    1.58    1.50   0
  -9   4 -13    0.27    1.20   0
  -8   4 -12   42.19    1.39   0
  -8   4  14   54.17    2.33   0
  -7  -4 -19    4.16    1.91   0
  -7   6  -5   37.82    1.71   0
  -6  -4  20   30.86    1.78   0
  -6   3 -11   -0.78    1.57   0
  -4  -4 -16   17.43    1.81   0
  -4  -4  18  104.41    2.00   0
  -4   2 -10  231.54    2.42   0
  -3  -7  18    2.50    1.39   0
  -3  -4 -15   28.68    1.69   0
  -3  -4  17   46.10    1.71   0
  -3  -3  16   10.91    1.25   0
  -3   0 -11   35.74    1.66   0
  -3   0  13  184.41    2.51   0
  -2  -9  17   38.49    1.54   0
  -2  -7 -15   68.90    2.08   0
  -2  -7  17   72.55    2.06   0
  -2   1  -7  451.92    3.83   0
  -2   1   9  254.88    3.23   0
  -1  -6  15   21.50    1.61   0
  -1  -1  10   59.20    1.62   0
   0 -10  14   29.46    1.85   0
   1 -12  11   33.61    1.47   0
   1  -8  11   29.60    1.34   0
   1  -2   3 2684.14   11.13   0
   2 -16   0    1.25    2.02   0
   2 -16   2   10.44    2.11   0
   2 -15   5    0.16    1.69   0
   2 -14   6   30.53    1.94   0
   2 -13   7    3.94    1.52   0
   2 -12   8   35.37    1.95   0
   2 -10   8  200.64    2.30   0
   2  -8   8   37.84    1.77   0
   2  -7  -5    8.02    3.46   0
   2  -7   7   30.66    1.72   0
   2  -6   6  328.12    3.24   0
 -14   7  -9    4.18    2.15   0
 -14   8  -6   20.69    1.79   0
 -13   6 -11    9.73    1.80   0
 -13   8  -5    1.37    1.60   0
 -12   4 -14    2.75    1.83   0
 -12   7  11    3.13    3.82   0
 -12   8  -4   20.60    1.71   0
 -11   5 -12   18.54    1.74   0
 -10   0 -18    0.64    1.56   0
 -10   1 -17    1.64    1.63   0
 -10   2 -16   24.62    1.42   0
 -10   4  16   16.35    2.23   0
 -10   6  12    9.14    2.47   0
  -9  -2 -19    6.40    1.49   0
  -9  -1 -18   12.41    1.84   0
  -9   2 -15   90.90    2.16   0
  -9   3 -14   45.89    1.38   0
  -9   4  15   35.98    2.05   0
  -9   7  -4   63.04    2.13   0
  -8  -3 -19    1.65    1.48   0
  -8   3 -13   52.51    1.77   0
  -8   7  -1    0.69    1.51   0
  -7  -3 -18   37.41    2.03   0
  -7   3 -12   18.42    1.66   0
  -7   4  13   63.20    2.53   0
  -7   5  -8  243.53    2.62   0
  -6  -7 -19    2.26    1.99   0
  -6  -4 -18   15.00    1.34   0
  -6   6   0  218.46    3.50   0
  -6   6   2  301.41    4.87   0
  -5  -7 -18   11.50    1.83   0
  -5  -5  20    4.48    1.54   0
  -5  -4 -17   41.43    1.77   0
  -5   2 -11   53.56    1.67   0
  -5   3  12    6.49    1.78   0
  -5   4  -7  303.18    2.84   0
  -4  -7 -17    5.46    1.73   0
  -4  -5  19    0.22    1.77   0
  -4   1 -11  152.02    2.35   0
  -4   2  12   55.22    1.87   0
  -4   3  -7   42.43    1.80   0
  -4   4  -4   91.13    2.25   0
  -3  -8  19    7.97    2.02   0
  -3  -7 -16    5.68    1.56   0
  -3  -5  18   70.10    1.94   0
  -3  -3 -14  323.72    2.87   0
  -3  -2 -13   57.88    1.77   0
  -3  -1 -12  178.62    2.38   0
  -3   1  12    4.56    1.46   0
  -3   2  -7  451.89    3.65   0
  -3   3  -4   85.30    2.54   0
  -2 -11 -15    4.45    1.99   0
  -2 -10  18   -2.17    1.84   0
  -2  -4  16   22.29    1.48   0
  -2  -3  15    9.02    1.60   0
  -2  -2  14  393.58    3.26   0
  -2  -1  13    6.21    1.53   0
  -2   2  -4   -0.15    1.91   0
  -1 -11  16   11.84    1.41   0
  -1  -9  16   15.73    1.32   0
  -1  -5 -12   27.79    1.63   0
  -1  -1  -8   54.04    1.68   0
   0 -12  14   24.87    1.56   0
   0  -8  14   26.45    1.25   0
   0  -7 -11   22.88    2.03   0
   0  -4  12   57.49    1.69   0
   0  -1   7  272.34    3.08   0
   1 -15  10    2.79    1.43   0
   1 -14  11   19.96    1.93   0
   1 -11  12   33.53    1.71   0
   1  -9  12  191.68    2.46   0
   1  -8  -9   41.91    2.23   0
   1  -6  11  132.42    2.04   0
   1  -5  10   76.05    1.98   0
   2 -16   4    4.91    1.82   0
   2 -11   9   18.77    1.61   0
   2  -9   9  139.29    2.37   0
   2  -5   5  586.98    4.29   0
   3 -11   2   41.10    2.15   0
   3 -10   1   14.90    1.54   0
   3 -10   3   10.63    1.72   0
 -15   8  -5    1.45    1.95   0
 -14   8   8   17.72    3.97   0
 -13   7  -8    0.84    1.89   0
 -12   3 -15    2.91    2.06   0
 -12   6 -10    1.19    1.67   0
 -11   4 -13   17.51    1.81   0
 -11   6  13   19.29    2.66   0
 -11   8  -1   78.63    2.42   0
 -10   5 -11   30.20    1.32   0
 -10   7  -5    0.02    1.46   0
  -9   0 -17    8.11    1.38   0
  -9   1 -16   17.13    1.34   0
  -9   5 -10  104.25    2.00   0
  -9   6  11   55.97    3.16   0
  -8  -2 -18    1.22    1.37   0
  -8  -1 -17    7.88    1.76   0
  -8   0 -16   18.18    1.76   0
  -8   1 -15   34.39    1.78   0
  -8   2 -14   14.52    1.62   0
  -8   5  -9   84.37    1.73   0
  -8   6  -6   41.47    1.91   0
  -8   7   1    2.04    1.79   0
  -8   7   3   39.70    2.53   0
  -7  -2 -17    6.75    1.77   0
  -7   0  19   13.33    1.74   0
  -7   2 -13   49.93    1.73   0
  -6  -3 -17    4.45    1.62   0
  -6  -1  19   20.83    1.82   0
  -6   0  18   10.62    1.76   0
  -6   2 -12   42.66    1.73   0
  -6   4  -8   80.68    2.07   0
  -6   5   9   55.83    2.64   0
  -5  -3 -16  160.26    2.51   0
  -5  -1  18   10.76    1.75   0
  -5   1 -12   25.54    1.62   0
  -5   5  -2   55.35    2.13   0
  -5   5   6  327.76    8.23   0
  -4  -6  20    6.59    2.12   0
  -4  -3 -15   13.84    1.21   0
  -4  -2 -14   93.84    2.10   0
  -4  -1 -13  107.41    2.15   0
  -4   0 -12   58.74    1.74   0
  -3  -9 -16   39.72    1.89   0
  -2  -8  18   11.06    1.95   0
  -2  -6 -14    7.99    1.46   0
  -2  -5  17   64.86    1.95   0
  -2   0  12  404.74    3.49   0
  -1 -10  17    3.30    1.84   0
  -1  -7  16    2.08    1.24   0
  -1  -4 -11  152.82    2.57   0
  -1  -3 -10  122.36    2.47   0
  -1  -2  -9  258.49    3.08   0
  -1   0   9  196.60    2.74   0
  -1   1   6  966.36    6.63   0
   0 -13 -11    8.30    2.31   0
   0 -11  15   11.59    1.84   0
   0  -9  15    5.97    1.74   0
   0  -6  14   -0.73    1.46   0
   0  -5  13  145.94    1.99   0
   0  -3  11   31.97    1.40   0
   1 -13  12    0.94    1.39   0
   1 -12  -9   30.61    2.83   0
   1 -10  13    3.64    1.54   0
   1  -7  12    5.24    1.61   0
   1  -4   9   84.25    1.73   0
   1  -2   5  887.20    5.67   0
   2 -16  -2    8.30    2.12   0
   2 -16   6    0.42    1.62   0
   2 -15   7    8.97    1.82   0
   2 -14   8   11.53    1.65   0
   2 -13   9   19.47    1.89   0
   2 -10  10   55.09    1.84   0
   2  -4   2 1987.21    9.39   0
   3 -12   1    1.82    1.38   0
   3 -12   3    3.64    1.42   0
   3 -11   0  137.06    2.76   0
   3 -11   4  136.36    2.55   0
   3 -10  -1   16.12    1.82   0
   3  -9   0   61.22    2.38   0
   3  -9   2   36.74    1.84   0
   3  -9   4    5.57    1.37   0
 -14   6 -10   10.32    2.12   0
 -14   8  -4   38.46    2.15   0
 -13   5 -12   15.50    1.75   0
 -13   8  -3   -0.52    1.70   0
 -12   2 -16    8.22    1.46   0
 -12   7  -7    4.58    1.29   0
 -12   8  -2   10.29    1.64   0
 -12   8   6    0.13    2.55   0
 -11   3 -14    2.18    1.69   0
 -11   6  -9    5.29    1.20   0
 -11   7  -6   24.40    1.67   0
 -11   8   1   78.83    2.65   0
 -11   8   3   -1.09    2.11   0
 -10   4 -12   16.34    1.72   0
 -10   6  -8   74.03    1.94   0
  -9   6  -7  122.02    1.97   0
  -8   1  19   10.30    2.04   0
  -7  -1 -16   10.75    1.26   0
  -7  -1  20    4.62    1.58   0
  -7   0 -15   18.13    1.65   0
  -7   1 -14   21.37    1.21   0
  -7   1  18   25.22    1.82   0
  -7   2  17   71.90    2.21   0
  -7   4  -9   66.85    1.84   0
  -7   6  -3   27.61    1.80   0
  -6  -6 -18    1.55    1.81   0
  -6  -2 -16   99.81    1.70   0
  -6  -2  20   41.23    2.12   0
  -6  -1 -15   28.04    1.71   0
  -6   0 -14    1.10    1.42   0
  -6   1 -13   96.49    1.77   0
  -6   1  17   61.21    2.05   0
  -6   4  12   43.71    2.12   0
  -6   5  -5  102.75    1.93   0
  -5  -9 -18   18.09    1.88   0
  -5  -3  20   29.64    1.81   0
  -5  -2 -15  173.95    2.09   0
  -5  -2  19    2.94    1.68   0
  -5  -1 -14  119.59    2.27   0
  -5   0 -13  153.85    2.27   0
  -5   0  17   11.67    1.29   0
  -5   1  16   11.82    1.81   0
  -4  -9 -17    7.53    1.76   0
  -4  -2  18    4.32    1.60   0
  -4  -1  17   26.71    1.71   0
  -4   0  16   10.32    1.48   0
  -3  -6 -15   34.62    1.85   0
  -3  -6  19   30.61    1.49   0
  -2  -9  19    2.44    1.83   0
  -2  -6  18    4.82    1.62   0
  -2  -5 -13  143.22    2.53   0
  -2   0  -8  168.29    2.58   0
  -1 -12 -13    0.56    1.82   0
  -1 -10 -13    1.24    1.73   0
  -1  -8  17   35.29    1.89   0
  -1  -4  15   16.43    1.50   0
  -1  -3  14   21.09    1.73   0
  -1  -2  13   77.98    1.94   0
   0  -7  15   18.47    1.65   0
   0  -2  -6  531.77    5.06   0
   0  -2  10  189.27    2.30   0
   1 -12  13   32.22    1.36   0
   1  -8  13   11.26    1.50   0
   1  -3  -4  129.33    4.23   0
   1  -3   8  226.14    2.50   0
   2 -17   1    1.87    2.01   0
   2 -17   3    0.48    2.11   0
   2 -12  10   18.75    1.28   0
   2  -8  10   16.88    1.72   0
   2  -7   9   49.57    1.45   0
   2  -6   8    4.24    1.14   0
   2  -5   7  213.48    2.64   0
   2  -4   0   39.67    2.91   0
   2  -4   4   75.12    2.47   0
   3 -13   0   44.22    2.02   0
   3 -13   2   70.18    2.19   0
   3 -13   4   -0.29    1.66   0
   3 -12  -1    0.50    1.72   0
   3 -12   5   35.16    1.71   0
   3 -11   6  128.74    2.26   0
   3 -10   5  356.36    3.38   0
   3  -8   1   30.83    1.81   0
   3  -8   3  112.39    2.39   0
 -14   7  -7    3.91    1.90   0
 -13   4 -13   40.88    2.17   0
 -13   8   7    0.29    2.97   0
 -12   5 -11    5.73    1.74   0
 -12   6  14   -0.33    2.82   0
 -11   0 -17    3.37    2.09   0
 -11   1 -16   13.36    1.83   0
 -11   2 -15    1.40    1.92   0
 -10  -2 -18   11.20    1.99   0
 -10   3 -13   10.57    1.61   0
  -9   4 -11   21.56    1.26   0
  -9   5  14   15.01    2.14   0
  -9   7  -2   65.41    2.16   0
  -8   2  18   10.25    1.89   0
  -8   4 -10   97.17    2.06   0
  -8   6  10  123.26    4.12   0
  -7  -5 -18   -1.57    1.90   0
  -6   2  16   24.11    1.82   0
  -5  -6 -17    9.78    1.24   0
  -5   3  -8   64.67    1.61   0
  -4  -6 -16   55.81    1.59   0
  -4  -4  20    0.41    1.73   0
  -4  -3  19    0.46    1.25   0
  -4   1  15   12.71    1.46   0
  -4   2  -8  221.95    2.71   0
  -4   3  11   73.09    2.10   0
  -3  -7  20    4.74    2.03   0
  -3  -3  18  116.98    2.24   0
  -3  -2  17   21.24    1.73   0
  -3  -1  16   59.20    1.91   0
  -3   1  -8  497.37    3.66   0
  -3   2  11   89.18    2.24   0
  -3   3   8   26.89    1.74   0
  -2  -7  19   13.28    1.81   0
  -2   2   8   86.45    2.32   0
  -1  -9  18    1.59    1.63   0
  -1  -6  17   56.61    1.78   0
  -1  -5  16    8.38    1.22   0
  -1  -1  12   95.72    2.08   0
  -1   0  -5 1235.52    7.09   0
  -1   1  -2  247.75    4.63   0
   0 -12  16   11.35    2.07   0
   0 -10  16    5.73    1.50   0
   0  -9 -11    4.20    1.58   0
   0  -8  16   13.65    1.79   0
   0  -1   9  200.85    2.60   0
   1 -14  13   -0.54    1.47   0
   1 -13  14   12.54    1.91   0
   1 -11  14    6.14    1.75   0
   1 -10  -9   40.79    2.38   0
   1  -9  14   22.39    1.68   0
   1  -7  -8  186.82    3.88   0
   2 -17  -1    1.35    2.47   0
   2 -16   8    9.88    2.15   0
   2 -15   9    0.75    1.84   0
   2 -14  10    6.47    1.84   0
   2 -13  11    3.44    1.65   0
   2 -11  11   69.67    1.65   0
   2  -9  11  283.96    2.72   0
   3 -14   1    6.03    1.76   0
   3 -14   3   15.49    1.58   0
   3 -13   6   62.89    1.89   0
   3 -11  -2   45.22    2.60   0
   3 -10   7  224.37    2.83   0
   3  -9   6    5.97    1.56   0
   3  -8   5   84.31    2.11   0
 -15   8  -3    3.56    1.88   0
 -14   5 -11   23.10    2.21   0
 -14   8  -2   92.57    2.46   0
 -13   3 -14    6.88    2.12   0
 -13   6  -9    7.32    1.40   0
 -13   7  -6    2.90    1.63   0
 -13   8  -1    5.84    1.95   0
 -12   4 -12    3.81    1.66   0
 -12   6  -8   17.95    1.76   0
 -12   7  -5    5.48    1.58   0
 -12   8   0    9.76    1.64   0
 -11   5 -10   26.81    1.65   0
 -10  -1 -17    0.54    1.78   0
 -10   0 -16    3.01    1.84   0
 -10   1 -15   38.25    1.85   0
 -10   2 -14   16.79    1.88   0
 -10   5  -9   13.38    1.62   0
 -10   5  15    1.87    1.83   0
 -10   7  -3   32.84    1.68   0
  -9  -3 -18    3.76    1.41   0
  -9   3 -12   45.77    1.70   0
  -8  -4 -18    2.17    1.31   0
  -8   3 -11   72.94    1.90   0
  -8   3  17   14.92    1.75   0
  -8   5  -7  318.07    3.09   0
  -8   5  13   18.90    2.24   0
  -8   6  -4   76.76    1.96   0
  -7   3 -10    5.94    1.62   0
  -7   3  16    3.99    1.71   0
  -7   5  -6   97.43    1.84   0
  -6  -8 -18   40.98    2.25   0
  -6  -5 -17   30.12    1.59   0
  -6   3  -9  275.43    2.84   0
  -5  -8 -17    7.69    1.83   0
  -5  -5 -16   42.29    1.82   0
  -5   2  15   10.73    1.58   0
  -5   4  -5  237.95    2.84   0
  -5   5   0  302.34    4.19   0
  -4  -5 -15   62.19    1.91   0
  -4   4  -2  104.10    2.60   0
  -4   4   8   62.45    2.65   0
  -3  -8 -15   68.69    1.99   0
  -3  -5 -14   57.67    1.82   0
  -3  -4  19   18.20    1.76   0
  -3   0  15   75.58    2.10   0
  -2 -12 -14    7.52    2.04   0
  -2 -10 -14   15.90    2.04   0
  -2  -4 -12   53.01    1.57   0
  -2  -3 -11   93.38    2.21   0
  -2  -3  17  150.98    2.45   0
  -2  -2 -10  107.23    2.29   0
  -2  -2  16    5.10    1.61   0
  -2  -1  -9  202.69    2.51   0
  -2   1  11  143.40    2.24   0
  -1  -7  18   21.79    1.60   0
   0 -11 -11   30.16    2.11   0
   0 -11  17   -0.49    1.98   0
   0  -5  15   45.06    1.81   0
   0  -4  14   72.55    2.06   0
   0  -3  13  179.14    2.35   0
   0   0   6    0.53    1.77   0
   1 -10  15   17.75    1.58   0
   1  -7  14   10.82    1.40   0
   1  -6  13   54.09    1.90   0
   1  -5  12   51.11    1.44   0
   1  -4  11  124.35    2.17   0
   1  -2   7 1283.63    6.03   0
   2 -12  12   12.07    1.70   0
   2 -10  12   38.88    1.84   0
   2  -7  11   46.97    1.92   0
   2  -6  10   28.61    1.62   0
   2  -4   6 1118.45    5.40   0
   3 -14   5    0.40    1.65   0
   3 -12   7    3.10    1.18   0
   3 -11   8   95.74    2.21   0
   3  -8  -1   30.44    2.23   0
   3  -8   7  383.32    3.21   0
   3  -7   2   18.80    1.77   0
   3  -7   4  123.46    2.49   0
 -15   7  -6    7.14    2.13   0
 -15   8  -1   -1.04    2.38   0
 -12   3 -13    0.54    1.86   0
 -12   8   2    8.85    1.86   0
 -12   8   4   18.58    2.23   0
 -11   4 -11    2.81    1.64   0
 -11   5  16    1.88    2.46   0
 -11   6  -7    4.54    1.66   0
 -11   7  -4   52.48    1.89   0
 -10   6  -6  118.92    2.24   0
  -9  -2 -17   15.37    1.39   0
  -9  -1 -16   10.52    1.68   0
  -9   1 -14   10.22    1.64   0
  -9   2 -13   -0.48    1.55   0
  -9   3  18    0.46    2.02   0
  -9   5  -8    4.03    1.19   0
  -9   6  -5  191.69    2.73   0
  -9   7   0  132.97    2.78   0
  -8  -3 -17    2.02    1.53   0
  -7  -7 -18   14.09    2.11   0
  -7  -4 -17   55.81    1.60   0
  -7   5  12   22.73    2.14   0
  -7   6  -1  111.43    2.49   0
  -6  -4 -16   47.97    1.85   0
  -6   3  15   36.30    1.95   0
  -6   5  -3   64.51    2.16   0
  -5 -10 -17   -0.13    2.01   0
  -5   2  -9   81.08    2.04   0
  -5   4  11   38.79    1.90   0
  -4  -8 -16   26.33    1.69   0
  -4   1  -9   55.73    1.87   0
  -4   2  14  353.27    3.51   0
  -4   3  -5  261.69    3.08   0
  -3 -12 -15    0.35    2.26   0
  -3  -5  20   21.27    1.41   0
  -3  -4 -13  132.08    2.38   0
  -3   0  -9  848.64    4.62   0
  -3   1  14   21.51    1.69   0
  -3   3  -2  758.81    6.01   0
  -2  -5  19   75.22    1.97   0
  -2  -4  18  110.21    1.83   0
  -2  -1  15  279.27    2.95   0
  -2   1  -5  231.21    3.26   0
  -1   0  11   51.42    1.89   0
  -1   1   8   51.56    2.05   0
   0  -9  17    9.15    1.47   0
   0  -6  16   48.52    1.91   0
   0  -2  12  406.48    3.29   0
   1 -12  15   -1.03    1.31   0
   1  -8  15   96.75    2.16   0
   1  -3  10  102.44    1.84   0
   2 -15  11   18.00    2.16   0
   2 -14  12    2.68    2.17   0
   2 -11  13   -0.58    1.81   0
   2 -10  -6   38.96    4.82   0
   2  -8  12   41.27    1.77   0
   2  -5   9  273.19    2.57   0
   3 -15   2    1.46    1.70   0
   3 -15   4    1.48    1.70   0
   3 -15   6    0.32    1.69   0
   3 -14  -1    7.02    1.76   0
   3 -14   7    5.14    1.71   0
   3 -13  -2   71.46    2.89   0
   3 -13   8   -0.34    1.62   0
   3 -12   9    3.54    1.47   0
   3 -10   9   81.79    2.01   0
   3  -9  -2   39.09    2.41   0
   3  -9   8  120.06    1.94   0
   3  -7   0 2298.88   10.82   0
   3  -7   6  106.38    2.21   0
 -14   4 -12    4.16    1.55   0
 -14   6  -8    9.49    1.76   0
 -14   7  -5    2.48    1.83   0
 -14   8   0    2.82    1.86   0
 -13   5 -10   14.46    1.50   0
 -13   8   1    6.02    1.74   0
 -12   0 -16    8.30    2.05   0
 -12   1 -15   15.52    1.90   0
 -12   2 -14    8.93    1.98   0
 -10   4 -10   28.42    1.62   0
  -9   0 -15    6.29    1.22   0
  -9   7   6  115.40    4.83   0
  -8  -6 -18    2.44    2.06   0
  -8  -2 -16   28.25    1.46   0
  -8  -1 -15   88.01    2.03   0
  -8   0 -14   23.27    1.65   0
  -8   1 -13    2.73    1.54   0
  -8   2 -12   10.31    1.15   0
  -8   4  16   32.46    2.17   0
  -7  -3 -16  112.25    1.87   0
  -7   2 -11   44.03    1.74   0
  -6  -7 -17   13.33    1.93   0
  -6  -3 -15   45.24    1.91   0
  -6   2 -10   51.19    1.43   0
  -6   4  -6   70.30    1.94   0
  -5  -4 -15   57.09    1.50   0
  -5  -1  20    0.05    1.72   0
  -5   1 -10  159.53    2.40   0
  -5   3  14   54.44    1.99   0
  -4 -10 -16   16.35    1.77   0
  -4  -4 -14   58.38    1.65   0
  -3  -3 -12   33.77    1.62   0
  -3  -2 -11   99.03    2.17   0
  -3  -1 -10  109.29    2.24   0
  -3   2  -5  577.03    4.51   0
  -2  -7 -13   46.16    1.79   0
  -2  -6  20   45.06    2.15   0
  -2   0  14   80.14    2.15   0
  -1 -13 -12    0.31    2.12   0
  -1  -9 -12   -0.43    1.69   0
  -1  -8  19    5.07    1.68   0
  -1  -4  17   22.36    1.79   0
  -1  -3  16   40.79    1.75   0
  -1  -2  15  105.87    2.17   0
   0 -14 -10   26.40    2.72   0
   0 -10  18    0.53    2.20   0
   0  -7  17   14.17    1.95   0
   1 -11  16   29.01    2.14   0
   1  -9  16   13.57    1.66   0
   1  -6  -7  123.11    3.27   0
   1  -4  -5  184.29    4.40   0
   2 -16  -4    2.68    2.72   0
   2 -15  -5    0.13    3.02   0
   2 -13  13   11.92    1.97   0
   2  -9  13   18.57    1.38   0
   2  -4   8  670.51    4.24   0
   3 -16   3    5.57    2.14   0
   3 -16   5    3.00    2.12   0
   3 -15   0   -0.72    1.90   0
   3 -14   9   30.02    1.82   0
   3 -11  10    7.74    1.77   0
   3  -8   9  178.65    2.58   0
   3  -6   3  108.04    2.35   0
   3  -6   5  206.02    2.87   0
 -15   8   1   -0.61    2.36   0
 -14   8   2   85.09    3.08   0
 -14   8   6   17.06    2.83   0
 -13   4 -11   27.48    2.05   0
 -13   6  -7    2.49    1.64   0
 -13   7  -4    6.71    1.72   0
 -13   8   3   -1.36    1.92   0
 -13   8   5    0.60    2.05   0
 -12   5  -9   46.45    1.82   0
 -12   7  -3   20.20    1.73   0
 -11  -2 -17   -2.26    1.84   0
 -11   2 -13   34.74    1.84   0
 -11   3 -12    8.53    1.21   0
 -10   7  -1    2.18    1.56   0
  -9  -5 -18    1.86    1.51   0
  -9   4  -9   45.94    1.82   0
  -9   4  17    8.07    1.93   0
  -9   7   2   65.98    2.60   0
  -8   4  -8  164.10    2.41   0
  -7  -6 -17   29.88    2.02   0
  -7  -2 -15   30.55    1.48   0
  -7  -1 -14   12.14    1.55   0
  -7   0 -13   23.06    1.60   0
  -7   1 -12   11.07    1.19   0
  -7   1  20    7.03    2.14   0
  -7   4  -7   26.12    1.61   0
  -7   4  15   53.13    2.12   0
  -6  -2 -14   98.42    1.95   0
  -6  -1 -13   49.35    1.93   0
  -6   0 -12   33.36    1.80   0
  -6   0  20   18.86    2.01   0
  -6   1 -11   50.33    1.38   0
  -6   1  19    6.35    1.92   0
  -5  -7 -16    8.74    1.80   0
  -5  -3 -14   41.82    1.30   0
  -5  -2 -13   65.41    1.92   0
  -5  -2  21    2.95    2.16   0
  -5   0 -11  218.35    2.47   0
  -5   0  19   13.07    1.76   0
  -5   1  18    4.30    1.62   0
  -4  -7 -15   52.09    1.85   0
  -4  -3 -13    4.87    1.18   0
  -4  -3  21   29.97    2.27   0
  -4  -2 -12   35.97    1.72   0
  -4  -2  20   10.43    1.97   0
  -4  -1 -11  123.80    2.24   0
  -4  -1  19    7.64    1.74   0
  -4   0 -10  130.54    1.95   0
  -4   0  18   29.67    1.80   0
  -3  -7 -14   27.80    1.78   0
  -3  -2  19    6.15    1.61   0
  -2   2  10  102.68    2.69   0
  -1 -11 -12   71.40    2.36   0
  -1  -6  19   10.17    1.83   0
  -1  -5  18    3.70    1.39   0
  -1  -1  -6  958.14    6.16   0
  -1  -1  14   52.98    2.08   0
   0  -8 -10   30.28    1.86   0
   0  -8  18    5.37    1.85   0
   0  -1  11   47.10    1.90   0
   0   0   8  722.90    4.79   0
   1  -6  15   30.87    1.63   0
   1  -5  -6  293.41    4.81   0
   1  -5  14  109.58    2.16   0
   1  -4  13  113.63    2.23   0
   1  -2   9  201.84    2.39   0
   2 -17  -3    0.21    2.71   0
   2 -12  14   15.77    1.93   0
   2 -10  14    3.19    1.35   0
   2  -7  13   30.66    1.68   0
   2  -6  12  151.31    2.34   0
   2  -5  11  260.54    2.63   0
   2  -3   3   35.07    2.27   0
   2  -3   5 1232.91    6.35   0
   3 -16   1   27.07    2.22   0
   3 -16   7   -0.61    2.10   0
   3 -15   8    6.58    2.01   0
   3 -13  10    3.64    1.72   0
   3 -12  -3    4.51    2.07   0
   3 -12  11    5.15    1.82   0
   3 -10  11   77.67    2.09   0
   3  -9  10   49.80    1.51   0
   3  -7   8  127.61    1.98   0
   3  -6   7  150.56    2.39   0
 -15   6  -7   14.33    1.97   0
 -15   7  -4   14.41    1.82   0
 -15   8   3    1.89    2.55   0
 -14   5  -9   25.31    1.86   0
 -14   8   4   35.68    2.60   0
 -13   3 -12   22.19    2.01   0
 -12   4 -10   19.37    1.92   0
 -12   6  -6   54.86    1.95   0
 -11  -1 -16   25.84    1.47   0
 -11   0 -15    9.93    1.42   0
 -11   1 -14   67.69    1.66   0
 -11   5  -8    8.69    1.24   0
 -11   7  -2  149.26    2.52   0
 -10  -3 -17    4.80    1.44   0
 -10  -2 -16    7.85    1.89   0
 -10   3 -11   65.75    1.56   0
 -10   5  -7  135.38    2.27   0
  -9  -4 -17    2.76    1.65   0
  -9   7   4   63.76    3.04   0
  -8  -5 -17   13.29    1.70   0
  -8   6  -2   18.15    1.63   0
  -7   2  19   12.37    1.93   0
  -7   5  -4    9.45    1.22   0
  -7   6   1  111.53    2.93   0
  -6  -9 -17    3.42    1.87   0
  -6  -6 -16   31.30    1.86   0
  -6   2  18    4.80    1.59   0
  -6   4  14    4.69    1.97   0
  -5  -9 -16    0.79    1.80   0
  -5  -1 -12   48.02    1.39   0
  -5   3  -6  354.62    3.06   0
  -5   4  -3  295.20    3.37   0
  -5   5   2   54.96    2.72   0
  -4   1  17   29.74    1.83   0
  -4   3  13  127.31    2.81   0
  -3  -4  21   20.52    2.19   0
  -3  -3  20   14.96    1.38   0
  -3  -1  18    6.28    1.19   0
  -3   0  17  107.52    2.29   0
  -3   2  13   66.60    2.10   0
  -3   3  10    3.09    1.65   0
  -2 -13 -13    3.76    2.06   0
  -2  -6 -12   47.17    2.02   0
  -2   1  13   85.93    2.05   0
  -1  -7  20    6.72    2.02   0
  -1  -5 -10  153.23    2.61   0
  -1   1  10   62.58    2.05   0
   0  -9  19    1.87    1.94   0
   0  -5  17    9.39    1.68   0
   0  -4  16   11.51    1.61   0
   0  -3  15   78.29    2.00   0
   1 -10  17    1.82    1.42   0
   1  -8  17    8.68    1.67   0
   1  -7  16    9.27    1.25   0
   1  -3  12  185.73    2.10   0
   1  -1   4  330.38    4.08   0
   1  -1   6  941.03    5.76   0
   2 -11  15    5.38    1.92   0
   2  -8  14    1.74    1.32   0
   2  -4  10   46.72    1.82   0
   2  -3   7   87.13    2.14   0
   3 -15  10    1.85    2.10   0
   3 -14  11    1.88    1.82   0
   3 -11  12    5.34    1.70   0
   3 -10  -3    9.14    2.25   0
   3  -8  11   18.29    1.61   0
   3  -7  10  247.06    2.71   0
   3  -6   1  437.02    4.63   0
 -14   4 -10    4.37    1.94   0
 -14   6  -6   -0.65    1.94   0
 -14   7  -3    0.11    1.76   0
 -13   1 -14    1.46    2.10   0
 -13   2 -13    2.08    1.76   0
 -13   5  -8    0.26    1.74   0
 -11   6  -5   16.76    1.65   0
 -10  -1 -15   16.75    1.75   0
 -10   0 -14   35.01    1.82   0
 -10   1 -13    3.27    1.59   0
 -10   2 -12   25.63    1.27   0
 -10   6  -4   15.47    1.70   0
 -10   7   1    3.27    1.83   0
  -9  -3 -16   -1.73    1.75   0
  -9   3 -10   70.49    1.63   0
  -9   5  -6  371.98    3.32   0
  -9   6  -3  116.28    2.44   0
  -8  -4 -16    6.29    2.43   0
  -8   3  -9  102.95    2.17   0
  -8   5  -5  130.56    2.00   0
  -7  -8 -17    0.32    2.05   0
  -7  -5 -16   -0.57    1.71   0
  -7   3  -8   55.55    1.82   0
  -6   3  -7   61.14    1.86   0
  -6   5  11  212.40    3.96   0
  -5 -11 -16    0.46    2.02   0
  -5  -6 -15  126.77    2.43   0
  -5   2  17   54.73    2.19   0
  -4  -9 -15   24.16    1.89   0
  -4  -6 -14    2.61    1.56   0
  -4   2  -6  329.69    3.23   0
  -4   4   0 1265.34    8.55   0
  -3 -13 -14   -1.31    2.26   0
  -3  -9 -14   27.25    1.90   0
  -3  -6 -13   33.04    1.72   0
  -2 -11 -13   27.10    1.89   0
  -2  -5  21    0.07    2.01   0
  -2  -4  20   15.10    1.92   0
  -2  -3  19    6.53    1.27   0
  -2  -2  18  109.24    1.95   0
  -2  -1  17   96.78    2.25   0
  -2   0  -6  546.63    4.49   0
  -1  -4  -9   54.26    2.02   0
  -1  -3  -8  503.35    4.21   0
  -1  -2  -7  444.10    4.19   0
  -1   0  13  208.78    2.66   0
   0  -7  19   -1.51    1.95   0
   0  -6  18   13.70    1.24   0
   0  -2  14   75.51    1.72   0
   1 -13  -8   21.05    2.95   0
   1  -9  -8  178.07    4.14   0
   1  -2  11  122.68    2.23   0
   2 -12  16   -0.08    2.13   0
   2  -9  15   64.17    1.74   0
   3 -17   2    0.72    2.04   0
   3 -13  12   -0.48    1.94   0
   3  -9  12   32.93    1.69   0
   3  -6   9  138.26    2.32   0
   3  -5   4  599.97    4.50   0
   3  -5   6  179.65    2.59   0
   4 -13   5   13.52    1.55   0
   4 -12   4   30.66    1.74   0
   4 -12   6   24.18    1.88   0
   4 -11   3   36.18    1.79   0
   4 -11   5   71.39    2.04   0
   4 -11   7   90.26    2.01   0
   4 -10   4   15.31    1.77   0
   4 -10   6   21.08    1.91   0
 -15   5  -8   -0.49    2.67   0
 -15   7  -2   30.00    2.34   0
 -13   6  -5   15.01    1.93   0
 -13   7  -2   22.54    1.88   0
 -12  -2 -16    1.60    2.21   0
 -12   3 -11    2.08    1.32   0
 -12   7  -1    5.03    1.84   0
 -11   4  -9  168.54    2.21   0
 -11   7   0   19.57    2.11   0
 -10   6  14   13.51    2.61   0
  -9  -2 -15   50.80    2.12   0
  -9  -1 -14   16.84    1.78   0
  -9   1 -12   -1.38    1.51   0
  -9   2 -11  132.69    1.86   0
  -8  -7 -17    6.53    2.18   0
  -8  -3 -15    2.21    1.56   0
  -8   3  19    1.32    2.20   0
  -7  -4 -15   23.79    1.78   0
  -7   3  18   -0.96    1.96   0
  -6  -8 -16    8.26    1.85   0
  -6  -5 -15   41.02    1.79   0
  -6   3  17   32.09    2.16   0
  -6   5  -1  395.55    4.14   0
  -5   4  13   69.32    2.47   0
  -5   5   8   79.97    3.39   0
  -4 -11 -15   -0.11    1.69   0
  -4   2  16   21.24    1.68   0
  -4   4  10    8.46    1.62   0
  -3   1  -6  114.32    2.13   0
  -3   1  16   39.10    1.79   0
  -2  -5 -11   53.41    1.80   0
  -2   0  16   71.09    1.94   0
  -1  -8 -11   64.48    2.12   0
  -1  -5  20   11.76    2.00   0
  -1  -4  19   -1.04    2.12   0
  -1  -3  18    3.90    1.67   0
  -1  -2  17   15.32    2.66   0
   0 -12 -10    6.63    1.88   0
   0 -10 -10   13.64    1.78   0
   0  -7  -9   56.56    2.19   0
   0  -1  13  206.04    2.51   0
   0   0  10   -0.33    1.17   0
   1  -6  17   16.44    1.69   0
   1  -5  16   45.08    1.83   0
   1  -4  15   53.46    1.80   0
   1  -1   2  246.96    4.39   0
   1  -1   8   53.90    1.64   0
   2 -10  16   -0.49    1.59   0
   2  -7  15   33.41    1.80   0
   2  -6  14  102.86    1.74   0
   2  -5  13   65.82    1.96   0
   2  -4  12   37.63    1.63   0
   2  -3   1 7145.91   21.01   0
   2  -3   9   72.16    2.00   0
   3 -16  -1   23.94    2.60   0
   3 -15  -2    2.72    2.03   0
   3 -12  13   -0.69    1.41   0
   3 -10  13   17.41    1.24   0
   3  -5   8   31.78    1.70   0
   4 -14   4   10.33    1.61   0
   4 -14   6    4.07    1.69   0
   4 -13   3   20.80    1.79   0
   4 -13   7   -1.08    1.59   0
   4 -12   2   29.28    1.87   0
   4 -12   8    1.98    1.54   0
   4 -11   9   86.68    2.00   0
   4 -10   2   35.14    2.16   0
   4 -10   8   18.99    1.61   0
   4  -9   3    9.45    1.47   0
   4  -9   5  187.77    2.56   0
   4  -9   7   16.10    1.78   0
 -15   6  -5   18.51    2.01   0
 -14   2 -12    3.88    2.08   0
 -14   3 -11    0.86    1.33   0
 -13   4  -9   38.15    1.89   0
 -12  -1 -15    1.07    1.26   0
 -12   0 -14   20.36    1.91   0
 -12   1 -13    1.05    1.57   0
 -12   2 -12   22.32    1.35   0
 -12   5  -7   23.67    1.64   0
 -11  -3 -16    1.14    1.95   0
 -11   3 -10   11.34    1.87   0
 -11   6  15   14.72    2.93   0
 -10  -5 -17    4.82    1.54   0
 -10   4  -8  121.87    2.08   0
 -10   5  17    3.25    2.30   0
  -9  -6 -17   16.27    1.56   0
  -9   0 -13   14.79    1.30   0
  -9   4  -7  113.90    2.19   0
  -9   5  16    1.78    1.82   0
  -9   6  13   29.74    2.44   0
  -8  -2 -14   -1.70    1.76   0
  -8   1 -11   65.64    1.97   0
  -8   2 -10   40.62    1.43   0
  -8   5  15    3.01    1.86   0
  -8   6   0   50.99    2.21   0
  -7   2  -9  117.36    2.01   0
  -7   6   3   27.90    2.60   0
  -7   6   9  144.83    5.30   0
  -6  -4 -14   28.91    1.78   0
  -6   2  -8  132.94    2.21   0
  -6   4  -4  476.81    3.93   0
  -5  -8 -15    3.37    1.76   0
  -5  -5 -14   39.07    1.61   0
  -5   2  -7  689.99    4.04   0
  -5   3  16   71.45    2.28   0
  -4  -5 -13   66.86    2.02   0
  -4  -1  21    3.71    1.87   0
  -4   3  -3  179.50    3.04   0
  -3  -5 -12    5.14    1.72   0
  -2  -4 -10  225.20    2.88   0
  -2  -1  -7 1213.14    6.10   0
  -2   2  12   28.63    1.78   0
  -1 -14 -11   23.00    2.29   0
  -1  -1  16   54.20    1.87   0
  -1   1  12   88.21    2.11   0
   0  -4  18   29.92    1.77   0
   0  -3  17  109.80    2.11   0
   1  -7  18    4.74    1.65   0
   1  -3  14  186.79    2.19   0
   2 -11  17   -0.14    1.97   0
   2  -9  17   16.35    1.71   0
   2  -8  16   31.41    1.44   0
   3 -17   0   28.38    2.69   0
   3 -13  14    1.27    2.19   0
   3 -11  14   19.00    1.32   0
   3  -9  14   14.21    1.66   0
   3  -8  13   12.25    1.15   0
   3  -7  12   80.31    1.66   0
   3  -6  11   32.84    1.81   0
   3  -5   2 1226.90    7.06   0
   4 -15   5    2.29    1.66   0
   4 -15   7    2.43    1.70   0
   4 -14   2   24.24    1.94   0
   4 -14   8    2.10    1.69   0
   4 -13   9   44.66    1.96   0
   4 -12  10   -0.24    1.68   0
   4 -11   1   98.88    2.70   0
   4 -10  10  123.49    2.16   0
   4  -9   9  106.28    2.19   0
   4  -8   4   26.94    1.71   0
   4  -8   6  406.95    3.37   0
 -16   6  -4    3.87    1.99   0
 -15   4  -9   55.84    1.93   0
 -14   1 -13    7.68    1.49   0
 -14   5  -7    2.77    1.25   0
 -14   7  -1   11.66    1.76   0
 -13   3 -10   21.88    1.85   0
 -12   6  -4   84.50    2.14   0
 -11  -2 -15    8.87    1.86   0
 -11   2 -11  128.68    2.19   0
 -11   5  -6   35.74    1.74   0
 -11   6  -3   36.48    1.80   0
 -10  -4 -16    0.96    1.66   0
 -10   3  -9    2.63    1.41   0
 -10   7   3   33.15    2.17   0
  -9  -5 -16   69.95    2.16   0
  -8  -6 -16   21.48    1.90   0
  -8  -1 -13    9.62    1.07   0
  -8   0 -12   26.71    1.30   0
  -8   4  -6    0.84    1.47   0
  -8   6  12   -0.31    2.63   0
  -7  -7 -16   26.46    1.51   0
  -7  -3 -14   96.23    1.69   0
  -7  -2 -13   27.78    1.68   0
  -7   1 -10   48.79    1.70   0
  -7   4  -5   12.94    1.54   0
  -7   5  -2   35.42    1.81   0
  -7   5  14    0.50    1.91   0
  -6 -10 -16    0.40    1.46   0
  -5  -4 -13   47.75    1.84   0
  -5   0  21    6.93    1.68   0
  -5   1  -8   88.67    2.04   0
  -5   1  20   17.39    1.98   0
  -4  -8 -14   49.20    1.91   0
  -4  -4 -12   24.15    1.70   0
  -4   0  20   39.74    1.99   0
  -4   1  -7   37.12    1.42   0
  -3  -8 -13   50.16    1.87   0
  -3  -4 -11   75.70    1.89   0
  -3  -2  21   14.90    1.46   0
  -3  -1  20   16.83    1.99   0
  -3   0  -7  220.14    2.77   0
  -3   2  15    6.96    1.60   0
  -3   3  12   33.48    1.73   0
  -2 -14 -12    1.03    2.42   0
  -2  -3  -9  167.77    2.63   0
  -2  -3  21    2.84    1.69   0
  -2  -2  -8   79.41    2.12   0
  -2   1  15  110.98    2.23   0
  -1 -10 -11   57.77    2.23   0
  -1   0  15   93.90    2.22   0
  -1   2   5  873.27    7.46   0
  -1   2   7 1241.13    7.26   0
   0 -15  -9    8.30    2.87   0
   0  -6  20   22.82    1.88   0
   0  -5  19   11.64    1.29   0
   0  -2  16   72.80    1.86   0
   0   0  12   53.17    1.84   0
   1 -11  -8  193.88    4.58   0
   1  -8  19    9.36    1.53   0
   1  -2  13    8.29    1.50   0
   1  -1  10   56.65    1.58   0
   2 -10  18   19.42    1.88   0
   2  -6  16  102.52    1.96   0
   2  -3  11  100.07    1.75   0
   2  -2   6  119.69    2.58   0
   3 -14  -3   16.41    2.15   0
   3 -12  15    6.15    1.54   0
   3 -10  15   13.96    1.72   0
   3  -5  10    9.11    1.20   0
   3  -4   5  695.29    4.65   0
   3  -4   7   47.10    1.75   0
   4 -15   3   23.16    1.86   0
   4 -15   9    0.56    2.10   0
   4 -14  10    6.30    1.99   0
   4 -13   1    9.86    1.63   0
   4 -13  11    3.18    2.01   0
   4 -11  11   40.09    1.76   0
   4  -8   8   22.21    1.34   0
 -15   2 -11    0.35    1.98   0
 -15   3 -10    6.41    1.59   0
 -15   7   0    1.01    1.88   0
 -14   4  -8   87.09    2.34   0
 -14   6  -4    1.89    1.62   0
 -13   2 -11   12.87    1.72   0
 -13   5  -6   70.84    2.08   0
 -13   7   0    1.25    1.66   0
 -12   4  -8    8.49    1.41   0
 -12   7   1    3.70    1.84   0
 -11  -1 -14    7.10    1.23   0
 -11   0 -13   11.19    1.31   0
 -11   1 -12   74.39    1.69   0
 -11   7   2  147.14    3.12   0
 -10  -3 -15    9.13    1.68   0
 -10   5  -5    1.36    1.49   0
 -10   6  -2   82.95    2.25   0
  -9   5  -4    4.86    1.45   0
  -9   6  -1   22.17    1.76   0
  -8   4  18   33.04    2.19   0
  -8   5  -3   70.18    2.08   0
  -7  -9 -16    1.60    2.02   0
  -7  -1 -12    3.08    1.18   0
  -7   0 -11   19.27    1.32   0
  -7   4  17    4.34    1.78   0
  -6  -7 -15   29.12    1.75   0
  -6  -3 -13  194.35    2.22   0
  -6  -2 -12  148.99    2.31   0
  -6  -1 -11  130.30    2.16   0
  -6   0 -10    2.74    1.42   0
  -6   1  -9   64.25    1.60   0
  -6   2  20   40.03    2.00   0
  -6   4  16   55.66    2.36   0
  -5 -10 -15    3.92    1.56   0
  -5  -3 -12   91.97    2.13   0
  -5   5   4   58.80    4.28   0
  -4 -10 -14   26.38    1.93   0
  -4  -3 -11   29.29    1.64   0
  -4   0  -8  904.31    4.79   0
  -4   1  19   24.78    1.86   0
  -4   3  15   27.83    1.87   0
  -3  -3 -10    4.21    1.55   0
  -3  -2  -9   66.43    1.98   0
  -3  -1  -8  230.02    2.75   0
  -3   0  19   23.51    1.54   0
  -3   2  -3  541.43    4.89   0
  -3   3   0  184.95    4.32   0
  -2  -2  20   33.42    1.57   0
  -2  -1  19   24.23    1.98   0
  -2   3   5 1270.11   10.68   0
  -2   3   7   81.76    2.57   0
  -1 -12 -11    4.48    1.74   0
  -1  -3  20    0.17    1.66   0
  -1   0  -3  199.87    4.06   0
   0  -6  -8  207.77    3.48   0
   0  -1  15   96.22    2.17   0
   0   1   5 1250.43    7.90   0
   0   1   7  273.35    3.53   0
   1  -6  19   15.77    1.78   0
   1  -5  18   11.70    1.81   0
   1  -4  17   26.29    1.75   0
   2  -8  18    3.52    1.68   0
   2  -7  17    6.30    1.35   0
   2  -5  15  192.25    2.12   0
   2  -4  14   95.46    2.17   0
   2  -2   4   -0.87    2.08   0
   2  -2   8   79.93    1.76   0
   3 -11  16    1.37    2.00   0
   3  -8  15    1.33    1.63   0
   3  -7  14   97.65    1.72   0
   3  -6  13  202.73    2.54   0
   3  -5  12   93.36    2.04   0
   3  -4   9   44.26    1.71   0
   4 -16   4    8.95    1.88   0
   4 -16   6    0.89    2.14   0
   4 -14  12    3.37    1.88   0
   4 -12   0   99.69    2.68   0
   4 -12  12   19.60    1.81   0
   4 -10  12   15.03    1.74   0
   4  -9   1  247.87    3.34   0
   4  -9  11   65.24    1.58   0
   4  -8   2  251.55    3.31   0
   4  -8  10  166.18    2.12   0
   4  -7   5   41.55    1.54   0
   4  -7   7    2.84    1.15   0
   4  -7   9  351.49    3.03   0
 -15   5  -6   10.11    1.48   0
 -15   6  -3    0.79    1.92   0
 -13  -1 -14   11.70    1.56   0
 -13   0 -13    0.24    1.70   0
 -13   1 -12   -0.55    1.45   0
 -13   6  -3    9.04    1.56   0
 -12  -3 -15    2.93    2.12   0
 -12   3  -9   88.68    2.16   0
 -11  -5 -16   14.80    2.00   0
 -11   4  -7  344.66    3.14   0
 -10  -2 -14    5.91    1.68   0
 -10  -1 -13    0.38    1.69   0
 -10   0 -12   18.72    1.69   0
 -10   1 -11   60.73    1.83   0
 -10   2 -10   25.57    1.24   0
 -10   7   5    0.35    2.13   0
  -9  -4 -15    6.93    1.19   0
  -9   3  -8   11.25    1.18   0
  -8  -8 -16   49.40    2.12   0
  -8  -5 -15   36.32    1.84   0
  -8   3  -7    7.76    1.46   0
  -7  -6 -15   97.38    1.96   0
  -6   5  13  149.71    3.27   0
  -5  -7 -14    0.34    1.55   0
  -5  -2 -11  265.30    2.67   0
  -5  -1 -10   81.07    2.03   0
  -5   0  -9  213.19    2.30   0
  -5   2  19   75.37    2.17   0
  -5   3  -4  753.86    4.69   0
  -5   5  10    1.02    1.78   0
  -4  -2 -10   47.61    1.86   0
  -4  -1  -9   92.06    2.11   0
  -4   2  18  110.06    2.28   0
  -4   4  12   22.48    1.84   0
  -3 -12 -13    2.25    2.00   0
  -3   1  18   22.51    1.71   0
  -2 -12 -12   18.75    1.94   0
  -2 -10 -12   27.36    1.72   0
  -2   0  18    3.61    1.60   0
  -2   1  -3  146.38    3.41   0
  -2   3   9   67.10    2.53   0
  -1  -4  21    4.05    1.44   0
  -1  -2  19    7.29    1.36   0
  -1  -1  18   42.11    1.76   0
  -1   1  14   50.66    1.87   0
  -1   2   9  211.02    3.06   0
   0   1   9  207.11    2.79   0
   1  -7  20    4.15    2.18   0
   1  -3  16   58.19    1.51   0
   1  -1  12   99.37    2.14   0
   2  -9  19    8.96    2.07   0
   2  -3  13   57.49    1.81   0
   2  -2  10  106.33    2.19   0
   3 -10  17    2.25    1.87   0
   3  -9  16    5.27    1.25   0
   3  -7  -2   18.58    2.46   0
   3  -4   3 1080.55    6.41   0
   4 -15   1   21.96    2.00   0
   4 -13  13   32.85    2.20   0
   4 -11  13   12.79    1.28   0
   4 -10   0   22.42    1.94   0
   4  -9  13   22.17    1.60   0
   4  -8  12   38.90    1.80   0
   4  -7   3  282.02    3.38   0
 -16   5  -5    3.96    2.11   0
 -15   4  -7   48.08    2.20   0
 -14   3  -9  121.83    2.39   0
 -14   5  -5   53.15    2.01   0
 -14   7   1    9.80    1.80   0
 -13   4  -7   33.48    1.76   0
 -12  -2 -14   10.60    1.92   0
 -12   2 -10   16.08    1.63   0
 -12   5  -5    7.77    1.59   0
 -12   6  -2   47.86    2.03   0
 -10  -6 -16    3.24    1.49   0
 -10   4  -6   97.65    2.16   0
 -10   7   7    5.41    2.66   0
  -9  -7 -16    6.05    1.48   0
  -9  -3 -14   15.32    1.20   0
  -9   2  -9   23.96    1.62   0
  -8  -4 -14    6.78    1.59   0
  -7  -5 -14    2.31    1.57   0
  -7   3  -6   43.49    1.80   0
  -7   3  20    6.91    2.10   0
  -6  -9 -15    6.88    1.66   0
  -6  -6 -14   56.26    1.98   0
  -6   3  -5  366.52    3.22   0
  -6   3  19   27.82    2.16   0
  -6   5   1  407.02    4.84   0
  -5   4  -1  485.36    4.63   0
  -5   4  15   66.13    2.11   0
  -4  -7 -13   58.54    1.60   0
  -3  -7 -12   17.81    1.65   0
  -3   3  14  321.22    3.75   0
  -2  -7 -11   39.32    1.86   0
  -2   1  17   71.96    2.05   0
  -2   2  14  354.66    3.19   0
   0  -9  -9   37.03    2.13   0
   0  -5  21    6.16    2.19   0
   0  -4  20   36.22    1.48   0
   0  -3  19   22.18    1.93   0
   0  -2  18    4.49    1.56   0
   0   0  14   -1.99    1.66   0
   1  -2  15  283.45    2.56   0
   1   0   7  270.44    3.38   0
   2  -6  18   29.99    1.79   0
   2  -5  17    9.64    1.72   0
   3  -7  16  111.43    2.21   0
   3  -6  -1  439.28    5.94   0
   3  -6  15   53.37    1.83   0
   3  -4  11   27.95    1.22   0
   4 -16   2    5.60    1.95   0
   4 -14   0   13.18    1.90   0
   4 -12  14   21.76    1.45   0
   4 -10  14   11.59    1.64   0
   4  -7  11   31.02    1.37   0
   4  -6   6   53.36    1.59   0
   4  -6   8   56.66    1.57   0
   4  -6  10   33.99    1.66   0
   5 -12   7   55.61    1.82   0
 -16   6  -2   14.61    1.96   0
 -15   7   2   30.37    2.16   0
 -14  -1 -13    2.01    1.94   0
 -14   0 -12   15.63    2.03   0
 -14   1 -11   25.13    2.07   0
 -14   2 -10   26.99    1.51   0
 -14   6  -2    0.60    1.65   0
 -13   7   2   24.39    1.90   0
 -12  -1 -13   32.51    1.50   0
 -12   0 -12    4.34    1.51   0
 -12   1 -11    3.09    1.21   0
 -12   7   3   18.91    2.05   0
 -11  -4 -15   12.15    1.47   0
 -11   3  -8   75.82    1.92   0
 -11   5  -4    8.37    1.58   0
 -11   6  -1   16.25    1.83   0
 -11   7   4   52.56    2.55   0
 -10  -5 -15   12.88    1.84   0
  -9  -2 -13   18.14    1.41   0
  -9  -1 -12  173.82    2.37   0
  -9   0 -11    3.15    1.50   0
  -9   1 -10   65.45    1.53   0
  -9   4  -5   48.23    1.81   0
  -8  -3 -13   14.38    1.61   0
  -8   2  -8   51.05    1.79   0
  -8   6   2   18.26    1.71   0
  -7  -8 -15    7.13    1.71   0
  -7   6   5   37.88    3.06   0
  -6 -11 -15   11.94    1.89   0
  -5  -9 -14   12.38    1.76   0
  -5  -6 -13  140.67    2.35   0
  -5   3  18   68.91    2.17   0
  -4   2  -4   62.03    2.28   0
  -3  -1  22    2.30    2.08   0
  -3   2  17  145.56    2.63   0
  -3   4   7   45.68    2.52   0
  -2  -2  22   17.88    1.90   0
  -2   3  11   98.86    2.56   0
  -1 -15 -10   10.19    2.53   0
  -1   0  17   39.19    1.45   0
  -1   2  11  124.70    2.47   0
   0  -1  17   35.21    1.73   0
   0   1  11   51.03    1.96   0
   1  -8  -7  212.96    4.19   0
   1  -5  20   -1.97    1.86   0
   1  -4  19   11.80    1.71   0
   1  -1  14   49.79    1.99   0
   1   0   5 1298.85    7.30   0
   1   0   9  197.88    2.43   0
   2  -7  19    2.22    1.55   0
   2  -4  16   59.20    1.49   0
   2  -3  15  112.36    2.09   0
   2  -2  12   26.03    1.32   0
   3  -9  18    5.06    2.07   0
   3  -8  17    2.50    1.19   0
   3  -5  14   40.63    1.41   0
   3  -4  13    6.67    1.53   0
   3  -3   6  544.10    4.05   0
   3  -3   8   26.71    1.61   0
   4 -11  -1   96.64    3.12   0
   4 -11  15   15.68    1.44   0
   4  -9  15    7.37    1.66   0
   4  -8  14    8.96    1.61   0
   4  -7  13  710.20    4.07   0
   4  -6   4  231.84    2.75   0
   5 -14   7   -0.46    1.70   0
   5 -14   9   48.21    1.95   0
   5 -13   6    7.04    1.76   0
   5 -13   8   73.56    2.11   0
   5 -13  10    7.51    1.74   0
   5 -12   5   18.26    1.81   0
   5 -12   9   -1.16    1.70   0
   5 -11   6   33.27    1.77   0
   5 -11   8  114.69    2.01   0
   5 -11  10   22.00    1.62   0
   5 -10   5  110.29    2.32   0
   5 -10   7  128.25    2.19   0
   5 -10   9    4.42    1.62   0
 -16   4  -6    0.65    2.13   0
 -15   3  -8   19.05    1.79   0
 -15   5  -4    4.96    1.97   0
 -14   7   3    2.12    1.94   0
 -13  -3 -14    2.17    2.14   0
 -13   3  -8   57.82    1.86   0
 -13   5  -4    5.05    1.69   0
 -12   4  -6   28.42    1.72   0
 -11  -3 -14   17.65    1.31   0
 -11  -2 -13    2.21    1.75   0
 -11   2  -9   65.30    1.91   0
 -10   3  -7   21.95    1.79   0
 -10   5  -3   42.89    1.97   0
 -10   6   0    4.04    1.75   0
  -9  -6 -15   20.16    1.34   0
  -9   5  18   18.45    2.61   0
  -9   6   1   23.53    1.83   0
  -8  -7 -15   24.97    1.40   0
  -8  -2 -12   42.06    1.69   0
  -8   1  -9    6.59    1.53   0
  -8   4  -4  168.23    2.60   0
  -8   5  17    8.02    1.97   0
  -7 -10 -15   10.70    1.98   0
  -7  -4 -13  682.94    4.00   0
  -7   2  -7   43.85    1.66   0
  -7   4  -3  183.30    2.79   0
  -7   5  16    9.06    2.11   0
  -7   6  11   14.81    2.36   0
  -6  -8 -14   16.07    1.79   0
  -6  -5 -13   98.41    2.07   0
  -6   2  -6  601.97    4.09   0
  -6   4  -2   54.21    2.01   0
  -5 -11 -14    3.30    1.87   0
  -5   2  -5  373.07    3.42   0
  -4  -9 -13    0.97    1.52   0
  -4  -6 -12   44.65    1.92   0
  -4   1  21    1.45    2.05   0
  -4   3  17   41.67    1.92   0
  -4   4  14   59.90    2.36   0
  -3  -6 -11    0.34    1.60   0
  -3   0  21   61.54    2.18   0
  -3   4   9   40.29    2.06   0
  -2 -15 -11    0.95    2.20   0
  -2  -6 -10   48.19    1.79   0
  -2  -1  21   20.99    1.99   0
  -2   2   0  108.51    4.26   0
  -1  -9 -10   68.34    2.26   0
  -1  -2  21    4.46    1.91   0
   0 -13  -9   96.25    3.26   0
   1  -3  18    6.72    1.22   0
   1  -2  17   97.91    2.06   0
   1   0  11   47.49    1.87   0
   2  -1   7  462.57    3.93   0
   2  -1   9  256.90    2.86   0
   3 -17  -2    2.49    3.02   0
   3  -5   0  148.75    3.51   0
   3  -3  10    4.46    1.15   0
   4 -13  -1   12.42    1.90   0
   4 -10  16   -0.47    1.97   0
   4  -6  12   41.59    1.45   0
   4  -5   7   29.97    1.71   0
   4  -5   9   82.90    2.03   0
   5 -15   6    1.37    1.86   0
   5 -15   8   18.27    2.14   0
   5 -14   5   38.98    2.00   0
   5 -14  11   -0.36    2.12   0
   5 -13   4   21.78    1.73   0
   5 -13  12    3.99    1.66   0
   5 -12  11    3.01    1.34   0
   5 -11   4   43.05    1.82   0
   5 -11  12    8.09    1.66   0
   5 -10  11   95.58    2.07   0
   5  -9   6  292.31    3.10   0
   5  -9   8   33.41    1.31   0
   5  -9  10  191.79    2.57   0
 -15   1 -10   14.05    2.09   0
 -15   2  -9   32.56    1.83   0
 -15   6  -1   -0.68    1.72   0
 -15   7   4   13.08    2.38   0
 -14   4  -6   86.89    1.83   0
 -13  -2 -13    8.80    1.83   0
 -13   1 -10  100.37    2.18   0
 -13   2  -9   79.59    2.11   0
 -13   6  -1   24.49    1.74   0
 -13   7   4    4.56    2.13   0
 -11  -6 -15    4.48    2.14   0
 -11  -1 -12   34.42    1.56   0
 -11   0 -11   32.21    1.71   0
 -11   1 -10   34.75    1.46   0
 -10  -4 -14    9.10    1.26   0
 -10   6  16    0.85    2.25   0
  -9  -5 -14   99.10    2.27   0
  -9   5  -2  439.85    3.72   0
  -9   6  15    7.20    2.42   0
  -8  -9 -15   23.12    1.98   0
  -8  -1 -11   30.56    1.35   0
  -8   0 -10   31.38    1.35   0
  -8   5  -1   10.14    1.89   0
  -7  -7 -14   45.20    1.78   0
  -7  -3 -12   76.61    1.97   0
  -7   1  -8   52.63    1.76   0
  -7   4  19   25.02    2.22   0
  -7   5   0   23.65    1.80   0
  -6  -4 -12   42.06    1.91   0
  -6   4  18    0.33    1.62   0
  -5  -5 -12   91.51    2.16   0
  -5   2  21    4.73    2.15   0
  -5   5  12   88.32    2.91   0
  -4 -11 -13   18.10    1.77   0
  -4   4   2  107.07    3.85   0
  -3  -9 -12   44.04    1.82   0
  -3   1  -4   49.30    2.29   0
  -3   1  20   -1.02    1.99   0
  -2   0  20    7.09    1.33   0
  -2   2  16    7.70    1.58   0
  -1  -1  -4  327.88    4.56   0
  -1  -1  20    9.24    1.80   0
  -1   1  16   57.11    1.63   0
  -1   2   3 2890.98   19.83   0
  -1   2  13    4.96    1.49   0
   0 -11  -9  133.13    3.09   0
   0  -3  21   66.86    2.26   0
   0   0  16  654.34    4.03   0
   0   1   3  194.37    4.61   0
   0   1  13  215.15    2.64   0
   2  -6  20   41.32    2.13   0
   2  -5  19    1.81    1.64   0
   2  -4  18    0.97    1.64   0
   2  -2  14  385.52    2.91   0
   2  -1  11  137.46    2.26   0
   3 -13  -4    1.52    3.60   0
   3  -8  -3  117.76    5.08   0
   3  -8  19    2.10    2.08   0
   3  -7  18   44.67    1.57   0
   3  -6  17    3.87    1.30   0
   3  -5  16  174.59    2.16   0
   3  -4  15   13.14    1.57   0
   3  -3   4   83.97    2.58   0
   3  -3  12   32.28    1.67   0
   4  -9  17    3.44    1.82   0
   4  -8   0  155.98    3.25   0
   4  -8  16   56.82    1.97   0
   4  -7   1  136.81    2.84   0
   4  -7  15   21.99    1.79   0
   4  -6  14   27.26    1.79   0
   4  -5   5   65.34    1.97   0
   4  -5  11   46.28    1.70   0
   5 -12   3   18.37    1.66   0
   5 -12  13    8.95    1.96   0
   5 -10   3   97.09    2.49   0
   5 -10  13    2.87    1.76   0
   5  -9   4  133.71    2.40   0
   5  -9  12    6.10    1.61   0
   5  -8   7   84.97    2.14   0
   5  -8   9   68.32    2.07   0
   5  -8  11   56.80    1.86   0
 -16   3  -7   21.54    1.68   0
 -16   5  -3   19.56    1.90   0
 -16   6   0    0.19    2.08   0
 -15   0 -11    2.09    1.51   0
 -15   4  -5   41.34    2.17   0
 -14   3  -7   15.14    1.74   0
 -14   5  -3   39.10    2.07   0
 -13  -1 -12    0.89    1.49   0
 -13   0 -11   10.68    1.38   0
 -12  -4 -14   23.34    1.43   0
 -12   3  -7  170.95    2.51   0
 -12   5  -3   72.06    2.10   0
 -12   6   0  177.51    3.09   0
 -12   7   5    4.58    1.89   0
 -11   4  -5   66.28    2.00   0
 -11   7   6   25.36    2.54   0
 -10  -7 -15    5.64    1.50   0
 -10  -3 -13   17.69    1.19   0
 -10  -2 -12   38.13    1.72   0
 -10   2  -8   24.95    1.53   0
  -9  -8 -15    3.28    1.62   0
  -9   3  -6   33.08    1.64   0
  -8  -6 -14   15.61    1.42   0
  -8   6  14   16.92    2.31   0
  -7  -2 -11   38.65    1.37   0
  -7  -1 -10   55.57    1.74   0
  -7   0  -9   54.57    1.63   0
  -6 -12 -14    0.08    2.26   0
  -6 -10 -14   16.26    1.87   0
  -6  -3 -11   32.98    1.67   0
  -6   1  -7  576.55    3.92   0
  -6   5  15  134.82    2.86   0
  -5  -8 -13   16.97    1.78   0
  -5  -4 -11   38.71    1.64   0
  -5   4  17    5.30    1.64   0
  -4  -5 -11   39.79    1.66   0
  -4   1  -5  118.38    2.45   0
  -4   2  20   17.68    2.06   0
  -4   3  -1    4.83    2.31   0
  -3 -13 -12   17.61    1.89   0
  -3  -5 -10   59.15    2.01   0
  -3   3  16   16.29    1.68   0
  -3   4  11   26.60    1.78   0
  -2 -13 -11    9.42    1.97   0
  -2 -11 -11  117.59    2.82   0
  -2  -5  -9   80.87    2.18   0
  -2   0  -4 2683.48   10.34   0
  -2   1  19    5.74    1.98   0
  -2   3  13   55.16    2.02   0
  -1 -13 -10   91.06    2.88   0
  -1 -11 -10   31.82    2.18   0
  -1   0  19   -3.16    1.79   0
   0 -16  -8    0.24    3.09   0
   0  -2  20    7.24    1.26   0
   0  -1  19    0.33    1.64   0
   1  -4  21    8.58    1.82   0
   1  -1  16   58.28    1.49   0
   1   0  13  204.48    2.29   0
   2  -3  17   20.09    1.75   0
   2  -1   5  225.67    3.34   0
   3 -16  -3    3.49    3.10   0
   4 -17   1    2.28    1.97   0
   4 -16   0   55.17    2.77   0
   4  -6   2  640.15    5.04   0
   4  -5  13   46.72    1.84   0
   5 -16   5   19.04    2.27   0
   5 -15   4    1.94    1.80   0
   5 -14   3   16.65    1.78   0
   5 -13   2   47.88    2.09   0
   5 -11   2   42.03    2.11   0
   5 -11  14    8.70    1.41   0
   5  -8   5   11.33    1.41   0
   5  -7   8   87.93    1.97   0
   5  -7  10   48.03    1.89   0
 -16   2  -8    7.18    1.52   0
 -15   7   6    6.18    2.70   0
 -14   2  -8  192.96    2.59   0
 -14   6   0   44.70    1.99   0
 -14   7   5    1.34    2.08   0
 -13   4  -5   41.69    1.73   0
 -12  -3 -13    3.91    1.31   0
 -12   2  -8  111.12    2.28   0
 -11  -5 -14    6.49    1.70   0
 -10  -1 -11   11.87    1.39   0
 -10   0 -10   12.31    1.62   0
 -10   1  -9   30.69    1.27   0
  -9  -4 -13   20.82    1.29   0
  -8  -5 -13   61.79    1.87   0
  -8   3  -5   94.15    2.11   0
  -7  -9 -14   33.96    1.87   0
  -7  -6 -13   34.11    1.92   0
  -6  -7 -13  165.68    2.65   0
  -6  -2 -10   27.18    1.53   0
  -6  -1  -9   39.47    1.71   0
  -6   0  -8  208.32    2.57   0
  -5   1  -6  724.26    4.26   0
  -5   3  20   20.42    2.00   0
  -4  -8 -12   42.01    1.86   0
  -4  -4 -10    7.04    1.61   0
  -3   2  19    4.28    1.68   0
  -1  -4  -7   37.42    1.85   0
  -1  -2  -5  231.96    3.61   0
  -1   2  15  283.52    3.03   0
   0  -8  -8   56.36    2.25   0
   0   1  15   91.15    2.18   0
   1  -3  20   19.75    1.46   0
   1  -2  19   22.06    1.97   0
   2  -2  16   11.22    1.58   0
   2  -1  13   91.74    2.01   0
   3  -7  20   13.20    2.04   0
   3  -6  19    0.56    1.84   0
   3  -5  18   47.37    1.99   0
   3  -4   1 4310.76   14.96   0
   3  -3  14  316.80    2.70   0
   3  -2   7  455.82    3.68   0
   3  -2   9  174.61    2.51   0
   3  -2  11   89.84    2.08   0
   4 -15  -1   23.55    2.61   0
   4  -9  -1  254.10    4.19   0
   4  -8  18    1.15    1.96   0
   4  -7  17   61.92    2.04   0
   4  -6  16   51.08    1.80   0
   4  -4   6  277.41    3.03   0
   4  -4   8   63.17    1.55   0
   4  -4  10   10.39    1.12   0
   5 -11  16   22.06    1.97   0
   5 -10  15   12.70    1.85   0
   5  -9  14  106.85    1.92   0
   5  -8  13   59.22    1.56   0
   5  -7   6  216.60    2.75   0
   5  -7  12   18.62    1.65   0
 -16   4  -4    5.58    1.87   0
 -15   3  -6    9.04    1.90   0
 -15   5  -2    2.98    1.81   0
 -15   6   1    1.01    1.83   0
 -14  -2 -12    7.08    1.57   0
 -14  -1 -11   22.01    1.96   0
 -14   0 -10   31.47    1.96   0
 -14   1  -9    0.66    1.54   0
 -13   7   6    3.12    2.08   0
 -12  -2 -12   11.54    1.23   0
 -12  -1 -11   31.18    1.83   0
 -12   0 -10   10.50    1.64   0
 -12   1  -9   73.58    1.95   0
 -11  -4 -13   14.03    1.65   0
 -11   3  -6   37.02    1.76   0
 -11   5  -2  314.40    3.28   0
 -11   6   1   15.96    1.62   0
 -11   7   8   13.19    2.56   0
 -11   7  10   25.96    4.17   0
 -10  -6 -14   79.18    1.87   0
 -10   4  -4   52.73    1.57   0
  -9  -7 -14   16.28    1.69   0
  -9  -3 -12   30.88    1.35   0
  -9   2  -7   82.71    1.62   0
  -8  -8 -14   43.09    1.90   0
  -8   6   4   77.20    2.98   0
  -7 -11 -14    5.13    2.08   0
  -7   3  -4  283.31    3.16   0
  -7   6  13  176.45    4.18   0
  -5 -12 -13   27.83    1.98   0
  -5 -10 -13    7.69    1.59   0
  -5  -3 -10   10.18    1.22   0
  -5  -2  -9  275.27    2.86   0
  -5  -1  -8  543.51    3.85   0
  -5   0  -7   76.89    1.94   0
  -5   3  -2   47.94    2.08   0
  -5   5  14   38.84    2.29   0
  -4   0  -6  362.91    3.40   0
  -4   3  19   14.24    1.78   0
  -4   4  16   20.62    1.77   0
  -3  -8 -11   70.13    2.00   0
  -3  -4  -9   92.83    2.18   0
  -3   0  -5 1265.70    6.51   0
  -3   4   5  723.13   11.35   0
  -3   4  13    6.78    1.63   0
  -2  -4  -8  222.66    2.93   0
  -2  -1  -5  852.73    5.76   0
  -2   0  22   -0.09    2.14   0
  -2   2  18  106.87    2.32   0
  -2   3  15  102.81    2.30   0
  -1  -3  -6  113.20    2.65   0
  -1  -1  22   16.86    2.20   0
  -1   1  18   42.45    1.49   0
   0   0  18   -0.10    1.17   0
   0   2  10  198.32    2.85   0
   1  -1  18   39.28    1.76   0
   1   0   3  203.21    3.86   0
   1   0  15   92.17    1.79   0
   1   1  10   60.77    1.92   0
   2  -5  21    3.62    2.08   0
   2  -4  20    7.41    1.95   0
   2  -3  19    9.22    1.55   0
   3  -4  17   31.67    1.52   0
   3  -2  13   65.36    1.78   0
   4  -5   3  870.94    5.56   0
   4  -5  15   56.17    1.37   0
   4  -4  12   25.99    1.30   0
   5 -16   3   23.09    2.64   0
   5 -15   2    1.17    1.95   0
   5  -9  16   69.86    2.27   0
   5  -8   3   91.89    2.30   0
   5  -8  15   41.08    2.02   0
   5  -7  14    2.05    1.57   0
   5  -6   7   71.75    1.99   0
   5  -6   9  420.96    3.30   0
   5  -6  11   47.85    1.84   0
   6 -13   9   30.77    2.10   0
   6 -13  11    5.72    1.72   0
   6 -12   8    5.32    1.73   0
   6 -12  10   13.39    1.81   0
   6 -11   9    9.76    1.68   0
   6 -11  11   11.45    1.66   0
 -16   5  -1   -0.92    1.88   0
 -16   6   2   13.18    2.37   0
 -15   2  -7    2.45    1.96   0
 -14   4  -4   51.75    2.11   0
 -14   7   7    1.42    2.39   0
 -13  -4 -13   31.80    1.65   0
 -13   3  -6   42.24    1.51   0
 -13   5  -2   74.34    1.97   0
 -13   6   1   19.90    1.85   0
 -12  -6 -14   19.93    1.63   0
 -12   4  -4   57.71    1.93   0
 -12   7   7    1.75    2.24   0
 -11  -7 -14   -0.18    2.26   0
 -11  -3 -12    3.93    1.64   0
 -11   2  -7   84.37    1.92   0
 -10  -5 -13    3.13    1.70   0
 -10   5  -1   26.75    1.85   0
 -10   6   2   86.31    2.41   0
  -9  -2 -11  269.13    2.41   0
  -9  -1 -10   32.40    1.68   0
  -9   0  -9   38.63    1.76   0
  -9   1  -8   14.54    1.23   0
  -9   4  -3   47.30    1.80   0
  -9   6   3  115.48    3.12   0
  -8 -10 -14   -0.41    1.97   0
  -8  -4 -12   42.93    1.37   0
  -8   2  -6   12.69    1.61   0
  -7  -5 -12   18.62    1.70   0
  -7   5  18    0.81    2.67   0
  -6  -9 -13   23.14    1.85   0
  -6  -6 -12   28.36    1.71   0
  -6   3  -3   34.62    1.42   0
  -5  -7 -12   22.13    1.26   0
  -4 -14 -12   -0.08    2.08   0
  -4 -10 -12   13.45    1.66   0
  -4  -3  -9   42.23    1.51   0
  -4  -2  -8  631.68    4.17   0
  -4  -1  -7   12.46    1.62   0
  -3  -3  -8   26.83    1.70   0
  -3  -1  -6  339.18    3.54   0
  -3   3  18  115.24    2.45   0
  -2  -3  -7  442.66    3.98   0
  -2  -2  -6  126.69    2.71   0
  -2   1  21   -0.26    1.81   0
  -1  -8  -9   10.35    1.53   0
  -1   0  21   -0.22    2.00   0
  -1   3  10  106.62    2.44   0
   0  -2  22   -0.34    1.49   0
   0  -1  21   -3.13    1.91   0
   0   2   8  180.79    2.66   0
   0   2  12  411.34    3.59   0
   1 -14  -7   34.11    3.05   0
   1 -10  -7   13.35    2.29   0
   1  -7  -6   22.70    2.04   0
   1   1   8   55.62    1.69   0
   1   1  12   93.54    2.10   0
   2  -2  18  110.04    2.21   0
   2  -1  15  109.16    1.87   0
   2   0  10  201.48    2.63   0
   3  -3  16   16.69    1.12   0
   3  -2   5  556.60    4.47   0
   4 -12  -2   28.16    2.45   0
   4  -7  19   -2.30    2.04   0
   4  -6  18   -2.15    1.92   0
   4  -4  14   59.66    1.48   0
   5 -12   1   76.13    2.29   0
   5 -10  17    8.32    1.51   0
   5  -9   2   44.65    1.88   0
   5  -7   4   31.05    1.73   0
   5  -6  13  102.42    2.07   0
   6 -14   8   19.37    2.12   0
   6 -14  10    2.91    2.08   0
   6 -13   7   67.05    2.22   0
   6 -12   6    3.50    1.87   0
   6 -12  12    0.71    1.41   0
   6 -11   7   26.66    1.89   0
   6 -11  13    0.48    2.00   0
   6 -10   8   44.64    1.80   0
   6 -10  10   17.67    1.27   0
   6 -10  12    4.23    1.87   0
   6  -9   9   41.52    1.77   0
 -16   3  -5   -0.47    1.55   0
 -15  -2 -11    0.08    2.10   0
 -15  -1 -10   -1.93    2.04   0
 -15   0  -9    5.38    2.06   0
 -15   1  -8    0.14    1.94   0
 -14   6   2    1.66    1.90   0
 -14   7   9    5.07    2.92   0
 -13  -3 -12    0.56    1.36   0
 -13  -2 -11    2.42    1.63   0
 -13   1  -8   27.87    1.78   0
 -13   2  -7   21.50    1.66   0
 -13   7   8    2.00    2.56   0
 -12  -5 -13    1.45    1.96   0
 -12   7  11    3.43    3.58   0
 -11  -2 -11   71.28    1.94   0
 -11  -1 -10   59.70    1.87   0
 -11   0  -9  136.56    2.21   0
 -11   1  -8   54.94    1.84   0
 -10  -8 -14   -0.94    1.90   0
 -10   3  -5    9.79    1.70   0
  -9  -9 -14   -1.07    1.97   0
  -9  -6 -13    3.35    1.87   0
  -8  -7 -13   54.53    2.09   0
  -8  -3 -11   18.15    1.54   0
  -8   1  -7    3.42    1.50   0
  -8   4  -2  199.14    2.82   0
  -7  -8 -13    8.87    1.69   0
  -6 -11 -13   14.72    1.92   0
  -6   4  20    0.31    2.31   0
  -6   5  17    7.69    1.89   0
  -5   4  19    1.06    1.86   0
  -4  -7 -11   36.44    1.94   0
  -4   5   9   85.41    3.04   0
  -4   5  11   40.85    2.25   0
  -3  -2  -7   80.07    1.83   0
  -3   2  21    2.00    1.98   0
  -3   4  15   14.16    1.82   0
  -1   2  17   96.47    2.22   0
  -1   3   8  232.05    3.34   0
  -1   3  12  178.52    2.63   0
   0   1  17   38.52    1.69   0
   1  -3  22   -1.89    1.55   0
   1  -2  21   -1.59    2.29   0
   1   0  17   33.30    1.72   0
   2   0   8  174.21    2.39   0
   2   0  12  398.84    3.33   0
   3  -4  19   -0.47    1.81   0
   3  -3   2  765.61    6.08   0
   3  -2  15    2.62    1.68   0
   4  -5  17   -0.36    1.91   0
   4  -4   4   84.26    2.24   0
   4  -4  16   22.85    1.61   0
   4  -3   7   41.75    1.79   0
   4  -3   9   85.72    1.64   0
   4  -3  11   77.10    1.49   0
   4  -3  13  120.57    2.13   0
   5 -14   1    5.16    1.68   0
   5 -10   1  140.29    2.76   0
   5  -9  18   -0.82    2.00   0
   5  -8  17   -5.41    1.82   0
   5  -7  16    1.22    1.73   0
   5  -6   5  271.52    3.05   0
   5  -6  15   40.05    1.80   0
   5  -5   8   84.17    1.97   0
   5  -5  10   -1.22    1.49   0
   5  -5  12   89.60    2.12   0
   6 -15   7   -0.85    2.23   0
   6 -14   6    0.20    2.04   0
   6 -13   5    9.48    1.73   0
   6 -11   5   52.87    1.93   0
   6 -11  15    4.40    1.94   0
   6 -10   6   44.83    1.78   0
   6 -10  14   53.08    2.67   0
   6  -9   7  221.62    2.76   0
   6  -9  11   34.28    1.53   0
   6  -9  13   12.20    1.78   0
   6  -8  10   20.74    1.59   0
 -16   2  -6   21.58    1.83   0
 -15   4  -3   31.54    1.76   0
 -15   6   3   -0.27    2.13   0
 -14  -4 -12    2.07    2.03   0
 -14   3  -5  198.83    2.68   0
 -14   5  -1   29.23    1.89   0
 -13  -1 -10   24.66    1.34   0
 -13   0  -9  100.48    2.12   0
 -13   4  -3   84.30    2.18   0
 -13   7  10    1.70    2.78   0
 -12  -4 -12   21.93    1.82   0
 -12   3  -5   31.01    1.75   0
 -12   5  -1   58.89    2.05   0
 -12   6   2   47.91    2.08   0
 -12   7   9    3.12    2.62   0
 -11  -6 -13    3.17    1.85   0
 -11   4  -3  596.98    4.09   0
 -10  -4 -12   17.18    1.21   0
  -9   5   0    2.81    1.41   0
  -9   6  17    6.33    2.60   0
  -8  -2 -10   18.25    1.17   0
  -8  -1  -9   37.05    1.68   0
  -8   0  -8   59.92    1.75   0
  -8   6  16    9.51    2.29   0
  -7  -4 -11   31.05    1.70   0
  -7   2  -5  301.59    2.90   0
  -7   4  -1   52.99    2.11   0
  -6  -5 -11   43.81    1.81   0
  -6   5   3   61.82    2.83   0
  -5  -9 -12   11.18    1.62   0
  -5  -6 -11  212.01    2.79   0
  -5   4   1  485.31    5.41   0
  -5   5  16   39.73    2.25   0
  -4   4  18  107.32    2.38   0
  -3 -14 -11    1.39    1.78   0
  -3 -12 -11    0.10    1.85   0
  -3  -7 -10    6.54    1.59   0
  -2   2  20   34.40    1.90   0
  -2   3  17   20.38    1.83   0
  -1   1  20    9.03    1.75   0
   0   0  20    2.00    1.24   0
   0   2   6  540.39    5.19   0
   0   2  14   82.39    2.14   0
   1  -1  20   12.30    1.74   0
   1   1   6  989.24    6.11   0
   1   1  14   52.25    1.62   0
   2  -3  21   15.12    1.96   0
   2  -1   3  146.23    3.59   0
   2  -1  17   76.40    1.67   0
   2   0  14   79.86    2.18   0
   3  -3  18  120.05    1.90   0
   3  -1   8  497.90    3.74   0
   3  -1  10  127.65    2.26   0
   3  -1  12    5.38    1.43   0
   4 -14  -2   21.04    2.39   0
   4 -10  -2   39.14    2.74   0
   4  -6  20   27.27    2.08   0
   5  -5  14   36.22    1.73   0
   6 -15   5    9.12    2.14   0
   6 -12   4   13.71    1.72   0
   6 -10  16    6.67    1.89   0
   6  -9  15   20.80    1.96   0
   6  -8   8   10.43    1.29   0
   6  -8  12  110.07    1.89   0
 -16   0  -8    1.41    2.10   0
 -16   1  -7   11.66    1.55   0
 -16   4  -2    7.36    2.01   0
 -16   6   4    0.45    2.14   0
 -15   5   0   10.37    1.75   0
 -14  -3 -11   -0.15    1.85   0
 -14   2  -6   47.18    2.10   0
 -12  -3 -11    2.47    1.74   0
 -12   2  -6   60.77    1.95   0
 -11   6   3   38.41    2.32   0
 -10  -7 -13   78.75    1.95   0
 -10  -3 -11   73.25    1.65   0
 -10   2  -6   21.45    1.32   0
  -9  -8 -13   57.95    1.97   0
  -9  -5 -12    9.06    1.22   0
  -9   3  -4   36.93    1.71   0
  -8  -9 -13    0.02    1.65   0
  -8  -6 -12  110.55    2.19   0
  -8   5   1    9.54    1.69   0
  -7 -12 -13    0.37    2.01   0
  -7 -10 -13   13.31    1.34   0
  -7  -3 -10  250.64    2.77   0
  -7   1  -6  174.92    2.43   0
  -7   5   2   32.82    2.28   0
  -7   6  15   28.82    2.45   0
  -6  -8 -12   -1.81    1.75   0
  -6   2  -4  323.99    3.21   0
  -6   4   0  177.57    2.99   0
  -6   6  10   30.09    3.09   0
  -5 -11 -12   15.19    1.72   0
  -4   3  21   22.41    2.28   0
  -4   5  13   45.21    2.06   0
  -3   2  -1  981.37    7.62   0
  -2 -14 -10   16.52    1.88   0
  -2 -10 -10   22.32    1.63   0
  -2   4  10   43.24    2.04   0
  -2   4  12   34.36    1.85   0
  -1 -14  -9   -0.15    1.92   0
  -1 -10  -9   31.82    1.98   0
  -1   3  14  181.10    2.71   0
   0 -14  -8   15.64    2.05   0
   0 -10  -8   57.93    2.34   0
   0  -7  -7   12.72    1.74   0
   0   1  19    1.03    1.61   0
   1 -12  -7  152.41    3.98   0
   1   0  19   -0.37    1.57   0
   1   1  16   59.01    1.73   0
   2  -2  20   35.15    1.52   0
   2   0   6  540.38    4.35   0
   3  -4  21   29.58    2.00   0
   3  -2  17  152.48    2.02   0
   3  -1  14   20.34    1.70   0
   4  -5  19   -1.37    1.41   0
   4  -4  18  104.35    2.30   0
   4  -3  15   35.00    1.38   0
   5 -13   0    0.90    1.85   0
   5  -7  18    0.13    1.44   0
   5  -6  17   32.41    1.79   0
   5  -5   6  330.68    3.01   0
   5  -4   9  139.81    2.23   0
   5  -4  11   38.55    1.68   0
   6 -14   4    4.65    1.73   0
   6 -10   4   80.94    2.18   0
   6  -9   5  123.95    2.40   0
   6  -8   6  128.06    2.45   0
   6  -8  14   16.72    1.27   0
   6  -7   9   14.16    1.68   0
   6  -7  11  101.67    1.73   0
   6  -7  13   35.53    1.86   0
 -16   5   1    2.48    1.81   0
 -15   3  -4   16.01    1.43   0
 -14  -2 -10    5.48    1.37   0
 -14  -1  -9    2.43    1.74   0
 -14   0  -8   19.65    1.77   0
 -14   1  -7   92.95    2.25   0
 -14   4  -2  116.39    2.40   0
 -13  -5 -12    2.33    1.67   0
 -13   3  -4   13.91    1.77   0
 -13   5   0   19.09    1.69   0
 -13   6   3    7.40    1.70   0
 -12  -7 -13    0.66    1.56   0
 -12  -2 -10   18.87    1.59   0
 -12  -1  -9   32.43    1.73   0
 -12   1  -7   53.18    1.89   0
 -11  -8 -13   12.91    2.12   0
 -11  -5 -12    5.05    1.21   0
 -11   3  -4   84.51    2.10   0
 -11   5   0   -1.07    1.54   0
 -10  -2 -10   50.08    1.45   0
 -10  -1  -9   42.85    1.73   0
 -10   0  -8   64.73    1.98   0
 -10   1  -7    3.67    1.15   0
 -10   4  -2   29.09    1.73   0
  -9  -4 -11   66.08    1.89   0
  -8 -11 -13    0.25    2.06   0
  -7  -7 -12   57.14    1.58   0
  -7  -2  -9   51.00    1.32   0
  -7  -1  -8  188.32    2.42   0
  -7   0  -7   12.35    1.59   0
  -7   6   7   51.41    4.59   0
  -6  -4 -10   37.33    1.55   0
  -6   6  12   29.41    2.25   0
  -5 -13 -12   13.95    1.81   0
  -5  -5 -10    0.50    1.46   0
  -5   2  -3  113.33    2.53   0
  -4  -9 -11   14.40    1.68   0
  -4  -6 -10  115.50    2.18   0
  -4   2  -2  412.51    4.33   0
  -3   3  20   11.02    2.06   0
  -3   4  17   32.44    1.97   0
  -2 -12 -10   14.64    1.57   0
  -1 -12  -9   72.34    2.51   0
  -1   2  19   20.27    1.97   0
  -1   3   6  343.53    4.89   0
   0 -12  -8   35.63    2.46   0
   0   2  16   74.82    1.67   0
   2  -1  19    8.04    1.82   0
   2   0  16   68.68    1.61   0
   3  -3  20    8.75    1.86   0
   4  -3   5  275.28    3.15   0
   4  -3  17   42.79    1.77   0
   4  -2  10  227.96    2.39   0
   4  -2  12   56.76    1.75   0
   5 -16   1   21.55    2.51   0
   5 -11   0    0.62    1.66   0
   5  -7   2   92.70    2.57   0
   5  -5  16   42.41    1.43   0
   5  -4  13   72.06    1.62   0
   6 -13   3   50.54    1.87   0
   6 -11   3   71.64    2.41   0
   6  -9  17   16.63    1.60   0
   6  -8  16   19.54    1.56   0
   6  -7   7    7.63    1.57   0
   6  -7  15   99.44    2.33   0
   6  -6  10   31.46    1.81   0
   6  -6  12   28.07    1.57   0
   7 -13  10   14.15    1.97   0
   7 -12   9    2.39    1.52   0
   7 -12  11   -1.36    1.90   0
   7 -12  13    2.36    1.93   0
   7 -11  10   47.01    1.97   0
   7 -11  12   95.45    2.25   0
 -16   3  -3   15.15    1.95   0
 -15  -3 -10    1.41    2.09   0
 -15   2  -5   65.43    2.01   0
 -14   6   4    1.56    2.08   0
 -13  -4 -11    5.66    1.98   0
 -12  -6 -12    1.38    1.90   0
 -12   0  -8   40.80    1.41   0
 -12   4  -2   53.54    1.95   0
 -11  -4 -11   33.41    1.77   0
 -10  -9 -13   33.68    1.81   0
 -10  -6 -12    9.79    1.60   0
 -10   6   4   17.68    2.17   0
  -9 -10 -13    7.18    1.71   0
  -9  -3 -10   56.23    1.80   0
  -9   2  -5  171.29    2.31   0
  -8  -5 -11   52.15    1.83   0
  -8   3  -3   93.42    2.22   0
  -6 -10 -12    8.24    1.75   0
  -6  -3  -9  134.78    2.31   0
  -6   1  -5   14.11    1.49   0
  -6   5  19    3.24    1.91   0
  -5  -8 -11   39.57    1.70   0
  -4 -11 -11    0.28    1.70   0
  -4   5   7   29.12    3.24   0
  -4   5  15   51.15    2.03   0
  -3  -6  -9  267.15    3.07   0
  -2   3  19    4.48    1.67   0
  -2   4   8  642.01    5.92   0
  -2   4  14   90.84    2.26   0
  -1   1  22   12.08    2.21   0
  -1   3  16   50.40    1.61   0
   0   0  22    0.48    1.60   0
   1  -1  22   15.28    2.16   0
   1   1  18   40.28    1.74   0
   1   2  11  149.20    2.50   0
   2  -2  22   16.14    1.96   0
   2   1  11  118.81    2.22   0
   3  -2   3  549.77    5.00   0
   3  -2  19    1.96    1.67   0
   3  -1   6  114.12    2.15   0
   3  -1  16   36.79    1.39   0
   4  -4  20    1.46    1.93   0
   4  -2   8  213.56    2.46   0
   4  -2  14  345.96    2.84   0
   5  -8   1    8.51    1.86   0
   5  -6   3  589.39    4.65   0
   5  -6  19    7.69    1.32   0
   5  -5  18   -0.77    1.65   0
   5  -4   7  304.18    2.89   0
   5  -4  15   64.95    1.45   0
   6 -16   4    6.88    2.06   0
   6  -8  18    4.64    2.16   0
   6  -7  17   32.95    1.95   0
   6  -6   8  140.96    2.25   0
   6  -6  14   56.93    1.98   0
   7 -14   9   10.09    2.19   0
   7 -13   8    6.78    1.99   0
   7 -12   7    1.51    1.67   0
   7 -11   8   34.78    1.73   0
   7 -11  14   18.77    2.21   0
   7 -10   9   18.18    1.67   0
   7 -10  11    3.45    1.35   0
   7 -10  13   83.57    2.28   0
   7  -9  10    1.10    1.56   0
   7  -9  12   52.10    1.84   0
 -17   3  -2    7.47    2.01   0
 -16   2  -4    1.71    1.92   0
 -15  -2  -9   -0.31    1.38   0
 -15  -1  -8    1.79    1.91   0
 -15   0  -7    4.82    1.88   0
 -15   1  -6   40.26    1.53   0
 -15   4  -1   42.62    2.03   0
 -15   6   5   16.15    2.17   0
 -14  -5 -11   -0.81    2.11   0
 -14   5   1   29.25    1.96   0
 -13  -3 -10    3.02    1.62   0
 -13   2  -5    8.87    1.58   0
 -12   6   4   82.12    2.74   0
 -11  -7 -12   84.67    2.24   0
 -11  -3 -10   12.86    1.69   0
 -11   2  -5  212.30    2.65   0
 -10   5   1   26.29    1.88   0
  -9  -7 -12   49.25    1.51   0
  -9  -2  -9  131.03    2.24   0
  -9  -1  -8  181.15    2.53   0
  -9   0  -7   13.19    1.47   0
  -9   1  -6   35.75    1.65   0
  -9   4  -1  123.64    2.30   0
  -8  -8 -12   25.28    1.76   0
  -8   6  18   43.86    3.20   0
  -7  -9 -12    7.13    1.49   0
  -7  -6 -11  103.63    1.97   0
  -6 -12 -12   12.22    1.75   0
  -6  -7 -11   15.68    1.54   0
  -6  -2  -8    5.80    1.37   0
  -6  -1  -7  125.21    2.22   0
  -6   0  -6   63.60    1.86   0
  -6   6  14   55.50    2.70   0
  -5  -4  -9   94.16    2.01   0
  -5   1  -4   35.58    1.89   0
  -5   5  18    2.07    1.66   0
  -4  -5  -9  143.47    2.39   0
  -4   4  20    0.92    1.89   0
  -3 -15 -10    7.02    2.41   0
  -3  -9 -10   70.97    1.98   0
  -2  -6  -8  129.72    2.68   0
  -2   2  22   17.27    1.63   0
  -2   4  16   61.59    1.93   0
   0   1  21    5.45    1.92   0
   0   2  18    0.35    1.66   0
   0   3  11   34.76    1.70   0
   1  -6  -5  196.68    4.25   0
   1   0  21    3.81    2.03   0
   1   2   9  258.42    3.12   0
   1   2  13   86.60    2.06   0
   2  -9  -5   36.70    3.29   0
   2  -1  21    0.05    1.96   0
   2   0  18    1.91    1.19   0
   2   1   9  204.07    2.71   0
   2   1  13    7.27    1.10   0
   3  -1  18   25.57    1.74   0
   3   0  11   33.77    1.68   0
   3   0  13  177.51    2.40   0
   4  -6   0  987.46    7.32   0
   4  -5   1 2617.15   10.92   0
   4  -3  19   15.49    1.87   0
   4  -2  16   21.04    1.31   0
   5 -15   0   -0.20    1.96   0
   5  -5   4   59.33    2.11   0
   5  -4  17    5.47    1.78   0
   5  -3  10   56.63    1.92   0
   5  -3  12    9.00    1.64   0
   5  -3  14   59.40    1.85   0
   6 -15   3   18.50    1.99   0
   6 -12   2   27.10    1.96   0
   6  -9   3   34.99    2.27   0
   6  -8   4  382.96    3.57   0
   6  -7   5   47.56    1.83   0
   6  -6  16   34.27    1.97   0
   6  -5  11  221.99    2.63   0
   6  -5  13  151.95    2.36   0
   7 -14   7   10.11    1.99   0
   7 -13   6   30.37    2.13   0
   7 -10   7   36.69    1.80   0
   7 -10  15    2.05    1.62   0
   7  -9   8   42.52    1.82   0
   7  -9  14   14.42    1.87   0
   7  -8  11   11.02    1.74   0
   7  -8  13   62.47    1.94   0
 -17   2  -3    5.03    2.18   0
 -16  -2  -8   12.46    2.06   0
 -16   1  -5    2.00    1.92   0
 -16   4   0    1.56    1.91   0
 -16   5   3   18.21    2.40   0
 -15   5   2    1.35    1.95   0
 -14  -4 -10    1.48    1.91   0
 -14   3  -3   12.22    1.27   0
 -13  -2  -9   19.46    1.39   0
 -13  -1  -8   25.81    1.68   0
 -13   0  -7  115.18    2.16   0
 -13   1  -6  193.19    2.18   0
 -13   4  -1   46.30    2.05   0
 -12  -8 -12   19.61    2.16   0
 -12  -5 -11    4.57    1.59   0
 -12   3  -3   48.04    1.77   0
 -12   5   1   53.47    2.01   0
 -11  -2  -9   17.00    1.49   0
 -11  -1  -8  196.74    2.54   0
 -11   0  -7   72.51    1.90   0
 -11   1  -6   41.11    1.78   0
 -10  -8 -12    3.22    1.75   0
 -10  -5 -11   90.15    1.65   0
 -10   3  -3  107.89    2.15   0
  -9   6   5  194.28    3.95   0
  -8  -4 -10  158.55    2.04   0
  -8   2  -4  115.52    2.28   0
  -8   6   6   39.61    3.22   0
  -7 -11 -12    4.25    1.91   0
  -7   3  -2   50.61    1.97   0
  -7   6  17   19.94    2.39   0
  -5 -10 -11   28.65    1.68   0
  -5  -3  -8   31.05    1.66   0
  -4  -8 -10   99.47    2.26   0
  -4   5  17   42.91    2.25   0
  -3   4  19    0.36    1.70   0
  -3   5  12   96.84    2.85   0
  -1   2  21   22.65    1.98   0
  -1   3  18    5.55    1.60   0
   0   3  13  172.59    2.58   0
   1   2  15  106.22    2.24   0
   2   1  15  279.96    2.64   0
   3  -2  21    6.66    1.92   0
   3   0   9  833.62    4.50   0
   3   0  15   76.69    2.05   0
   4  -7  -1  136.67    3.71   0
   4  -4   2   99.65    2.61   0
   4  -2   6  334.27    3.28   0
   4  -2  18  112.24    2.33   0
   4  -1  11  152.27    2.38   0
   4  -1  13   58.42    1.92   0
   5  -9   0    4.57    1.70   0
   5  -5  20    4.77    2.07   0
   5  -4   5  229.18    2.85   0
   5  -3   8   74.71    1.99   0
   5  -3  16   71.89    2.15   0
   6 -14   2    2.98    1.82   0
   6  -6   6   40.63    1.78   0
   6  -6  18    4.27    1.90   0
   6  -5   9   52.57    1.51   0
   6  -5  15  142.34    2.28   0
   7 -11   6   39.92    1.91   0
   7  -9  16    6.98    2.09   0
   7  -8   9   16.73    1.67   0
   7  -8  15   26.00    1.86   0
 -17   1  -4   -3.59    2.12   0
 -16  -1  -7    5.38    1.46   0
 -16   0  -6   39.12    1.56   0
 -15   3  -2    5.05    1.69   0
 -14  -3  -9   31.87    1.93   0
 -14   2  -4    8.33    1.60   0
 -13  -6 -11    7.40    1.83   0
 -13   6   5   15.00    1.78   0
 -12  -4 -10   -0.69    1.60   0
 -11  -9 -12   34.62    2.24   0
 -11  -6 -11    5.57    1.76   0
 -11   4  -1  284.26    3.13   0
 -10  -4 -10  121.61    2.10   0
  -9  -9 -12   20.07    1.35   0
  -9  -6 -11   38.50    1.46   0
  -9   5   2  445.91    4.44   0
  -8 -12 -12    3.18    2.19   0
  -8 -10 -12   -0.37    1.22   0
  -8  -7 -11    9.48    1.70   0
  -8  -3  -9  175.85    2.55   0
  -8   1  -5    6.12    1.53   0
  -7  -5 -10   45.40    1.44   0
  -6  -9 -11   52.63    2.01   0
  -6  -6 -10   30.09    1.84   0
  -6   6  16   30.69    2.39   0
  -5 -12 -11    7.00    1.71   0
  -5  -7 -10   31.85    1.82   0
  -5  -2  -7  217.46    2.64   0
  -5  -1  -6  308.26    3.06   0
  -5   0  -5   54.15    1.92   0
  -4  -4  -8   62.87    1.92   0
  -4   1  -3  560.56    4.48   0
  -3 -13 -10   22.64    1.81   0
  -3  -5  -8   74.13    2.04   0
  -3   5  10    9.73    1.92   0
  -3   5  14   40.74    1.93   0
  -2 -15  -9   25.96    2.04   0
  -2   1  -1 1032.66    8.92   0
  -2   3  21   16.78    2.03   0
   0  -6  -6   61.77    2.18   0
   0   2  20    7.12    1.71   0
   0   3   9  850.94    5.52   0
   0   3  15   71.77    1.76   0
   1   1   4  345.66    4.79   0
   1   1  20   11.38    1.45   0
   1   2  17   72.42    2.10   0
   2   0   4 2722.65   10.60   0
   2   0  20    7.73    1.37   0
   2   1   7 1237.67    6.19   0
   2   1  17  101.91    2.28   0
   3  -1  20   -0.04    1.89   0
   3   0  17  113.88    2.26   0
   4 -16  -2    8.09    3.35   0
   4  -3  21   22.98    2.17   0
   4  -1   9   56.49    1.89   0
   4  -1  15   10.68    1.54   0
   5  -4  19    0.38    1.35   0
   6 -10   2  131.68    2.70   0
   6  -5   7   76.53    1.98   0
   6  -5  17    9.70    1.72   0
   6  -4  12   41.74    1.86   0
   6  -4  14    3.83    1.53   0
   7 -15   6   79.50    2.69   0
   7 -14   5   26.99    1.88   0
   7 -12   5    2.97    1.54   0
   7  -9   6   22.26    1.64   0
   7  -8   7   11.88    1.66   0
   7  -8  17   10.83    2.20   0
   7  -7  10   22.86    1.55   0
   7  -7  12   60.06    1.60   0
   7  -7  14   54.02    1.90   0
 -17   0  -5   24.05    1.66   0
 -16   3  -1   40.12    2.10   0
 -15  -4  -9    0.80    2.05   0
 -15   2  -3   26.77    1.80   0
 -15   6   7   14.53    2.46   0
 -14  -2  -8   13.26    1.74   0
 -14  -1  -7   38.26    1.99   0
 -14   0  -6   28.88    1.82   0
 -14   1  -5   33.80    1.66   0
 -14   4   0    3.91    1.56   0
 -14   6   6    2.06    1.86   0
 -13   5   2   74.13    2.14   0
 -12  -7 -11    1.56    1.87   0
 -12  -3  -9    1.08    1.60   0
 -12   2  -4  136.61    2.16   0
 -11   6   5   14.05    1.96   0
 -10 -10 -12    7.40    1.59   0
 -10  -7 -11    5.01    1.78   0
 -10  -3  -9   87.19    1.89   0
 -10   2  -4    3.23    1.41   0
  -9 -11 -12   -1.15    1.86   0
  -9  -5 -10  190.01    2.46   0
  -8  -2  -8   37.34    1.32   0
  -8  -1  -7  218.86    2.56   0
  -8   0  -6  194.49    2.52   0
  -8   4   0    3.32    1.55   0
  -7  -8 -11  103.51    1.98   0
  -7  -4  -9  338.25    2.99   0
  -6   3  -1  228.37    3.15   0
  -5   5  20    3.92    2.14   0
  -5   6  13  100.59    3.25   0
  -4  -3  -7   48.89    1.82   0
  -3   1  -2  325.07    4.14   0
  -3   5  16  164.72    3.21   0
  -2 -13  -9   70.34    2.67   0
  -2 -11  -9   65.44    2.26   0
  -2  -5  -7  717.75    5.03   0
  -2   4  18    1.37    1.64   0
  -1 -15  -8    4.95    2.20   0
  -1  -9  -8   16.60    1.64   0
  -1   3  20   16.88    1.92   0
  -1   4  11  117.10    2.48   0
  -1   4  13  109.55    2.44   0
  -1   4  15   54.36    1.85   0
   0   3  17  109.13    2.31   0
   1   2   7  457.58    4.27   0
   2 -15  -5    0.40    2.92   0
   3  -1   4   46.55    2.37   0
   3   0   7  224.19    2.89   0
   4  -3   3  176.77    3.00   0
   4  -2  20   17.18    2.09   0
   4  -1  17   27.03    1.74   0
   5 -12  -1   79.67    2.99   0
   5  -3  18   65.61    1.54   0
   5  -2  11   50.34    1.40   0
   5  -2  13  129.84    1.91   0
   5  -2  15   11.30    1.51   0
   6  -5  19    6.74    1.64   0
   6  -4  10  106.50    1.76   0
   6  -4  16   53.29    1.81   0
   7 -10   5  198.31    2.82   0
   7  -7   8  670.74    4.23   0
   7  -7  16   26.08    1.55   0
   7  -6  11   14.96    1.50   0
   7  -6  13  172.40    2.50   0
   7  -6  15   25.24    1.86   0
   8 -12  10   26.41    1.99   0
   8 -12  12   21.29    2.27   0
   8 -11  11    7.11    1.95   0
   8 -11  13   15.61    2.19   0
   8 -10  12    6.76    1.75   0
   8 -10  14   11.66    1.72   0
 -17   3   0    1.11    1.98   0
 -15  -3  -8   10.90    1.96   0
 -15   1  -4   16.65    1.70   0
 -15   4   1   44.19    2.02   0
 -14  -6 -10    5.02    2.07   0
 -14   5   3   41.06    2.16   0
 -13  -5 -10    9.48    1.45   0
 -13   3  -2    8.65    1.26   0
 -12  -2  -8   41.13    1.70   0
 -12  -1  -7  157.30    2.35   0
 -12   0  -6   42.53    1.77   0
 -12   1  -5   33.96    1.56   0
 -12   4   0    1.07    1.47   0
 -11  -5 -10   17.39    1.46   0
 -11   3  -2   20.83    1.73   0
 -11   5   2  332.07    3.65   0
 -10  -2  -8  214.51    2.54   0
 -10  -1  -7   13.74    1.70   0
 -10   0  -6    8.00    1.65   0
 -10   1  -5   75.74    1.92   0
  -9  -8 -11    8.63    1.70   0
  -9   3  -2  115.94    2.29   0
  -7 -10 -11   36.22    2.01   0
  -7   2  -3   97.69    1.84   0
  -6 -13 -11    8.46    1.86   0
  -6 -11 -11    1.60    1.52   0
  -6  -5  -9  415.19    3.36   0
  -5   3   0 3239.26   12.23   0
  -5   6  11   42.75    2.81   0
  -4 -10 -10   22.15    1.68   0
  -4  -2  -6 1112.06    5.56   0
  -4  -1  -5  176.14    2.81   0
  -4   0  -4  815.65    5.12   0
  -4   5  19    1.97    1.86   0
  -3  -8  -9  102.53    2.37   0
  -3  -4  -7   42.04    1.88   0
  -3   4  21   30.51    2.30   0
   0  -9  -7   12.97    1.72   0
   0   2   4 2812.14   13.66   0
   1  -9  -6   19.23    1.88   0
   1   1  22   12.94    2.24   0
   1   2  19    8.52    1.86   0
   2   0  22    3.03    2.00   0
   2   1  19   21.63    2.03   0
   2   2  12   26.32    1.63   0
   2   2  14  376.92    3.28   0
   3   0  19   29.25    1.85   0
   3   1  12  185.05    2.37   0
   3   1  14  188.85    2.51   0
   4  -1   7   36.53    1.80   0
   5 -14  -1    5.34    2.53   0
   5  -3   6  352.23    3.07   0
   5  -3  20   22.04    1.96   0
   5  -2   9   88.34    1.76   0
   5  -2  17   62.29    1.96   0
   6 -16   2   -0.97    2.61   0
   6 -13   1   29.40    2.09   0
   6  -4   8   80.10    2.11   0
   6  -4  18    0.80    1.69   0
   6  -3  13   29.76    1.63   0
   7 -13   4   11.96    1.78   0
   7 -11   4    6.33    1.59   0
   7  -7  18   16.53    1.71   0
   7  -6   9  151.66    2.40   0
   7  -6  17   20.99    1.95   0
   8 -13   9    7.52    2.06   0
   8 -12   8    2.38    1.61   0
   8 -11   9    3.98    1.68   0
   8 -10  10    6.36    1.88   0
   8  -9  11    9.00    1.75   0
   8  -9  13   64.19    1.99   0
   8  -9  15    2.22    1.91   0
 -17   2  -1    4.59    2.16   0
 -16   2  -2   25.90    1.56   0
 -16   4   2   13.17    1.99   0
 -16   5   5    3.68    2.19   0
 -15  -2  -7   10.20    1.75   0
 -15  -1  -6   11.29    1.73   0
 -15   0  -5    4.27    1.66   0
 -15   5   4    9.90    1.88   0
 -14   3  -1   30.70    1.78   0
 -13  -4  -9   43.55    1.48   0
 -13   2  -3   18.84    1.55   0
 -12  -9 -11   -0.05    2.05   0
 -12  -6 -10   10.82    1.76   0
 -12   6   6   58.09    2.41   0
 -11  -8 -11   10.45    1.39   0
 -11  -4  -9   83.45    2.12   0
 -10  -9 -11    6.07    1.78   0
 -10  -6 -10   14.98    1.54   0
 -10   4   0   20.73    1.61   0
  -9  -4  -9   98.99    2.16   0
  -8  -9 -11   43.27    1.49   0
  -8  -6 -10   19.95    1.31   0
  -8   5   3   70.78    2.59   0
  -7 -12 -11    3.56    1.90   0
  -7  -7 -10   16.79    1.52   0
  -7  -3  -8  131.60    1.93   0
  -7   1  -4   78.67    2.02   0
  -7   4   1   53.51    2.07   0
  -6  -8 -10  127.57    2.32   0
  -6   6  18    1.75    2.14   0
  -5  -9 -10  112.35    2.26   0
  -5  -6  -9   53.52    1.80   0
  -5   6  15   41.63    2.00   0
  -4  -7  -9   63.48    1.91   0
  -3  -3  -6  538.66    4.27   0
  -3   5  18   54.40    2.35   0
  -2   4  20    8.69    1.97   0
  -1 -13  -8   26.34    1.98   0
  -1 -11  -8   55.44    2.28   0
  -1   4   9   85.63    2.45   0
  -1   4  17   22.96    1.78   0
   0 -15  -7    3.57    2.22   0
   0   2  22   -0.26    2.12   0
   0   3   7  216.33    3.39   0
   0   3  19   25.90    2.05   0
   1 -15  -6    9.42    2.52   0
   1   3  12    5.18    1.39   0
   1   3  14   23.06    1.71   0
   2   2  10  109.96    2.31   0
   2   2  16    7.48    1.60   0
   3   1  10  106.45    2.22   0
   3   1  16   53.80    1.92   0
   4  -1  19   25.61    1.35   0
   4   0  12   55.31    1.41   0
   4   0  14   71.63    1.68   0
   4   0  16    8.67    1.60   0
   5  -2  19   80.26    2.02   0
   6 -11   1   10.44    1.43   0
   6  -8   2  523.20    4.52   0
   6  -7   3    5.91    1.62   0
   6  -6   4   43.94    1.90   0
   6  -5   5  103.92    2.28   0
   6  -3  11    0.70    1.13   0
   6  -3  15   32.84    1.37   0
   7 -15   4    1.77    1.97   0
   7  -8   5  158.57    2.61   0
   7  -7   6   55.74    2.00   0
   7  -6  19    2.19    1.89   0
   7  -5  10   30.84    1.71   0
   7  -5  12   23.62    1.23   0
   7  -5  14   -2.22    1.20   0
   7  -5  16    7.13    1.78   0
   8 -14   8    4.21    2.12   0
   8 -13   7   26.68    1.89   0
   8 -10   8   16.44    1.73   0
   8  -9   9   60.52    1.90   0
   8  -8  12   28.13    1.83   0
   8  -8  14   46.56    1.99   0
   8  -8  16   59.21    2.11   0
 -17   1  -2    6.36    2.12   0
 -16  -3  -7    2.49    1.50   0
 -16  -2  -6    2.19    1.85   0
 -16  -1  -5   45.36    2.24   0
 -16   0  -4    0.72    1.93   0
 -16   1  -3   19.21    1.49   0
 -14  -5  -9   45.66    1.61   0
 -14   6   8    9.98    2.41   0
 -13  -7 -10   10.44    1.86   0
 -13  -3  -8    1.15    1.13   0
 -13  -2  -7    3.66    1.71   0
 -13   1  -4  131.87    2.42   0
 -13   4   1   48.71    2.08   0
 -13   6   7    4.40    2.09   0
 -12   5   3   70.18    2.14   0
 -11 -10 -11    6.76    2.14   0
 -11  -3  -8   93.79    1.97   0
 -11   2  -3   17.18    1.63   0
 -10 -11 -11    3.34    2.13   0
 -10   6   6  120.01    3.11   0
  -9 -12 -11   27.00    2.19   0
  -9 -10 -11    2.08    1.62   0
  -9  -3  -8  121.64    2.20   0
  -9   2  -3   80.00    2.01   0
  -8 -11 -11    1.63    1.73   0
  -7  -2  -7   31.21    1.29   0
  -7  -1  -6   20.13    1.54   0
  -7   0  -5  120.12    2.17   0
  -6  -4  -8   55.98    1.90   0
  -6   2  -2  191.27    2.84   0
  -5 -11 -10   25.42    1.74   0
  -5   6  17   32.19    2.23   0
  -4   3   1    3.53    1.92   0
  -3   0  -3 1108.59    6.69   0
  -3   3   2  792.09   10.93   0
  -2  -4  -6  343.64    3.71   0
  -2   4   6 1132.49    9.75   0
  -2   5  13   61.74    2.15   0
  -2   5  15  180.25    3.12   0
   0  -5  -5   53.14    2.48   0
   1  -5  -4  124.77    3.99   0
   1   2  21    4.98    1.94   0
   1   3  10  116.48    2.37   0
   1   3  16   37.00    1.81   0
   2  -2   0  108.73    4.36   0
   2   1  21   21.78    2.02   0
   2   2  18  105.38    2.16   0
   3   0  21   56.85    2.26   0
   3   1  18    7.19    1.53   0
   4  -2   4   62.87    1.93   0
   4  -1  21    3.39    2.12   0
   4   0  10  136.10    1.98   0
   4   0  18   33.43    1.68   0
   5 -10  -1  141.69    3.50   0
   5  -5   2   54.46    2.09   0
   5  -2   7  701.88    4.34   0
   5  -1  12   27.53    1.25   0
   5  -1  14   -0.43    1.11   0
   5  -1  16    9.37    1.66   0
   6 -15   1   24.48    2.32   0
   6  -4  20    4.26    1.61   0
   6  -3   9  278.35    2.84   0
   6  -3  17   39.77    1.64   0
   7 -12   3    6.43    1.49   0
   7  -9   4  164.89    2.72   0
   7  -6   7   54.43    1.82   0
   7  -5  18    9.17    2.01   0
   8 -11   7    4.24    1.65   0
   8  -8  10    7.97    1.37   0
   8  -7  11  126.14    2.31   0
   8  -7  13    6.60    1.71   0
   8  -7  15    6.45    1.76   0
 -17  -1  -4    3.07    2.08   0
 -17   0  -3   -0.85    2.14   0
 -16   3   1   36.85    2.17   0
 -15   3   0    4.76    1.20   0
 -14  -4  -8    3.30    1.44   0
 -14   2  -2   29.14    1.74   0
 -13  -1  -6   41.69    1.40   0
 -13   0  -5   43.30    1.43   0
 -12  -5  -9    0.12    1.48   0
 -12   3  -1    3.51    1.44   0
 -11  -7 -10   47.79    1.50   0
 -11  -2  -7  161.25    2.31   0
 -11   1  -4   36.92    1.74   0
 -10  -5  -9    6.68    1.52   0
 -10   5   3   42.80    2.02   0
  -9  -7 -10    1.44    1.21   0
  -9  -2  -7  319.08    2.81   0
  -9   1  -4   24.71    1.60   0
  -8  -8 -10   11.66    1.67   0
  -8  -5  -9   63.51    1.59   0
  -8   3  -1  115.79    2.29   0
  -6 -10 -10   84.57    2.17   0
  -5 -13 -10   13.06    1.75   0
  -5  -5  -8   81.56    1.98   0
  -3 -14  -9  101.74    2.61   0
  -3  -7  -8   54.76    1.90   0
  -3  -2  -5 1195.52    6.22   0
  -3  -1  -4  131.80    2.45   0
  -3   5   8   31.99    2.40   0
  -2 -16  -8    4.09    2.15   0
  -2   5  11  251.27    3.65   0
  -1   4  19    6.40    1.74   0
   0 -13  -7  106.03    3.08   0
   0 -11  -7   69.99    2.61   0
   0   3  21   63.54    2.19   0
   0   4  12   55.10    1.85   0
   0   4  14   68.86    2.09   0
   0   4  16   10.51    1.51   0
   1   3  18   27.17    1.78   0
   3   1   8  234.39    2.82   0
   4  -8  -2  263.32    5.60   0
   5  -6   1  512.12    4.81   0
   5  -4   3  298.22    3.43   0
   5  -2  21    6.30    2.26   0
   5  -1  10  145.54    2.05   0
   5  -1  18    5.24    1.84   0
   6  -9   1  295.54    3.95   0
   6  -4   6   66.53    1.70   0
   6  -3  19   25.57    1.51   0
   6  -2  12   42.31    1.91   0
   6  -2  14    9.07    1.55   0
   6  -2  16   26.69    1.74   0
   7 -14   3    2.53    1.70   0
   7 -10   3  111.52    2.70   0
   7  -5   8  237.45    2.63   0
   7  -4  11   36.29    1.82   0
   7  -4  13   64.71    1.53   0
   7  -4  15   50.27    1.48   0
   7  -4  17    2.42    1.78   0
   8 -14   6   15.08    2.01   0
   8 -12   6   12.43    1.79   0
   8  -9   7  128.22    2.35   0
   8  -8   8    3.64    1.53   0
   8  -7  17    2.82    1.62   0
   8  -6  12   -1.76    1.59   0
   8  -6  14   18.06    1.75   0
   9 -11  12   48.74    2.15   0
 -17   3   2   10.21    1.92   0
 -15  -5  -8   17.64    1.67   0
 -15   2  -1    1.90    1.77   0
 -14  -7  -9    9.82    2.20   0
 -14  -3  -7    6.87    1.19   0
 -14  -2  -6   28.12    1.99   0
 -14   0  -4    2.95    1.63   0
 -14   1  -3   19.80    1.72   0
 -14   4   2  123.54    2.53   0
 -13  -6  -9   28.53    1.52   0
 -13   5   4    6.08    1.59   0
 -12  -8 -10   20.02    1.53   0
 -12  -4  -8    4.23    1.48   0
 -11  -1  -6   38.49    1.42   0
 -11   0  -5   86.14    1.75   0
 -11   4   1  263.35    3.23   0
 -10  -8 -10    3.84    1.84   0
 -10   3  -1  220.68    2.73   0
  -9  -1  -6   19.78    1.09   0
  -9   0  -5   84.29    1.69   0
  -9   4   1  126.85    2.47   0
  -8  -4  -8   21.19    1.64   0
  -7  -9 -10   13.37    1.65   0
  -7  -6  -9   14.87    1.18   0
  -7   5   4    9.76    1.93   0
  -6 -14 -10    4.63    1.88   0
  -6 -12 -10    0.76    1.67   0
  -6  -7  -9  140.88    2.44   0
  -6  -3  -7  155.44    2.10   0
  -6   1  -3  261.54    3.04   0
  -6   4   2   54.34    2.35   0
  -4 -15  -9   47.99    2.56   0
  -4  -9  -9   46.01    1.89   0
  -4  -6  -8   79.57    2.07   0
  -4   6  14   26.98    2.18   0
  -4   6  16   48.29    2.29   0
  -3   5  20   25.27    2.03   0
  -2  -3  -5  555.95    4.80   0
  -2   0  -2  153.34    3.34   0
  -2   5  17   11.03    1.65   0
  -1  -8  -7    1.87    1.66   0
   2   1   5  924.55    6.06   0
   2   2   8   84.55    2.17   0
   2   2  20   32.20    2.07   0
   3 -13  -4    0.99    3.53   0
   3   0   5 1315.16    6.60   0
   3   1  20   16.33    1.41   0
   3   2  15  107.25    2.14   0
   4   0   8  913.81    4.76   0
   4   0  20   39.97    2.00   0
   4   1  13  112.62    2.14   0
   4   1  15   53.47    1.72   0
   5  -7   0  364.79    4.67   0
   5  -3   4  743.47    4.85   0
   5  -1  20   15.65    1.83   0
   6  -3   7   61.93    1.83   0
   6  -2  10   52.22    1.65   0
   6  -2  18    1.30    1.70   0
   7  -4   9   68.91    1.81   0
   7  -4  19   28.09    2.03   0
   8 -13   5   22.63    2.11   0
   8 -10   6   -0.58    1.72   0
   8  -7   9   10.48    1.21   0
   8  -6  10  122.21    2.12   0
   8  -6  16    9.21    1.47   0
   8  -6  18   46.12    2.24   0
   9 -12  11    2.48    1.59   0
   9 -11  10   35.00    1.99   0
   9 -10  11    9.02    1.93   0
   9 -10  13   44.10    1.70   0
   9  -9  12   21.82    1.67   0
   9  -9  14   14.99    1.96   0
 -17   2   1    9.85    2.19   0
 -16   2   0    6.87    1.91   0
 -16   4   4    5.33    1.96   0
 -15  -4  -7    5.86    1.44   0
 -15  -3  -6    1.89    1.85   0
 -15   1  -2    9.93    1.80   0
 -15   4   3   24.57    1.85   0
 -15   5   6    8.98    2.02   0
 -14  -1  -5    1.05    1.23   0
 -14   5   5   51.95    2.17   0
 -13  -5  -8   69.24    1.90   0
 -13   3   0  111.26    2.27   0
 -12 -10 -10    3.24    1.83   0
 -12  -3  -7    4.84    1.53   0
 -12   2  -2    8.55    1.48   0
 -11  -9 -10   30.91    1.51   0
 -11  -6  -9    8.90    1.20   0
 -11   6   7    6.19    1.98   0
 -10 -10 -10   12.77    1.86   0
 -10  -4  -8   16.30    1.24   0
  -9  -9 -10    8.39    1.38   0
  -9  -6  -9   45.17    1.64   0
  -9   6   7  121.57    3.69   0
  -8 -10 -10    4.72    1.76   0
  -8   2  -2  143.87    2.52   0
  -7 -13 -10    1.67    1.80   0
  -7 -11 -10   24.18    1.89   0
  -6  -2  -6  333.86    2.91   0
  -6  -1  -5  192.82    2.54   0
  -6   0  -4  545.46    3.92   0
  -5  -8  -9   78.41    1.81   0
  -5  -4  -7   31.08    1.73   0
  -5   2  -1  127.21    2.81   0
  -5   6  19    7.44    1.97   0
  -4   6  12   45.79    2.47   0
  -2 -14  -8  175.72    3.36   0
  -2  -2  -4    0.82    1.88   0
  -2  -1  -3 2799.42   11.56   0
  -2   5  19    1.03    1.46   0
  -1 -16  -7    7.30    2.44   0
  -1   4  21    5.80    2.02   0
   0   4  10  136.28    2.62   0
   0   4  18   30.52    1.82   0
   1 -13  -6   40.68    2.65   0
   1 -11  -6   41.09    2.33   0
   1   3  20    1.92    1.94   0
   2   3  13   70.99    1.94   0
   2   3  15    6.92    1.60   0
   3   2  11   96.81    2.07   0
   3   2  13   54.14    1.56   0
   3   2  17   23.42    1.76   0
   4  -1   5  117.67    2.20   0
   4   1  11  124.48    2.19   0
   4   1  17   24.97    1.76   0
   5  -1   8   89.01    1.76   0
   5   0  13  154.29    2.31   0
   5   0  15   49.51    1.93   0
   5   0  17   10.99    1.62   0
   6 -12   0    3.08    1.97   0
   6  -2  20   42.80    1.93   0
   7 -13   2    8.64    1.83   0
   7  -7   4  650.72    4.38   0
   7  -6   5   38.16    1.64   0
   7  -3  12   20.02    1.61   0
   7  -3  14   26.93    1.20   0
   7  -3  16    4.56    1.71   0
   8 -11   5   32.91    1.89   0
   8  -5  13   17.17    1.72   0
   8  -5  15    3.19    1.74   0
   8  -5  17    8.32    1.98   0
   9 -12   9    2.04    1.95   0
   9 -10   9   27.59    1.78   0
   9  -9  10    9.87    1.66   0
   9  -8  13   -0.68    1.69   0
   9  -8  15   30.36    2.11   0
 -16  -4  -6    2.56    1.88   0
 -16   1  -1   10.89    1.96   0
 -15  -2  -5   -1.80    1.64   0
 -15  -1  -4   24.80    1.73   0
 -15   0  -3    3.58    1.74   0
 -14  -6  -8   22.62    1.82   0
 -14   3   1   32.21    1.82   0
 -14   6  10    4.64    2.59   0
 -13  -8  -9    8.18    1.74   0
 -13  -4  -7    1.98    1.59   0
 -12  -7  -9   -0.38    1.37   0
 -12  -2  -6  106.10    1.97   0
 -12  -1  -5   32.36    1.67   0
 -12   0  -4   32.88    1.68   0
 -12   1  -3    5.71    1.43   0
 -12   4   2   52.01    1.94   0
 -12   6   8   15.42    2.18   0
 -11 -11 -10   -0.64    1.52   0
 -11  -5  -8  119.02    2.12   0
 -11   5   4    7.71    1.56   0
 -10 -12 -10    0.10    2.01   0
 -10  -7  -9   23.05    1.62   0
 -10  -3  -7  200.08    2.47   0
 -10   2  -2   40.10    1.48   0
  -9 -11 -10   -0.97    1.62   0
  -9   5   4    6.00    1.80   0
  -8 -12 -10    2.50    1.70   0
  -8  -7  -9   14.60    1.57   0
  -8  -3  -7  379.58    2.84   0
  -7  -5  -8   84.35    1.92   0
  -7   3   0   63.01    2.02   0
  -4 -11  -9  161.11    2.73   0
  -4   6  18   17.18    1.83   0
  -2 -12  -8  108.91    2.74   0
  -1   4   7   11.79    1.87   0
  -1   5  14  111.69    2.39   0
  -1   5  16   48.38    2.05   0
   0  -4  -4  771.37    7.50   0
   0   4  20   38.29    1.99   0
   1   2   5  240.86    3.74   0
   1   3   8  509.09    4.29   0
   2 -13  -5   40.10    3.26   0
   2 -11  -5  206.71    5.30   0
   2   2  22   18.46    2.06   0
   2   3  17  150.41    2.57   0
   3   2  19    2.64    1.73   0
   4   1  19    3.77    1.67   0
   5 -16  -1   21.76    3.12   0
   5  -2   5  377.54    3.47   0
   5   0  11  215.48    2.27   0
   5   0  19   17.54    1.83   0
   6 -14   0   -0.10    2.08   0
   6  -2   8  129.59    2.30   0
   6  -1  13  100.48    2.09   0
   6  -1  15   30.06    1.34   0
   6  -1  17   60.36    1.91   0
   7 -11   2    7.80    1.50   0
   7  -8   3   38.32    1.98   0
   7  -5   6   97.70    2.12   0
   7  -3  10    9.25    1.62   0
   7  -3  18    1.27    1.39   0
   8 -15   5   17.03    2.09   0
   8  -9   5   72.34    1.92   0
   8  -8   6    5.86    1.58   0
   8  -7   7   31.76    1.77   0
   8  -6   8   76.09    2.13   0
   8  -5  11   38.07    1.39   0
   9 -13   8   19.19    2.29   0
   9 -11   8    5.23    1.71   0
   9  -8  11   42.62    1.99   0
   9  -7  12    6.97    1.55   0
   9  -7  14   42.21    1.95   0
   9  -7  16    3.76    2.09   0
 -17   1   0    3.60    1.86   0
 -16  -3  -5    3.94    1.26   0
 -16  -2  -4    7.27    1.94   0
 -16  -1  -3   -0.73    1.90   0
 -16   0  -2    2.87    1.86   0
 -15  -6  -7    3.14    2.08   0
 -15   3   2    2.30    1.66   0
 -14  -5  -7   -0.13    1.73   0
 -13  -3  -6   61.70    1.91   0
 -13   2  -1   41.04    1.78   0
 -13   6   9    5.83    2.25   0
 -12  -9  -9    0.93    1.86   0
 -12  -6  -8    6.95    1.62   0
 -11  -8  -9    5.45    1.56   0
 -11   3   0    2.54    1.44   0
 -10  -2  -6   42.69    1.41   0
 -10  -1  -5  132.96    2.23   0
 -10   0  -4  154.09    2.25   0
 -10   1  -3   95.97    1.97   0
  -9  -8  -9   53.82    1.81   0
  -9  -5  -8   30.98    1.39   0
  -9   3   0  255.70    3.09   0
  -9   7  16    2.74    3.66   0
  -8  -2  -6  236.70    2.38   0
  -8  -1  -5   35.81    1.70   0
  -8   0  -4   77.05    1.93   0
  -8   1  -3  307.04    2.98   0
  -8   7  15    7.49    3.01   0
  -7  -8  -9    9.89    1.43   0
  -6  -9  -9   26.22    1.70   0
  -6  -6  -8  135.15    2.23   0
  -5 -14  -9   18.93    1.98   0
  -5 -12  -9   39.90    1.92   0
  -5 -10  -9   12.80    1.49   0
  -5  -3  -6  182.30    2.51   0
  -5   6   9  405.15    8.84   0
  -4  -5  -7  306.71    3.04   0
  -3 -15  -8   14.55    2.33   0
  -3  -9  -8    8.33    1.58   0
  -3  -6  -7   57.93    1.97   0
  -3   6  15   52.37    2.45   0
  -2   5   9  279.12    4.32   0
  -2   5  21    3.75    1.96   0
  -1   5  12   50.38    1.93   0
  -1   5  18   11.29    1.87   0
   0  -8  -6  191.25    3.56   0
   1   4  13   58.14    1.95   0
   1   4  15   12.58    1.53   0
   1   4  17   28.06    1.79   0
   2  -1   1 1032.83    8.92   0
   2   3  11   85.81    1.86   0
   2   3  19    5.39    1.72   0
   3  -3   0  182.60    4.05   0
   4   1   9   86.03    2.10   0
   4   1  21    2.70    1.89   0
   6 -10   0    1.47    1.67   0
   6  -6   2  319.24    3.81   0
   6  -5   3   62.06    2.10   0
   6  -4   4  482.10    3.96   0
   6  -1  11   51.30    1.43   0
   6  -1  19    6.07    1.87   0
   7 -15   2    6.56    2.11   0
   7  -4   7   23.54    1.75   0
   7  -3  20    6.81    1.51   0
   7  -2  13   45.41    1.73   0
   7  -2  15   77.94    2.10   0
   7  -2  17   76.53    2.11   0
   8 -14   4   17.55    2.18   0
   8 -12   4    1.44    1.57   0
   8  -5   9   86.64    2.08   0
   8  -4  12   41.60    1.76   0
   8  -4  14   49.49    1.57   0
   8  -4  16   36.20    1.43   0
   8  -4  18   35.56    2.03   0
   9 -12   7    9.29    1.96   0
   9  -9   8   19.45    1.76   0
   9  -8   9    7.92    1.56   0
   9  -6  13   26.35    1.75   0
   9  -6  15    5.73    1.98   0
 -17  -2  -3   -1.12    1.93   0
 -17  -1  -2    6.41    1.94   0
 -17   0  -1    2.91    1.62   0
 -16   3   3   16.13    1.85   0
 -14  -8  -8    1.79    1.89   0
 -14  -4  -6    7.96    1.60   0
 -14   2   0   26.37    1.73   0
 -13  -7  -8    4.77    1.73   0
 -13  -2  -5   43.10    1.85   0
 -13  -1  -4   79.63    2.05   0
 -13   0  -3   67.15    1.89   0
 -13   1  -2   65.88    1.86   0
 -13   4   3   79.66    2.34   0
 -12   5   5    9.89    1.67   0
 -11 -10  -9    1.74    1.84   0
 -11  -4  -7   93.22    1.71   0
 -10  -9  -9   24.81    1.77   0
 -10  -6  -8   38.34    1.75   0
 -10   4   2   31.36    1.82   0
  -9  -4  -7   15.75    1.72   0
  -8  -9  -9    6.85    1.58   0
  -8  -6  -8   12.43    1.63   0
  -8   4   2  194.43    3.06   0
  -8   7  17    0.78    3.09   0
  -7  -4  -7    3.45    1.44   0
  -6 -13  -9    3.47    1.84   0
  -6 -11  -9    6.60    1.58   0
  -6   5   5  103.62    3.78   0
  -5  -7  -8  241.99    2.80   0
  -5  -2  -5  567.65    4.06   0
  -5   1  -2  296.35    3.62   0
  -5   4   3  307.06    5.18   0
  -4  -8  -8  166.67    2.63   0
  -4   6  20   26.54    2.46   0
  -3   6  13  198.10    3.66   0
  -3   6  17    6.80    1.74   0
  -1 -14  -7   86.65    2.77   0
  -1 -10  -7    4.75    1.64   0
  -1  -2  -3  140.72    3.61   0
   0 -16  -6   30.80    2.59   0
   1   4  19   27.39    1.81   0
   2   3  21    3.98    1.70   0
   3  -2   1  975.68    7.66   0
   3   1   6  354.02    3.69   0
   3   2   9   72.44    2.04   0
   3   2  21   17.14    1.47   0
   4   0   6  384.25    3.34   0
   4   2  14   97.45    2.18   0
   4   2  16   63.51    1.96   0
   5   0   9  221.65    2.43   0
   5   0  21    7.09    1.62   0
   5   1  14  115.03    2.24   0
   5   1  16   48.54    1.90   0
   7  -9   2  494.41    4.48   0
   7  -3   8   52.58    1.80   0
   7  -2  11   44.42    1.81   0
   7  -2  19    6.85    2.13   0
   8 -10   4   14.83    1.68   0
   8  -4  10   96.33    2.07   0
   8  -3  15   70.73    1.81   0
   9 -10   7   27.95    1.76   0
   9  -7  10   14.59    1.34   0
   9  -6  11   57.83    1.92   0
   9  -6  17    0.15    1.74   0
  10 -11  11   16.33    2.00   0
  10 -10  12   12.32    2.03   0
  10  -9  13   10.06    1.75   0
 -17   2   3    3.89    2.11   0
 -16   2   2   31.05    2.10   0
 -16   4   6    3.72    2.10   0
 -15  -5  -6    1.03    1.42   0
 -15   2   1    0.54    1.78   0
 -15   4   5   42.08    2.21   0
 -15   5   8   42.04    2.41   0
 -14  -3  -5    0.45    1.71   0
 -14   1  -1    0.87    1.58   0
 -14   4   4   51.39    2.23   0
 -14   5   7    4.53    1.98   0
 -13   5   6   70.12    2.36   0
 -12  -5  -7   54.82    1.87   0
 -12   3   1    4.94    1.47   0
 -11  -7  -8   29.32    1.66   0
 -11  -3  -6  135.23    2.11   0
 -11   2  -1    2.95    1.17   0
 -10 -11  -9    0.63    1.90   0
 -10   6   8   64.96    2.99   0
  -9 -10  -9   20.93    1.78   0
  -8 -13  -9    0.10    1.86   0
  -8 -11  -9    6.57    1.67   0
  -7 -14  -9    2.12    1.91   0
  -7 -12  -9    2.88    1.63   0
  -7 -10  -9   23.36    1.32   0
  -7  -3  -6  105.93    2.14   0
  -7   2  -1   54.37    1.99   0
  -7   7  16   21.19    2.86   0
  -5  -1  -4  126.95    2.47   0
  -5   0  -3  108.62    2.53   0
  -4  -4  -6  271.64    3.06   0
  -4   2   0   63.64    2.56   0
  -4   6  10   32.33    2.63   0
  -3 -13  -8   50.81    2.11   0
  -3   6  19    0.46    1.77   0
  -1 -12  -7   54.05    2.25   0
  -1  -1  -2  243.99    4.59   0
  -1   3   4  133.32    4.40   0
  -1   5  20    0.77    1.88   0
   0   5  15   51.13    1.94   0
   1  -4  -3  975.16   12.03   0
   1   4  11  148.41    2.56   0
   2   2   6  126.60    2.79   0
   2   3   9  171.04    2.70   0
   3   3  14  334.41    3.23   0
   3   3  16   12.75    1.67   0
   3   3  18  110.29    2.28   0
   4   2  12   37.40    1.71   0
   4   2  18    1.99    1.09   0
   5  -8  -1    8.65    1.78   0
   5  -1   6  711.66    4.27   0
   5   1  12   53.08    1.80   0
   5   1  18   13.59    1.41   0
   6  -7   1  159.30    2.87   0
   6  -3   5  370.20    3.25   0
   6  -1   9   61.66    1.57   0
   6   0  12   37.36    1.74   0
   6   0  14    0.52    1.06   0
   6   0  16   57.73    1.62   0
   6   0  18   12.86    1.69   0
   7  -1  16   -0.71    1.49   0
   8  -6   6   45.64    1.88   0
   8  -3  13   50.14    1.71   0
   8  -3  17   15.05    1.27   0
   8  -3  19   10.12    2.07   0
   9 -13   6    3.92    1.91   0
   9 -11   6   16.58    1.91   0
   9  -5  12   11.42    1.55   0
   9  -5  14   16.29    1.41   0
   9  -5  16    4.14    1.37   0
   9  -5  18   19.83    2.20   0
  10 -12  10    1.98    2.02   0
  10 -10  10    8.32    1.74   0
  10  -9  11    0.11    1.76   0
  10  -8  14    2.75    1.94   0
 -16  -5  -5   19.29    2.03   0
 -15  -4  -5    3.36    1.73   0
 -15   1   0   39.03    2.04   0
 -14  -7  -7    8.63    1.44   0
 -14  -2  -4   37.59    1.69   0
 -14  -1  -3    4.35    1.49   0
 -14   0  -2   19.78    1.67   0
 -13  -9  -8   19.03    1.64   0
 -13  -6  -7   73.60    1.64   0
 -12  -8  -8    3.05    1.25   0
 -12  -4  -6   23.93    1.69   0
 -11  -2  -5  211.93    2.29   0
 -11  -1  -4  145.40    2.38   0
 -11   0  -3   25.31    1.75   0
 -11   1  -2   82.91    2.02   0
 -11   4   3  602.96    4.83   0
 -10  -5  -7  115.26    2.14   0
 -10   5   5   -0.29    2.02   0
  -9 -12  -9    0.03    1.47   0
  -9  -7  -8   40.41    1.72   0
  -9  -3  -6    5.66    1.12   0
  -9   2  -1  461.89    3.54   0
  -7  -7  -8  681.24    3.94   0
  -7   7  14   44.17    3.49   0
  -7   7  18   17.16    3.03   0
  -6  -5  -7   71.08    1.61   0
  -6   3   1  229.63    3.62   0
  -4 -10  -8  121.79    2.30   0
  -3  -5  -6  360.19    3.53   0
  -2   6  16   97.59    2.74   0
  -1   5  10   78.36    2.32   0
   0   4   8  940.82    6.21   0
   0   5  13  146.58    2.68   0
   0   5  17   14.34    1.60   0
   0   5  19   12.15    1.67   0
   1  -8  -5   36.15    2.27   0
   1   4  21    3.34    2.08   0
   2   4  14  344.29    3.36   0
   2   4  16   19.86    1.61   0
   3  -1   2  331.48    4.51   0
   3   3  12   34.78    1.60   0
   3   3  20   11.84    1.71   0
   4  -3   1    3.61    1.85   0
   4   2  20    6.51    1.95   0
   5   1  20   -0.26    1.43   0
   6  -2   6  601.55    4.10   0
   6   0  20   19.47    1.87   0
   7 -12   1    0.55    1.70   0
   7  -2   9  117.77    2.02   0
   7  -1  12   11.91    1.60   0
   7  -1  14   23.33    1.23   0
   7  -1  18   24.30    1.45   0
   8 -13   3   29.52    1.89   0
   8 -11   3   11.43    1.64   0
   8  -8   4   16.65    1.67   0
   8  -7   5  153.00    2.20   0
   8  -5   7  323.13    3.16   0
   8  -3  11   73.23    1.89   0
   9  -9   6   31.23    1.78   0
   9  -8   7  145.03    2.34   0
   9  -7   8  116.96    2.25   0
   9  -6   9   33.13    1.75   0
   9  -4  15   34.36    1.85   0
   9  -4  17    8.11    1.81   0
  10 -11   9    1.63    1.90   0
  10  -8  12    0.07    1.28   0
  10  -7  13   15.54    1.88   0
  10  -7  15   10.80    2.11   0
 -17   1   2    4.02    2.08   0
 -16  -4  -4   14.46    1.69   0
 -16   1   1   11.80    1.80   0
 -15  -7  -6   76.56    2.51   0
 -15  -3  -4    1.07    1.33   0
 -15  -2  -3   24.06    1.74   0
 -15  -1  -2   14.10    1.78   0
 -15   0  -1    3.94    1.86   0
 -14  -6  -6    7.27    1.91   0
 -13  -5  -6    8.42    1.68   0
 -13   3   2    9.71    1.66   0
 -13   6  11   10.67    2.47   0
 -12 -10  -8    0.88    1.87   0
 -12  -3  -5   35.27    1.66   0
 -12   2   0    6.92    1.54   0
 -11  -9  -8    4.92    1.72   0
 -11  -6  -7   27.90    1.79   0
 -11   6   9    6.57    2.29   0
 -10  -8  -8   16.69    1.52   0
 -10   3   1  203.25    2.76   0
  -9  -2  -5   36.40    1.34   0
  -9  -1  -4  136.49    2.18   0
  -9   0  -3  111.77    2.12   0
  -9   1  -2  537.10    3.88   0
  -8  -8  -8    2.52    1.51   0
  -8  -5  -7   85.38    1.71   0
  -8   6   8   76.32    3.78   0
  -7  -2  -5    9.37    1.18   0
  -7  -1  -4  697.83    4.31   0
  -7   0  -3  203.78    2.71   0
  -7   1  -2   66.39    1.70   0
  -6  -8  -8   75.29    1.74   0
  -6   7  15   98.81    3.76   0
  -6   7  17   30.85    2.71   0
  -5 -15  -8   36.24    2.24   0
  -5  -9  -8    4.71    1.48   0
  -5  -6  -7   78.42    2.03   0
  -4 -12  -8    6.52    1.47   0
  -4  -3  -5  694.37    4.63   0
  -3   6  11   31.00    2.29   0
  -2 -15  -7    2.16    1.85   0
  -2  -6  -6  606.57    4.75   0
  -2   6  14   96.58    2.42   0
  -2   6  18   28.73    1.94   0
   0   3   5 1304.11    8.82   0
   1 -16  -5   32.85    2.93   0
   2   0   2  159.51    3.83   0
   2   4  18  106.01    1.98   0
   4  -4   0 1297.11    8.75   0
   4  -2   2  419.02    4.42   0
   4   1   7   11.75    1.56   0
   4   2  10   47.48    1.80   0
   5 -13  -2   46.22    3.82   0
   5 -11  -2   44.12    3.19   0
   5   0   7   83.37    2.02   0
   5   1  10   76.79    1.91   0
   6 -16   0   -0.23    3.06   0
   6   0  10    1.35    1.43   0
   7 -14   1    2.86    2.00   0
   7 -10   1  381.60    4.43   0
   7  -6   3   26.07    1.75   0
   7  -5   4    7.76    1.55   0
   7  -4   5   10.06    1.66   0
   7  -1  20    8.07    1.56   0
   8 -15   3    0.62    2.43   0
   8  -4   8  157.45    2.10   0
   8  -2  14   13.16    1.32   0
   8  -2  16   -0.60    1.42   0
   8  -2  18   12.52    1.98   0
   9 -14   5    0.46    2.33   0
   9 -12   5    3.66    1.72   0
   9  -5  10   99.82    2.13   0
   9  -4  13    2.31    1.17   0
  10 -12   8    1.49    1.89   0
  10  -9   9   19.40    1.77   0
  10  -8  10    8.01    1.82   0
  10  -7  11   38.65    1.86   0
  10  -6  14   13.94    1.89   0
  10  -6  16    1.35    2.13   0
 -17  -3  -2    5.46    2.06   0
 -17  -2  -1    2.89    2.15   0
 -17  -1   0    7.57    2.21   0
 -17   0   1    0.28    1.89   0
 -16  -3  -3    7.72    1.48   0
 -16  -2  -2    9.62    1.85   0
 -16  -1  -1   25.52    2.01   0
 -16   0   0   -0.49    1.34   0
 -16   3   5    5.84    1.93   0
 -15   3   4   18.27    1.96   0
 -14   3   3   14.76    1.56   0
 -13  -8  -7   29.93    1.53   0
 -13  -4  -5   13.08    1.70   0
 -13   2   1   44.33    1.80   0
 -12  -7  -7    5.41    1.33   0
 -12  -2  -4  125.15    2.15   0
 -12   1  -1  121.51    2.32   0
 -12   4   4   61.77    2.10   0
 -12   6  10   -0.14    2.20   0
 -11 -11  -8   -0.84    1.84   0
 -10 -10  -8   10.59    1.70   0
 -10  -4  -6   20.94    1.27   0
  -9  -9  -8   20.85    1.75   0
  -9  -6  -7  219.44    2.60   0
  -9   4   3   43.60    2.14   0
  -8  -4  -6  400.17    3.12   0
  -8   3   1  115.20    2.47   0
  -8   5   5  135.01    3.18   0
  -7  -9  -8  112.77    2.21   0
  -7  -6  -7    6.27    1.51   0
  -6 -14  -8    9.51    1.94   0
  -6 -10  -8   66.18    1.85   0
  -6  -4  -6   56.87    1.77   0
  -5 -13  -8    1.91    1.67   0
  -5 -11  -8    7.31    1.67   0
  -4  -7  -7   21.43    1.61   0
  -3 -16  -7   14.46    2.27   0
  -3  -8  -7    7.28    1.41   0
  -2   6  20   40.95    2.17   0
   0 -14  -6   28.45    2.10   0
   0 -10  -6    9.20    1.83   0
   0   5  11  209.60    3.13   0
   0   5  21    4.53    2.25   0
   1   4   9   54.90    2.05   0
   1   5  16   10.08    1.66   0
   2   4  12   48.28    1.78   0
   2   4  20   19.56    1.51   0
   3   2   7   80.03    2.18   0
   3   3  10    3.85    1.60   0
   4   3  15   10.31    1.64   0
   4   3  17   36.09    1.80   0
   5   2  13   61.86    1.81   0
   5   2  15  191.07    2.26   0
   5   2  17   11.74    1.26   0
   5   2  19   -0.73    1.73   0
   6  -8   0   62.59    2.30   0
   6  -1   7  589.62    3.97   0
   6   1  13   50.32    1.95   0
   6   1  15   28.75    1.33   0
   6   1  17   13.50    1.32   0
   6   1  19   20.06    1.98   0
   7  -3   6   44.76    1.73   0
   7  -1  10   51.14    1.73   0
   7   0  15   21.61    1.68   0
   7   0  17   19.72    1.85   0
   8  -9   3  187.45    2.84   0
   8  -3   9  101.24    2.17   0
   8  -2  12   14.98    1.21   0
   9 -10   5   15.81    1.66   0
   9  -4  11   21.58    1.62   0
   9  -3  14   43.24    1.68   0
   9  -3  16   38.91    1.89   0
   9  -3  18   -0.12    2.08   0
  10 -10   8   11.95    1.77   0
  10  -6  12   12.09    1.71   0
  10  -5  15    3.30    1.75   0
  10  -5  17    0.97    1.86   0
 -15  -6  -5    8.22    1.44   0
 -15   4   7   46.25    2.32   0
 -14  -8  -6   13.95    1.94   0
 -14  -5  -5   32.49    1.40   0
 -14   2   2   26.44    1.78   0
 -14   5   9   23.50    2.62   0
 -13 -10  -7    3.32    2.11   0
 -13  -3  -4    1.80    1.67   0
 -13   4   5   35.16    1.92   0
 -12  -1  -3  286.16    2.60   0
 -12   0  -2   40.54    1.48   0
 -11  -5  -6   31.27    1.76   0
 -11   5   6   32.82    1.98   0
 -10 -12  -8   32.23    1.95   0
 -10  -7  -7   31.00    1.73   0
 -10  -3  -5  346.67    3.10   0
 -10   2   0  141.88    2.33   0
  -9 -13  -8   32.36    2.19   0
  -9 -11  -8   17.64    1.77   0
  -8 -14  -8   13.98    2.18   0
  -8 -12  -8   20.93    1.77   0
  -8 -10  -8   11.91    1.52   0
  -7 -13  -8    0.42    1.86   0
  -7 -11  -8   12.43    1.60   0
  -7   4   3  177.43    3.30   0
  -6 -12  -8   12.34    1.74   0
  -5   7  16    1.07    2.07   0
  -5   7  18    0.96    2.23   0
  -4  -2  -4   71.91    1.94   0
  -4   1  -1  448.27    4.76   0
  -3  -4  -5  256.10    3.23   0
  -2 -13  -7   20.19    1.64   0
  -2 -11  -7   75.45    2.11   0
  -2   6  12  143.24    2.93   0
  -1   6  15   27.23    2.02   0
  -1   6  17   15.52    1.78   0
   0 -12  -6   37.04    2.15   0
   1   3   6  115.95    2.74   0
   1   5  14    2.85    1.50   0
   1   5  18    2.78    1.81   0
   3   0   3 1074.22    6.85   0
   3   4  15   34.60    1.73   0
   3   4  17   44.72    1.91   0
   4  -1   3  530.23    4.67   0
   4   3  13    4.37    1.58   0
   4   3  19    0.42    1.30   0
   5  -3   2   49.87    2.13   0
   5   2  21    3.82    2.17   0
   7  -7   2   19.47    1.52   0
   7  -2   7   47.08    1.69   0
   7   0  13   23.24    1.49   0
   7   0  19   11.25    1.43   0
   8  -2  10   39.51    1.66   0
   8  -1  15   40.41    1.88   0
   8  -1  17   34.41    1.86   0
   8  -1  19    9.61    2.05   0
   9  -7   6  115.02    2.22   0
   9  -6   7  121.28    2.32   0
   9  -5   8    4.61    1.61   0
   9  -3  12   45.23    1.69   0
  10 -13   7    1.60    2.13   0
  10 -11   7   19.09    1.88   0
  10  -8   8    8.62    1.59   0
  10  -7   9   23.02    1.67   0
  10  -5  13    7.39    1.84   0
  11 -10  11    4.93    2.19   0
  11  -9  12    1.37    2.14   0
  11  -8  13    2.27    1.88   0
 -16  -6  -4   11.89    1.61   0
 -16   2   4    0.11    1.96   0
 -15  -5  -4    4.29    1.84   0
 -15   2   3   24.12    1.87   0
 -14  -4  -4    7.42    1.76   0
 -14   4   6   92.72    2.33   0
 -13  -7  -6   30.68    1.47   0
 -13  -2  -3   12.00    1.56   0
 -13  -1  -2   33.66    1.81   0
 -13   0  -1    8.33    1.54   0
 -13   1   0  177.22    2.22   0
 -13   5   8    3.82    1.97   0
 -12 -11  -7   24.73    2.21   0
 -12  -9  -7    6.32    1.47   0
 -12  -6  -6   15.28    1.31   0
 -12   5   7   25.90    1.84   0
 -11  -8  -7    2.82    1.23   0
 -11   3   2   21.10    1.59   0
 -10  -2  -4  120.32    2.11   0
 -10   1  -1   74.53    1.91   0
  -9  -5  -6  292.41    2.91   0
  -8  -7  -7   11.45    1.62   0
  -8  -3  -5   83.57    1.97   0
  -8   2   0  163.00    2.77   0
  -6  -7  -7   54.34    1.70   0
  -6  -3  -5  208.74    2.44   0
  -6   2   0   71.37    2.21   0
  -6   7  13   35.12    3.54   0
  -5  -5  -6  338.50    3.21   0
  -5   7  14    3.92    2.10   0
  -4  -1  -3  986.20    5.88   0
  -4   0  -2  125.31    2.88   0
  -3 -14  -7   15.51    1.95   0
  -3 -10  -7   21.79    1.66   0
  -1   6  19   16.78    2.08   0
   0 -17  -5   18.25    2.48   0
   0  -7  -5  118.80    2.98   0
   1   5  20   14.19    1.46   0
   2 -16  -4    2.11    2.75   0
   2   3   7  446.29    4.06   0
   3   4  19   13.73    1.83   0
   4  -5  -1 2702.92   14.27   0
   4   3  21   29.43    1.75   0
   5  -4   1  496.12    4.73   0
   5  -2   3  114.18    2.53   0
   5   1   8  544.03    3.86   0
   5   2  11  255.63    2.67   0
   6 -13  -1   31.68    2.75   0
   6 -11  -1   11.35    2.12   0
   6   0   8  202.80    2.57   0
   6   1  11  138.49    2.19   0
   7   0  11   21.43    1.70   0
   8 -12   2   18.61    1.67   0
   8  -6   4   79.73    1.97   0
   8  -5   5  135.57    2.26   0
   8  -4   6    1.44    1.46   0
   8  -1  13    3.73    1.08   0
   9 -13   4   15.80    1.89   0
   9 -11   4   15.11    1.64   0
   9  -8   5   39.28    1.73   0
   9  -4   9   42.99    1.76   0
   9  -2  15   87.25    2.23   0
   9  -2  17   35.11    2.10   0
   9  -2  19    1.29    1.97   0
  10 -12   6   16.00    2.16   0
  10  -9   7   27.36    1.73   0
  10  -6  10   84.60    1.72   0
  10  -5  11   31.04    1.66   0
  10  -4  14   30.41    1.77   0
  10  -4  16   17.46    2.05   0
  11 -11  10   -1.06    2.15   0
  11  -7  14    8.58    2.15   0
 -17   1   4   -0.13    2.08   0
 -16  -5  -3   21.01    2.06   0
 -16   1   3   17.92    1.98   0
 -15  -8  -5   14.01    1.60   0
 -15  -4  -3   29.47    1.83   0
 -15   1   2    6.63    1.82   0
 -14  -7  -5   16.15    1.99   0
 -14  -3  -3   13.91    1.50   0
 -14  -2  -2   22.83    1.64   0
 -14   0   0  106.47    2.18   0
 -14   1   1    4.45    1.43   0
 -13  -9  -6    0.96    1.95   0
 -12  -5  -5   20.47    1.63   0
 -12   3   3   44.45    1.80   0
 -11 -12  -7   11.40    2.22   0
 -11 -10  -7   16.85    1.78   0
 -11  -4  -5   71.91    1.54   0
 -10  -9  -7   24.67    1.64   0
 -10  -6  -6   46.22    1.69   0
 -10  -1  -3   28.64    1.27   0
 -10   0  -2    4.70    1.08   0
  -9  -8  -7  122.36    2.24   0
  -8  -2  -4   42.18    1.72   0
  -7  -8  -7   30.34    1.73   0
  -7  -5  -6  201.86    2.55   0
  -6  -2  -4   38.40    1.72   0
  -5  -8  -7  307.07    3.19   0
  -4  -9  -7  107.09    2.31   0
  -4  -6  -6   72.55    2.02   0
  -4   7  15   23.98    2.20   0
  -4   7  17   54.42    2.37   0
  -4   7  19    4.27    2.34   0
  -2  -5  -5  371.29    3.91   0
  -1 -15  -6   32.30    1.95   0
  -1  -9  -6   36.31    1.69   0
  -1   6  13   50.90    2.07   0
   1   5  12   26.00    1.66   0
   2  -8  -4   41.64    3.04   0
   2   1   3 2797.56   11.75   0
   2   4  10  228.46    2.69   0
   2   5  17   58.96    2.14   0
   3  -5  -2 1372.13   16.26   0
   3   4  13  128.87    2.07   0
   3   4  21   20.25    2.29   0
   4   0   4  781.94    5.32   0
   4   2   8  634.64    4.10   0
   4   3  11   28.11    1.59   0
   5  -5   0  306.26    4.19   0
   5  -1   4   34.12    1.95   0
   5   3  16  168.36    2.60   0
   5   3  18   53.20    2.05   0
   6   2  14  100.29    1.99   0
   6   2  16  102.46    2.09   0
   6   2  18   23.28    1.85   0
   6   2  20   45.61    1.94   0
   7  -8   1    9.43    1.77   0
   7  -1   8   56.53    1.78   0
   7   1  14    9.34    1.43   0
   7   1  16   12.64    1.62   0
   7   1  18    7.09    1.71   0
   7   1  20    4.23    1.97   0
   8 -14   2    7.38    2.20   0
   8 -10   2   65.46    2.14   0
   8  -3   7    7.02    1.42   0
   8  -1  11   67.95    1.95   0
   8   0  16   15.86    1.69   0
   8   0  18    6.23    1.75   0
   9  -9   4    3.38    1.54   0
   9  -3  10   74.59    1.96   0
   9  -2  13    0.98    1.66   0
  10 -10   6   17.53    1.87   0
  10  -4  12   17.72    1.65   0
  10  -3  17    3.30    1.91   0
  11 -10   9    0.52    1.93   0
  11  -9  10   -0.02    1.95   0
  11  -8  11    0.99    1.43   0
  11  -7  12    4.11    1.90   0
  11  -6  15   16.13    1.68   0
 -17   0   3   -1.00    2.21   0
 -16  -4  -2   10.45    1.47   0
 -16  -3  -1   25.90    2.04   0
 -16   0   2    1.59    1.87   0
 -16   3   7   19.06    2.10   0
 -15  -7  -4    4.16    1.92   0
 -15  -3  -2    5.50    1.16   0
 -15  -2  -1   29.83    1.97   0
 -15  -1   0    6.49    1.89   0
 -15   0   1    2.50    1.86   0
 -15   3   6    6.33    1.97   0
 -14  -1  -1   23.84    1.23   0
 -13  -6  -5    9.14    1.32   0
 -13   3   4   16.78    1.93   0
 -12  -8  -6   10.05    1.63   0
 -11  -7  -6   42.79    1.76   0
 -11  -3  -4  145.86    2.00   0
 -11   2   1    4.20    1.13   0
 -10 -13  -7   -0.58    2.20   0
 -10 -11  -7   -0.88    1.73   0
 -10   4   4   53.45    2.11   0
  -9 -10  -7   28.51    1.67   0
  -9  -4  -5  177.68    2.33   0
  -9   3   2  111.74    2.46   0
  -9   5   6  376.58    4.82   0
  -9   6   9   33.38    2.76   0
  -8  -9  -7  129.85    2.24   0
  -8  -1  -3  209.42    2.65   0
  -8   0  -2  476.16    3.73   0
  -8   1  -1  110.23    2.25   0
  -6 -15  -7    9.43    2.14   0
  -6  -9  -7  121.07    2.27   0
  -6  -1  -3   84.20    2.06   0
  -6   0  -2  234.55    3.02   0
  -6   1  -1   27.52    1.88   0
  -5 -14  -7    3.76    1.76   0
  -4 -13  -7   30.53    1.82   0
  -4 -11  -7  336.51    3.43   0
  -3  -7  -6   40.73    1.92   0
  -3  -3  -4   86.50    2.56   0
  -3   2   1 1011.87    9.71   0
  -3   7  18   38.46    2.57   0
  -2 -16  -6   13.86    2.02   0
   0   6  16   52.88    1.97   0
   0   6  18   13.08    1.74   0
   0   6  20   15.18    1.87   0
   1 -14  -5    2.39    1.83   0
   1   1   2  249.39    4.98   0
   2   5  15   10.12    1.56   0
   2   5  19   81.04    1.90   0
   2   5  21    4.44    2.01   0
   3   1   4  135.83    2.93   0
   3   3   8   27.72    1.68   0
   4   4  16   19.91    1.86   0
   4   4  18  103.89    2.43   0
   5   3  14   44.67    1.77   0
   5   3  20   22.68    1.96   0
   6  -4   2   53.73    2.01   0
   6  -3   3   36.72    1.46   0
   6  -2   4  320.57    3.23   0
   8  -7   3   41.63    1.90   0
   8  -2   8   53.01    1.72   0
   8   0  14   22.74    1.81   0
   9  -1  16   11.80    1.74   0
   9  -1  18   -0.64    1.88   0
  10  -7   7    5.35    1.37   0
  10  -6   8   71.52    1.94   0
  10  -3  15   25.33    1.45   0
  11 -11   8    1.90    1.90   0
  11  -6  13   20.78    1.46   0
  11  -5  14   -1.70    1.81   0
  11  -5  16    1.61    2.13   0
 -17  -3   0   31.60    1.87   0
 -17  -2   1   -0.75    2.00   0
 -17  -1   2    6.22    1.62   0
 -16  -2   0    3.10    1.40   0
 -16  -1   1   24.73    1.63   0
 -15   4   9   57.24    2.78   0
 -14  -9  -5    1.14    1.91   0
 -14  -6  -4    5.78    1.64   0
 -14   3   5  189.75    2.86   0
 -13  -5  -4   25.78    1.70   0
 -12 -10  -6   14.89    1.87   0
 -12  -4  -4   30.68    1.35   0
 -12   2   2    3.05    1.53   0
 -12   6  12   15.86    2.72   0
 -11  -2  -3   54.80    1.53   0
 -11  -1  -2  126.22    2.27   0
 -11   0  -1    0.76    1.61   0
 -11   1   0   27.64    1.73   0
 -10  -5  -5  117.59    2.24   0
  -9 -12  -7    0.08    1.66   0
  -8 -13  -7    1.48    1.83   0
  -8 -11  -7    3.81    1.62   0
  -8  -6  -6  130.34    1.98   0
  -7 -14  -7    3.69    1.97   0
  -7 -10  -7    4.94    1.44   0
  -7  -4  -5   46.93    1.70   0
  -6 -13  -7    0.97    1.62   0
  -6 -11  -7    7.55    1.64   0
  -6  -6  -6   36.26    1.77   0
  -5 -12  -7   27.17    1.63   0
  -5 -10  -7  133.18    2.25   0
  -5  -4  -5   58.30    1.52   0
  -5   3   2   49.00    2.38   0
  -4   4   4   85.71    4.43   0
  -3   7  16  107.19    2.68   0
  -3   7  20   12.82    2.44   0
  -1 -13  -6  180.64    3.14   0
  -1 -11  -6   39.45    2.05   0
  -1   5   8  539.86    5.40   0
   0   5   9  219.14    3.57   0
   0   6  14    2.40    1.51   0
   1 -10  -5  126.95    3.30   0
   2   5  13  140.63    2.50   0
   3   4  11   76.36    1.90   0
   4   4  14   59.84    2.04   0
   4   4  20   -1.10    1.93   0
   5   0   5   49.81    1.98   0
   5   2   9  278.37    2.89   0
   6  -5   1  399.69    4.17   0
   6  -1   5   13.24    1.49   0
   6   1   9   34.60    1.37   0
   6   2  12  148.19    2.39   0
   7 -13   0    6.85    2.21   0
   7 -11   0   35.91    2.23   0
   7   0   9   56.65    1.72   0
   7   1  12    2.91    1.56   0
   8   0  12   30.24    1.59   0
   9 -12   3   77.60    2.31   0
   9  -6   5  188.30    2.70   0
   9  -5   6  390.53    3.39   0
   9  -4   7  109.36    2.16   0
   9  -2  11  123.21    1.78   0
   9  -1  14   13.47    1.67   0
  10 -13   5   37.12    2.22   0
  10 -11   5    1.48    1.77   0
  10  -8   6   23.82    1.78   0
  10  -5   9   11.83    1.15   0
  10  -4  10   23.88    1.57   0
  10  -3  13   11.82    1.19   0
  10  -2  16   23.70    1.77   0
  10  -2  18   -0.27    1.89   0
  11  -9   8   18.00    1.75   0
  11  -8   9    7.52    1.73   0
  11  -7  10   28.34    1.44   0
  11  -6  11    3.90    1.74   0
 -16  -6  -2   -0.31    2.13   0
 -16   2   6   19.33    2.06   0
 -15  -6  -3   16.82    1.86   0
 -14  -5  -3   14.53    1.83   0
 -14   4   8   82.52    2.70   0
 -14   5  11   20.97    2.46   0
 -13  -8  -5   24.77    1.41   0
 -13  -4  -3   19.09    1.85   0
 -13   2   3   17.66    1.66   0
 -12  -7  -5    0.65    1.52   0
 -12  -3  -3    5.49    1.37   0
 -12   1   1  122.49    2.31   0
 -11 -11  -6   23.79    1.90   0
 -11  -9  -6   14.84    1.44   0
 -11  -6  -5   53.89    1.83   0
 -11   4   5   65.56    2.20   0
 -11   6  11    4.09    2.38   0
 -10  -8  -6    1.51    1.36   0
 -10   6  10   83.43    3.29   0
  -9  -7  -6   19.08    1.21   0
  -9  -3  -4    2.05    0.99   0
  -9   2   1  442.07    3.87   0
  -7 -12  -7    1.13    1.35   0
  -7   3   2   52.48    2.09   0
  -5  -7  -6   98.75    2.17   0
  -4   7  13  710.67    7.42   0
  -2 -14  -6   48.54    2.33   0
  -2   5   7  214.71    4.43   0
  -2   6  10   28.38    1.99   0
  -2   7  17    5.42    2.04   0
   1 -17  -4    1.20    2.53   0
   1 -12  -5   30.61    2.29   0
   1   5  10  150.40    2.63   0
   1   6  17   57.11    2.04   0
   1   6  19    5.58    1.98   0
   3   5  16   70.72    2.14   0
   3   5  18   66.16    2.09   0
   3   5  20   22.12    1.78   0
   4   1   5  191.66    2.68   0
   4   3   9   42.57    1.80   0
   5   3  12   93.10    1.83   0
   6   3  17    6.18    1.82   0
   6   3  19   -1.06    1.98   0
   7  -4   3  180.51    2.75   0
   7  -3   4  292.87    3.25   0
   7  -2   5  307.30    3.16   0
   7   2  15   32.29    1.89   0
   7   2  17    7.17    1.77   0
   7   2  19    7.68    2.01   0
   8  -8   2   20.30    1.73   0
   8  -1   9    9.43    1.13   0
   8   1  15   91.74    2.00   0
   8   1  17   11.16    1.77   0
   8   1  19    6.83    2.02   0
   9 -14   3    1.91    2.39   0
   9 -10   3    7.74    1.67   0
   9  -7   4   62.36    2.09   0
   9  -3   8    9.79    1.57   0
   9  -1  12    0.16    1.47   0
   9   0  17   11.21    1.79   0
  10  -9   5   10.82    1.47   0
  10  -3  11   69.89    1.98   0
  10  -2  14   14.89    1.87   0
  11 -12   7   27.13    2.35   0
  11 -10   7    1.21    1.60   0
  11  -5  12   20.51    1.36   0
  11  -4  13   17.66    1.65   0
  11  -4  15    6.66    1.43   0
  12  -9  11   41.25    2.30   0
  12  -8  12    3.51    2.22   0
  12  -7  13    0.94    2.22   0
 -15  -5  -2    0.79    1.82   0
 -15   2   5   62.56    2.06   0
 -14  -8  -4   12.72    1.76   0
 -14  -4  -2    0.42    1.95   0
 -14   2   4    9.69    1.44   0
 -13 -10  -5   35.86    1.60   0
 -13  -3  -2   68.98    1.98   0
 -13   1   2   63.93    1.98   0
 -13   4   7   30.07    2.01   0
 -13   5  10   14.01    2.34   0
 -12  -2  -2  120.80    1.90   0
 -12  -1  -1  135.25    2.27   0
 -12   0   0  192.83    2.57   0
 -12   4   6   23.34    1.97   0
 -10 -12  -6   -0.30    1.93   0
 -10 -10  -6    7.98    1.97   0
 -10  -4  -4   10.32    1.72   0
 -10   3   3  102.43    2.33   0
 -10   5   7  132.70    2.92   0
  -9  -2  -3   92.88    2.00   0
  -9   1   0  149.85    2.44   0
  -8  -8  -6    2.25    1.60   0
  -8  -5  -5   10.85    1.39   0
  -8   4   4  164.26    3.05   0
  -7  -7  -6   52.99    1.51   0
  -7  -3  -4  117.25    2.20   0
  -7   5   6   96.53    3.42   0
  -5  -3  -4  593.70    4.17   0
  -5   5   6  340.92    8.41   0
  -4  -8  -6    0.95    1.37   0
  -4  -5  -5  226.15    2.83   0
  -3 -15  -6    4.77    1.86   0
  -3  -2  -3   35.26    1.88   0
  -3   7  14   98.62    2.67   0
  -2  -4  -4   61.17    2.34   0
  -2   7  19    4.02    2.01   0
  -1   6  11  132.17    2.65   0
   0 -15  -5    3.78    1.99   0
   0   4   6  374.59    4.57   0
   1   4   7   37.55    1.96   0
   1   6  15   21.15    1.77   0
   3 -16  -3    3.22    3.24   0
   3   5  14   59.58    1.85   0
   4   4  12   23.14    1.77   0
   5  -9  -2   46.67    3.05   0
   5   1   6  310.77    3.14   0
   5   4  17   29.94    2.06   0
   5   4  19    2.65    1.85   0
   6  -9  -1  286.49    4.70   0
   6   0   6   63.55    1.84   0
   6   2  10   28.69    1.56   0
   6   3  15   49.98    1.52   0
   7  -5   2   34.47    1.83   0
   7  -1   6  181.70    2.58   0
   7   1  10   53.76    1.80   0
   8 -11   1    6.62    1.85   0
   8   0  10   33.09    1.68   0
   9  -2   9   27.86    1.76   0
   9   0  15    8.58    1.79   0
   9   0  19    2.97    1.58   0
  10  -2  12   21.12    1.71   0
  10  -1  17   -0.75    1.82   0
  11  -7   8   15.20    1.48   0
  11  -6   9    4.55    1.69   0
  11  -3  16    2.41    2.04   0
  12 -10  10   -0.13    1.54   0
  12  -6  14   -0.11    2.06   0
 -17   0   5    3.35    2.36   0
 -16  -4   0   60.32    2.38   0
 -16   1   5   -1.14    1.91   0
 -15  -8  -3   -0.07    1.62   0
 -15  -4  -1   14.26    2.03   0
 -15   1   4    4.87    1.89   0
 -14 -10  -4   -0.16    1.92   0
 -14  -3  -1    6.02    1.58   0
 -14   1   3   11.30    1.90   0
 -13  -7  -4    0.27    1.48   0
 -13  -2  -1   -1.74    1.60   0
 -13  -1   0    0.95    1.52   0
 -13   0   1    5.86    1.66   0
 -12 -11  -5    1.02    1.78   0
 -12  -9  -5    2.49    1.31   0
 -12  -6  -4    2.95    1.66   0
 -12   5   9   30.85    2.56   0
 -11  -8  -5   24.97    1.81   0
 -11  -5  -4   48.41    1.39   0
 -11   5   8    6.90    1.79   0
 -10  -7  -5  203.98    2.52   0
  -9 -13  -6   -0.25    2.06   0
  -9 -11  -6   16.71    1.86   0
  -9  -9  -6   34.77    1.36   0
  -9  -6  -5  127.00    2.24   0
  -9  -1  -2  153.96    2.10   0
  -9   0  -1  293.26    3.04   0
  -8 -14  -6   11.34    2.13   0
  -7 -15  -6    0.30    2.20   0
  -7  -2  -3    0.75    1.37   0
  -7   2   1   53.14    2.00   0
  -6  -8  -6   40.55    1.95   0
  -6  -5  -5  280.66    2.70   0
  -6   4   4  476.39    5.98   0
  -5 -15  -6    9.45    2.00   0
  -5   7  12   18.92    2.94   0
  -3  -9  -6   33.76    1.72   0
  -3  -1  -2 2676.85   10.78   0
  -3   6   9  136.25    4.01   0
  -2 -12  -6   61.85    2.11   0
  -2   7  15   34.16    2.15   0
  -1 -16  -5    0.14    2.23   0
  -1   7  18    4.83    1.75   0
  -1   7  20    3.60    2.51   0
   0   6  12   32.94    1.96   0
   2   2   4   -1.54    1.57   0
   2   4   8  234.42    2.85   0
   2   5  11   52.73    1.78   0
   2   6  18    2.69    1.56   0
   3   2   5 1251.09    6.48   0
   4   2   6 1099.39    5.67   0
   4   5  19    0.36    1.79   0
   5  -6  -1  524.26    6.05   0
   5   3  10    8.23    1.65   0
   5   4  15   54.19    1.53   0
   6 -15  -1   23.04    4.40   0
   6  -6   0  226.40    3.71   0
   6   3  13  202.84    2.57   0
   7  -9   0    7.33    1.86   0
   7   2  13   32.96    1.34   0
   8 -13   1   85.78    2.88   0
   8  -4   4  164.38    2.52   0
   8  -3   5   90.84    2.04   0
   8  -2   6    6.93    1.45   0
   8   1  13    2.25    1.26   0
   9  -8   3   86.68    2.12   0
   9  -1  10   69.42    1.86   0
   9   0  13   10.29    1.77   0
  10 -12   4   -0.19    1.91   0
  10 -10   4   17.54    1.90   0
  10  -6   6  117.69    2.17   0
  10  -5   7  136.77    2.30   0
  10  -4   8  112.58    2.14   0
  10  -1  15    4.00    2.25   0
  11 -11   6   21.43    2.08   0
  11  -8   7    4.54    1.62   0
  11  -5  10   28.99    1.38   0
  11  -4  11    1.37    1.58   0
  11  -3  14    1.52    1.36   0
  12  -9   9    3.01    1.84   0
  12  -8  10   -0.86    1.94   0
  12  -7  11   -1.13    1.98   0
  12  -6  12    7.62    2.06   0
 -17  -3   2    4.67    1.91   0
 -17  -2   3   -1.30    2.19   0
 -17  -1   4    3.53    1.91   0
 -16  -3   1   29.04    2.04   0
 -16  -2   2   10.36    1.94   0
 -16  -1   3    0.47    1.80   0
 -16   0   4    3.33    1.74   0
 -15  -7  -2    6.01    1.94   0
 -15  -3   0    0.70    1.53   0
 -15  -2   1   23.75    1.87   0
 -15  -1   2   13.68    1.83   0
 -15   0   3    4.04    1.75   0
 -15   3   8   17.00    2.11   0
 -14  -7  -3    1.72    1.25   0
 -14  -2   0  129.19    2.18   0
 -14  -1   1   21.89    1.66   0
 -14   0   2   13.91    1.53   0
 -13  -9  -4   15.36    1.89   0
 -13  -6  -3   47.49    1.94   0
 -11 -10  -5    5.37    1.60   0
 -11  -4  -3   36.19    1.70   0
 -11   3   4   85.03    2.22   0
 -10  -3  -3    9.58    1.16   0
 -10   2   2   36.45    1.72   0
  -8 -12  -6   -2.60    1.79   0
  -8 -10  -6   23.36    1.64   0
  -8  -4  -4   29.20    1.67   0
  -7 -13  -6    0.09    1.68   0
  -7  -9  -6  107.47    2.12   0
  -7  -6  -5   47.63    1.74   0
  -7  -1  -2   83.62    2.06   0
  -6 -14  -6    2.68    1.84   0
  -5  -9  -6  385.10    3.59   0
  -5  -2  -3   44.43    1.63   0
  -5   2   1  124.71    2.98   0
  -4 -14  -6   80.68    2.21   0
  -4 -10  -6   94.57    2.33   0
  -3  -6  -5  368.88    3.70   0
  -3   0  -1  343.61    4.73   0
  -3   1   0 2676.21   13.02   0
  -1   7  16   11.16    1.61   0
   0  -9  -5   78.83    2.45   0
   1  -7  -4  689.00    7.58   0
   1   2   3  145.68    3.83   0
   1   6  13   97.71    2.29   0
   2 -14  -4   32.32    2.60   0
   2   6  16   25.08    1.85   0
   2   6  20   43.66    2.34   0
   3   4   9   88.06    2.18   0
   3   5  12    6.61    1.58   0
   4   5  15   73.02    1.92   0
   4   5  17    6.74    1.24   0
   5   4  13   50.15    1.89   0
   6   1   7  124.56    2.25   0
   7 -15   0    0.19    2.87   0
   7  -6   1  112.67    2.48   0
   7   0   7   11.02    1.62   0
   7   3  16  106.83    2.25   0
   7   3  18   36.46    2.12   0
   7   3  20    9.71    2.19   0
   8  -9   1  160.44    3.16   0
   8  -5   3   71.34    2.09   0
   8  -1   7    2.83    1.41   0
   8   2  16   24.81    2.00   0
   8   2  18    0.02    1.43   0
   9 -11   2   30.02    2.02   0
   9   1  16    9.75    1.71   0
   9   1  18   12.34    1.90   0
  10 -14   4    1.62    2.05   0
  10  -7   5    1.27    1.49   0
  10  -3   9    2.22    1.01   0
  10  -1  13    0.54    1.65   0
  10   0  18    0.31    2.04   0
  11  -9   6   16.68    1.92   0
  11  -3  12    6.06    1.83   0
  11  -2  15    4.28    1.85   0
  11  -2  17   21.25    1.69   0
  12 -10   8   40.90    2.03   0
  12  -5  13   30.76    1.71   0
 -16  -7  -1   13.20    1.93   0
 -16   2   8    3.62    2.21   0
 -14  -9  -3    0.28    1.86   0
 -14  -6  -2    2.61    1.60   0
 -14   3   7   15.14    1.64   0
 -13 -11  -4    7.38    1.56   0
 -13   3   6   39.01    1.93   0
 -12  -8  -4    3.49    1.67   0
 -12  -5  -3   17.14    1.24   0
 -12   3   5   34.79    1.79   0
 -12   6  14    0.01    2.87   0
 -11 -12  -5    9.05    1.41   0
 -10  -9  -5   16.61    1.58   0
 -10  -2  -2  130.05    1.89   0
 -10  -1  -1   56.23    1.72   0
 -10   1   1   72.99    1.92   0
  -9  -8  -5   73.28    1.94   0
  -9  -5  -4  135.11    2.18   0
  -9   4   5   50.74    2.23   0
  -8  -7  -5  160.57    2.42   0
  -7 -11  -6   20.87    1.44   0
  -7   0  -1  248.78    2.87   0
  -7   1   0  363.43    3.53   0
  -6 -12  -6   52.18    1.90   0
  -6 -10  -6  117.39    2.09   0
  -6  -4  -4  229.05    2.76   0
  -5 -13  -6   63.96    1.89   0
  -5 -11  -6   32.38    1.74   0
  -5  -6  -5   98.92    2.13   0
  -5  -1  -2  823.21    5.30   0
  -4 -12  -6   26.97    1.87   0
  -4  -4  -4   86.33    2.20   0
  -1   4   5  183.08    4.43   0
   0 -13  -5   41.00    2.27   0
   0  -6  -4  539.05    5.89   0
   0   7  17   18.11    1.84   0
   0   7  19   11.17    1.99   0
   2   6  14   11.19    1.45   0
   4   4  10    5.90    1.57   0
   5   2   7  216.40    2.46   0
   6   3  11   29.71    1.77   0
   6   4  16   49.35    1.88   0
   6   4  18   16.83    1.34   0
   6   4  20   29.08    2.35   0
   7   2  11   43.20    1.47   0
   7   3  14  104.17    2.00   0
   8  -6   2   22.05    1.54   0
   8   1  11   33.42    1.42   0
   8   2  14   -0.89    1.65   0
   9 -13   2    2.57    2.15   0
   9  -4   5   48.75    1.74   0
   9  -3   6   33.13    1.58   0
   9   0  11    0.96    1.47   0
   9   1  14   21.68    1.71   0
  10  -8   4    2.30    1.43   0
  10  -2  10   22.50    1.30   0
  10   0  16    3.46    1.90   0
  11  -5   8   10.81    1.54   0
  11  -2  13   28.14    1.99   0
  12  -7   9    4.15    1.83   0
  12  -6  10    1.45    1.70   0
  12  -5  11    4.72    1.70   0
  12  -4  14    3.29    1.50   0
 -16  -6   0    2.77    2.13   0
 -15  -6  -1   26.47    1.86   0
 -15   2   7    2.69    1.91   0
 -14   4  10    1.31    1.91   0
 -13  -8  -3   34.88    1.79   0
 -13  -5  -2   45.85    1.71   0
 -12 -12  -4    0.18    2.19   0
 -12 -10  -4   -2.91    1.98   0
 -12  -4  -2   24.17    1.74   0
 -11  -7  -4    3.51    1.24   0
 -11  -3  -2   39.57    1.47   0
 -11   2   3   15.68    1.63   0
 -10 -13  -5    5.86    1.46   0
 -10 -11  -5   12.14    1.53   0
 -10  -6  -4   82.84    1.65   0
 -10   0   0  394.28    3.12   0
  -9 -14  -5   21.42    2.20   0
  -8 -15  -5   -0.80    2.10   0
  -8  -3  -3  111.21    2.13   0
  -8   3   3   95.83    2.42   0
  -7   6   9  152.03    5.32   0
  -5 -16  -5    2.48    2.44   0
  -5   0  -1  486.42    4.47   0
  -5   1   0  288.21    3.80   0
  -3 -16  -5    3.34    1.85   0
  -3   7  12   77.18    3.00   0
  -2 -15  -5   60.37    2.46   0
  -2  -3  -3  550.81    5.24   0
  -2   7  13   29.26    1.92   0
  -1 -14  -5   29.51    2.06   0
  -1   7  14    7.87    1.71   0
   0 -11  -5   78.54    2.54   0
   2 -17  -3    0.07    2.91   0
   3   3   6  548.14    4.37   0
   3   6  17   38.73    2.17   0
   3   6  19   27.17    2.12   0
   4   5  13   70.00    2.10   0
   5   5  16   41.54    1.88   0
   5   5  18    4.37    1.76   0
   5   5  20    3.13    2.22   0
   6   2   8    3.48    1.52   0
   6   4  14   31.73    1.80   0
   7   1   8  187.54    2.21   0
   8 -15   1    2.46    2.80   0
   8   0   8   55.13    1.42   0
   9  -9   2   35.82    1.88   0
   9  -5   4    3.94    1.18   0
   9  -2   7   80.24    1.64   0
  10  -1  11   56.40    1.80   0
  10   0  14   32.01    1.37   0
  11 -12   5    1.09    1.91   0
  11 -10   5   13.84    1.79   0
  11  -7   6   25.95    1.90   0
  11  -6   7    4.52    1.29   0
  11  -4   9  172.77    2.20   0
  11  -3  10    8.77    1.84   0
  11  -1  16   10.00    1.57   0
  12 -11   7   13.77    2.28   0
  12  -8   8   25.48    1.98   0
  12  -4  12    4.94    1.68   0
  12  -3  15    4.42    1.62   0
 -16  -5   1   31.12    2.02   0
 -16   1   7    9.91    1.92   0
 -15  -5   0   -1.32    1.74   0
 -14  -8  -2    8.39    1.91   0
 -14  -5  -1    6.68    1.38   0
 -14   2   6   56.28    2.18   0
 -13 -10  -3   20.45    2.06   0
 -13  -4  -1   14.72    1.63   0
 -13   2   5    8.89    1.81   0
 -13   4   9   38.14    2.07   0
 -13   5  12   15.13    2.17   0
 -12  -7  -3    7.36    1.53   0
 -12  -3  -1    2.89    1.41   0
 -12   2   4  134.79    2.37   0
 -11 -13  -4    2.45    2.07   0
 -11  -9  -4   12.31    1.61   0
 -11  -2  -1   59.19    1.50   0
 -11  -1   0   99.30    2.16   0
 -11   0   1    2.13    1.68   0
 -11   1   2   78.43    2.18   0
 -10   4   6   95.22    2.48   0
  -9 -12  -5    0.59    1.48   0
  -9 -10  -5   13.94    1.18   0
  -9  -4  -3    9.54    1.39   0
  -8  -9  -5   38.76    1.68   0
  -8  -2  -2   51.95    1.77   0
  -8   5   7  312.11    4.94   0
  -7  -8  -5  143.82    2.30   0
  -7  -5  -4   30.80    1.67   0
  -6 -15  -5   15.74    1.96   0
  -6  -7  -5   38.24    1.34   0
  -4  -7  -5   12.07    1.62   0
  -1 -17  -4   -0.26    2.40   0
   0   6  10    0.03    1.74   0
   0   7  15   18.81    1.92   0
   1 -15  -4   19.63    2.34   0
   1   6  11   47.58    2.06   0
   1   7  18   24.14    1.91   0
   1   7  20    5.59    2.27   0
   2 -10  -4  118.58    3.81   0
   2   3   5  553.32    4.95   0
   3   6  15   40.53    1.93   0
   4  -6  -2  691.42    9.57   0
   4   3   7   47.08    1.57   0
   5   3   8   28.77    1.65   0
   5   4  11   44.01    1.44   0
   7   3  12   76.45    2.09   0
   7   4  17   55.77    1.92   0
   7   4  19    4.19    2.09   0
   8   1   9   44.99    1.62   0
   8   2  12   45.27    1.35   0
   8   3  17    3.40    1.76   0
   8   3  19    3.66    1.63   0
   9  -6   3  120.09    2.45   0
   9  -1   8   17.50    1.25   0
   9   1  12  180.26    2.45   0
   9   2  17   12.42    1.50   0
  10 -13   3   26.81    2.49   0
  10 -11   3    4.99    1.77   0
  10  -5   5   -1.01    1.54   0
  10  -4   6   89.61    2.26   0
  10  -3   7   24.11    1.80   0
  10   0  12   23.13    1.65   0
  10   1  17    1.48    1.84   0
  11  -2  11  127.13    2.19   0
  11  -1  14   70.84    1.77   0
  12  -9   7   -0.21    1.90   0
  12  -3  13    1.27    1.99   0
  12  -2  16    5.26    2.08   0
 -16  -4   2   12.11    2.01   0
 -16  -3   3    3.39    1.96   0
 -16  -1   5   39.86    2.22   0
 -16   0   6   37.04    2.06   0
 -15  -8  -1    2.39    1.60   0
 -15  -4   1   25.42    1.84   0
 -15   1   6   38.15    1.78   0
 -15   3  10    8.34    2.26   0
 -14 -10  -2   21.25    2.25   0
 -14  -4   0    9.55    1.58   0
 -14   1   5   36.10    1.88   0
 -13  -7  -2    7.90    1.68   0
 -13  -3   0   41.40    1.71   0
 -13   1   4  137.22    2.43   0
 -12  -2   0   37.16    1.79   0
 -12  -1   1  134.63    2.32   0
 -12   0   2   41.21    1.82   0
 -12   1   3    5.56    1.50   0
 -12   4   8    7.17    1.66   0
 -11 -11  -4   -0.58    1.29   0
 -11  -6  -3   65.99    1.65   0
 -11   4   7  339.85    3.95   0
 -11   6  13   19.68    2.73   0
 -10  -8  -4   16.30    1.53   0
 -10  -5  -3   94.94    1.68   0
  -9  -7  -4  160.16    2.51   0
  -8 -13  -5    1.28    1.19   0
  -8 -11  -5   38.04    1.78   0
  -8  -6  -4  379.61    3.12   0
  -8  -1  -1   81.01    2.07   0
  -8   2   2  145.35    2.61   0
  -7 -14  -5    0.52    1.67   0
  -6  -3  -3  110.99    1.89   0
  -5  -8  -5  139.51    2.32   0
  -4 -15  -5   39.99    2.18   0
  -4  -3  -3 1112.56    6.08   0
  -3  -8  -5   93.28    2.18   0
  -3  -5  -4  750.22    5.09   0
  -1 -12  -5   34.23    2.01   0
  -1 -10  -5   75.00    2.25   0
   0 -16  -4    1.46    2.05   0
   1   5   8   92.65    2.36   0
   1   7  16    0.17    1.62   0
   2 -12  -4  117.38    3.47   0
   2   5   9   83.47    2.21   0
   2   6  12   41.68    1.93   0
   3   5  10   56.72    1.92   0
   4   6  18    1.66    1.77   0
   4   6  20    7.12    2.31   0
   5   5  14   40.29    1.78   0
   6  -1   3  261.36    3.10   0
   6   4  12   47.53    1.92   0
   6   5  19   10.72    1.91   0
   7  -7   0   35.62    1.80   0
   7   2   9   48.14    1.39   0
   7   4  15   26.13    1.69   0
   8  -7   1    1.39    1.40   0
   8   3  15    1.80    1.16   0
   9   0   9   37.84    1.30   0
   9   2  15   61.63    1.73   0
  10  -9   3    6.29    1.75   0
  10  -2   8   25.90    1.34   0
  10   1  15   20.95    1.33   0
  11  -8   5   46.53    1.93   0
  11  -1  12   78.94    2.02   0
  11   0  15   10.03    1.75   0
  11   0  17    2.15    1.61   0
  12 -10   6    2.71    2.16   0
  12  -6   8   15.54    1.90   0
  12  -5   9   39.88    1.96   0
  12  -4  10   24.70    1.94   0
  12  -2  14   13.98    2.07   0
  13  -8   9    0.71    1.73   0
  13  -7  10    0.44    1.98   0
  13  -6  11    8.02    2.12   0
  13  -5  12   16.39    1.98   0
 -16  -2   4    5.90    1.44   0
 -15  -7   0    0.21    1.96   0
 -15  -3   2    2.73    1.21   0
 -15  -2   3   24.55    1.82   0
 -15  -1   4   18.97    1.81   0
 -15   0   5    2.45    1.33   0
 -14  -7  -1    4.48    1.76   0
 -14  -3   1    8.29    1.16   0
 -14  -2   2   16.81    1.82   0
 -14  -1   3    0.32    1.64   0
 -14   0   4   -0.86    1.77   0
 -14   3   9  114.31    2.78   0
 -13  -2   1   -0.91    1.43   0
 -13  -1   2   31.23    1.93   0
 -13   0   3   63.72    1.99   0
 -12 -11  -3   18.45    1.99   0
 -12  -9  -3   83.40    1.83   0
 -12  -6  -2   28.62    1.69   0
 -12   5  11    6.07    1.94   0
 -10 -12  -4   38.57    2.05   0
 -10 -10  -4   17.43    1.62   0
  -9  -3  -2   38.45    1.70   0
  -9   3   4   34.09    1.71   0
  -8   0   0  659.72    4.40   0
  -8   1   1  107.49    2.37   0
  -7 -12  -5    4.18    1.44   0
  -7 -10  -5    1.47    1.12   0
  -6 -13  -5   12.80    1.81   0
  -6  -9  -5  185.03    2.65   0
  -6   3   3   37.93    2.13   0
  -5 -14  -5   48.32    2.03   0
  -5  -5  -4   59.39    1.61   0
  -4   8  18    2.10    2.33   0
  -3   8  19    2.11    2.68   0
  -2 -13  -5    7.50    1.67   0
  -1   6   9   37.54    2.23   0
   0   7  13   23.17    1.90   0
   1   3   4   47.86    2.55   0
   2   7  17   73.00    2.36   0
   2   7  19    9.88    2.11   0
   3   6  13   32.25    1.78   0
   4   5  11   38.73    1.74   0
   4   6  16   52.38    2.02   0
   5  -2   1  123.96    2.84   0
   5  -1   2  292.38    3.75   0
   5   0   3  108.38    2.57   0
   6  -7  -1  158.39    3.48   0
   6  -2   2  194.49    2.67   0
   6   0   4  544.98    4.03   0
   6   3   9  139.16    2.03   0
   6   5  17   32.94    1.55   0
   7  -2   3   95.91    2.17   0
   7  -1   4   77.44    2.03   0
   8   2  10   17.10    1.59   0
   8   3  13   12.53    1.62   0
   9  -7   2   68.26    2.11   0
   9   1  10   33.80    1.66   0
   9   2  13   15.45    1.71   0
   9   3  18    5.15    1.89   0
  10  -6   4   18.19    1.33   0
  10  -1   9   34.06    1.44   0
  10   1  13    2.41    1.64   0
  10   2  18   10.17    1.92   0
  11 -13   4    6.57    2.44   0
  11 -11   4   -0.72    1.73   0
  11  -5   6   33.43    1.71   0
  11  -4   7  334.07    3.14   0
  11  -3   8   69.60    1.99   0
  12  -7   7    2.99    1.85   0
  12  -3  11   -0.87    1.34   0
  12  -1  15   18.58    1.85   0
  13  -9   8   34.24    2.12   0
  13  -4  13   50.50    1.87   0
 -15   2   9   28.19    2.12   0
 -14  -9  -1   17.28    2.00   0
 -14   4  12    5.21    2.20   0
 -13 -11  -2    6.19    2.09   0
 -13  -9  -2    2.39    1.38   0
 -13  -6  -1   32.09    1.82   0
 -13   3   8   55.61    2.36   0
 -11  -8  -3   10.91    1.39   0
 -11  -5  -2   41.85    1.37   0
 -11   5  10   29.61    2.15   0
 -10  -7  -3  114.91    2.14   0
 -10  -4  -2   37.92    1.40   0
 -10   3   5   11.68    1.71   0
 -10   5   9   13.11    2.05   0
 -10   6  12    8.72    2.53   0
  -9 -13  -4   15.21    1.98   0
  -9 -11  -4   43.18    1.81   0
  -9  -9  -4    6.96    1.50   0
  -9  -2  -1    2.51    1.58   0
  -9   5   8    4.72    1.87   0
  -8   6  10  125.49    4.27   0
  -7  -4  -3  271.57    2.93   0
  -7   4   5   11.21    1.99   0
  -6 -16  -4    1.70    2.10   0
  -6 -11  -5   14.33    1.22   0
  -6  -6  -4   43.38    1.75   0
  -6  -2  -2  779.01    4.58   0
  -6   8  18    3.43    3.34   0
  -5 -12  -5    9.85    1.63   0
  -5 -10  -5    2.38    1.62   0
  -5   8  17   14.34    2.76   0
  -4 -13  -5   31.62    1.70   0
  -4 -11  -5   64.71    1.99   0
  -4  -9  -5   49.40    1.47   0
  -3 -12  -5   30.47    1.68   0
  -3 -10  -5   11.18    1.70   0
  -3   8  17    2.22    2.12   0
  -2   8  18   -0.42    1.94   0
  -1   7  12    1.58    1.69   0
   0   5   7   78.21    2.38   0
   1   7  14   23.43    1.67   0
   3   4   7   42.50    1.83   0
   4 -16  -2    7.28    3.57   0
   4   0   2  129.28    2.96   0
   4   4   8   58.47    2.06   0
   4   6  14    5.39    1.63   0
   5   1   4  122.32    2.52   0
   5   4   9   84.17    1.99   0
   5   5  12   92.98    2.17   0
   5   6  17   11.68    1.62   0
   5   6  19    3.13    1.94   0
   6  -3   1  229.51    3.24   0
   6   1   5  187.34    2.59   0
   6   5  15   43.60    1.49   0
   7  -3   2   50.18    1.63   0
   7   0   5  113.19    1.93   0
   7   3  10  252.05    2.78   0
   7   4  13  693.82    4.28   0
   8 -12   0   48.89    2.49   0
   8 -10   0    3.27    1.73   0
   8  -3   3   94.82    2.22   0
   8  -2   4  120.16    1.97   0
   8  -1   5    4.80    1.48   0
   8   4  18    0.71    1.92   0
   9 -12   1   68.95    2.79   0
   9 -10   1    3.95    1.72   0
   9   3  16    1.12    1.65   0
  10  -7   3   34.00    1.63   0
  10   0  10   14.48    1.21   0
  10   2  16    8.87    1.85   0
  11  -9   4   44.01    1.88   0
  11  -6   5   14.09    1.68   0
  11  -2   9   64.36    1.88   0
  11   0  13    5.96    1.35   0
  11   1  16   25.38    2.03   0
  12  -8   6    0.91    1.76   0
  12  -2  12   19.70    1.33   0
  13  -6   9    6.83    1.73   0
  13  -5  10   13.03    1.88   0
  13  -3  14    7.51    1.65   0
 -16  -6   2    0.91    1.64   0
 -15  -9   0    0.61    1.60   0
 -15  -6   1   25.88    1.57   0
 -14  -6   0    1.01    1.15   0
 -12  -8  -2   23.40    1.67   0
 -12  -5  -1   80.97    1.92   0
 -12   3   7  164.75    2.92   0
 -11 -12  -3    6.72    1.44   0
 -11 -10  -3    5.54    1.36   0
 -11  -4  -1   97.44    2.17   0
 -11   3   6   33.13    1.83   0
 -10  -3  -1   15.26    1.46   0
  -9  -6  -3   34.45    1.82   0
  -9  -1   0  276.87    2.91   0
  -9   2   3   74.56    2.11   0
  -9   6  11   57.17    3.24   0
  -8 -14  -4   29.81    1.60   0
  -8  -8  -4   16.60    1.27   0
  -8  -5  -3   93.67    1.77   0
  -7 -15  -4   10.39    1.76   0
  -7  -7  -4  636.49    3.76   0
  -6  -1  -1   -1.45    1.61   0
  -4 -16  -4    4.18    1.92   0
  -4  -6  -4  471.76    3.94   0
  -4  -2  -2 2022.32    8.32   0
  -4   7  11   31.23    3.05   0
  -4   8  16   53.20    2.86   0
  -3   5   6  200.48    7.91   0
  -2 -16  -4    0.25    1.87   0
  -2  -6  -4  327.13    3.67   0
  -2   8  16   26.10    2.46   0
  -1   8  17    7.60    2.12   0
  -1   8  19    7.01    2.17   0
   2   4   6  341.81    3.81   0
   2   7  15   78.44    2.34   0
   3   7  18    4.07    1.90   0
   3   7  20    5.92    2.11   0
   4  -1   1  444.72    4.60   0
   4   1   3  971.64    5.96   0
   6   4  10   31.71    1.61   0
   7 -12  -1    0.32    2.23   0
   7 -10  -1  384.13    5.82   0
   7  -4   1   53.21    2.11   0
   7   1   6   21.24    1.29   0
   7   5  18   -1.60    2.06   0
   8  -4   2  203.48    2.88   0
   8   0   6  199.04    2.38   0
   8   4  16   58.50    1.59   0
   9  -3   4   36.26    1.66   0
   9  -2   5  175.65    2.17   0
   9  -1   6   37.93    1.60   0
   9   2  11  278.29    2.83   0
   9   3  14   20.44    1.70   0
  10 -12   2   11.57    1.98   0
  10 -10   2    1.32    1.71   0
  10   1  11   10.64    1.51   0
  10   2  14    2.19    1.78   0
  11  -1  10   36.79    1.41   0
  11   1  14    3.59    1.67   0
  12 -11   5    9.82    1.96   0
  12  -5   7   28.21    1.63   0
  12  -4   8    7.05    1.59   0
  12  -3   9   89.58    2.07   0
  12  -1  13    0.63    1.32   0
  12   0  16   11.22    2.10   0
  13 -10   7   -0.75    2.24   0
  13  -7   8    0.71    1.97   0
  13  -4  11   28.78    1.56   0
  13  -3  12   22.56    2.03   0
 -16  -5   3   28.52    1.68   0
 -16  -4   4    9.58    1.95   0
 -16  -1   7    1.84    2.12   0
 -16   0   8    1.41    2.00   0
 -15  -8   1    3.77    2.07   0
 -15  -5   2   -0.59    1.68   0
 -15   1   8    7.81    2.03   0
 -14  -8   0  103.72    2.42   0
 -14  -5   1    6.03    1.72   0
 -14   2   8  188.38    2.88   0
 -13  -8  -1   89.94    1.68   0
 -13  -5   0   -1.44    1.16   0
 -13   4  11   23.49    2.19   0
 -12 -12  -2    0.64    1.90   0
 -12 -10  -2   13.25    1.62   0
 -12  -4   0   91.14    1.97   0
 -11  -7  -2    6.81    1.53   0
 -10 -13  -3    6.16    1.83   0
 -10 -11  -3    1.97    1.77   0
 -10  -9  -3   10.69    1.59   0
 -10  -2   0   20.46    1.54   0
 -10   2   4    4.03    1.48   0
  -9   0   1  291.93    3.07   0
  -9   1   2  516.37    3.89   0
  -8 -12  -4   20.39    1.30   0
  -8 -10  -4    2.10    1.19   0
  -7 -13  -4    3.72    1.80   0
  -7  -9  -4   65.46    1.93   0
  -7  -3  -2   16.38    1.64   0
  -6 -14  -4    1.19    1.69   0
  -6   0   0   27.17    1.93   0
  -6   2   2  194.49    3.21   0
  -5 -15  -4    6.83    1.95   0
  -5  -4  -3  888.53    5.03   0
  -2   7  11   42.30    2.53   0
  -1 -15  -4   13.51    1.72   0
   0 -17  -3    0.01    2.65   0
   0 -14  -4    0.80    1.78   0
   0   8  18    5.12    1.98   0
   1 -13  -4   73.87    2.57   0
   1  -9  -4  134.78    3.36   0
   3 -17  -2    2.08    3.20   0
   3 -14  -3   15.27    2.49   0
   3   6  11    0.88    1.46   0
   3   7  16    6.29    1.66   0
   4   7  19   22.58    1.99   0
   5  -3   0 3246.45   12.38   0
   5   2   5  566.81    3.93   0
   5   6  15  138.58    2.40   0
   6   2   6  318.76    2.95   0
   6   5  13  104.67    1.82   0
   6   6  18    2.80    1.81   0
   7   2   7   29.59    1.76   0
   7   5  16   -1.89    1.35   0
   8   1   7  211.77    2.34   0
   8   3  11   18.15    1.37   0
   8   4  14   11.17    1.71   0
   9  -4   3   46.52    1.70   0
   9   0   7   14.06    1.07   0
  10  -3   5   12.06    1.64   0
  10  -2   6   27.57    1.65   0
  10  -1   7    5.75    1.41   0
  10   3  17    4.46    2.03   0
  11  -7   4   50.14    2.05   0
  11   0  11   30.83    1.73   0
  11   2  17    2.29    1.91   0
  12  -9   5   -1.01    1.80   0
  12  -6   6   56.05    1.98   0
  12  -2  10   15.43    1.64   0
  12   0  14   20.41    2.01   0
  13  -8   7   -0.17    1.89   0
  13  -2  13    4.13    1.97   0
 -16  -3   5    2.25    1.40   0
 -16  -2   6   -1.64    1.84   0
 -15  -4   3   32.76    1.69   0
 -15  -3   4   -1.22    1.85   0
 -15   0   7    3.23    2.04   0
 -14 -10   0    0.89    1.99   0
 -14  -4   2   19.43    1.86   0
 -14   1   7   87.65    2.40   0
 -14   3  11    2.37    2.21   0
 -13 -10  -1   45.11    1.67   0
 -13  -4   1   10.50    1.57   0
 -13   2   7   20.76    1.79   0
 -12  -7  -1   -1.98    1.52   0
 -12  -3   1    0.90    1.57   0
 -12   2   6   59.00    2.09   0
 -11 -13  -2    1.26    2.10   0
 -11  -9  -2   31.08    1.93   0
 -11  -3   0  138.36    1.98   0
 -11   2   5  209.14    2.87   0
 -11   6  15   13.82    3.17   0
 -10  -6  -2  130.57    2.21   0
 -10  -1   1   55.09    1.75   0
 -10   0   2    8.29    1.37   0
 -10   1   3   95.39    2.10   0
  -9 -14  -3    5.45    1.78   0
  -9  -8  -3  177.72    2.40   0
  -9  -5  -2   48.73    1.65   0
  -9   7  16    0.58    4.25   0
  -8 -15  -3   -0.06    2.17   0
  -8  -4  -2  244.87    2.71   0
  -7 -11  -4   50.19    1.85   0
  -6  -8  -4   75.95    1.94   0
  -6  -5  -3  593.45    4.11   0
  -6   1   1   28.13    1.82   0
  -5  -7  -4    8.83    1.12   0
  -4   3   3  177.93    4.60   0
  -3  -4  -3  181.69    3.05   0
  -3   8  15    1.63    2.00   0
   0  -8  -4   78.40    2.57   0
   0   8  16   16.45    2.09   0
   1 -11  -4  142.16    3.32   0
   1   7  12   10.24    1.90   0
   1   8  19    7.92    2.24   0
   2   6  10   47.38    1.79   0
   2   7  13   48.06    1.83   0
   4  -2   0   65.51    2.65   0
   4   2   4   75.18    2.03   0
   4   5   9  139.35    2.43   0
   4   6  12   44.63    1.92   0
   4   7  17    1.66    1.76   0
   6  -4   0  184.14    3.06   0
   6   6  16   33.38    2.06   0
   7   4  11   30.80    1.46   0
   7   5  14    4.71    1.63   0
   8 -14   0   80.01    4.50   0
   8  -8   0    2.13    1.47   0
   8   2   8   39.61    1.74   0
   9 -14   1   10.21    2.58   0
   9  -8   1    6.61    1.63   0
   9   1   8  186.69    2.59   0
   9   3  12   36.35    1.67   0
   9   4  17    5.07    1.47   0
  10  -8   2   81.56    2.28   0
  10  -4   4   55.93    1.91   0
  10   0   8   62.67    2.04   0
  10   2  12   42.48    1.84   0
  10   3  15    8.68    1.81   0
  11 -12   3   12.98    2.09   0
  11 -10   3    2.55    1.86   0
  11   1  12   31.41    1.80   0
  11   2  15    3.54    1.94   0
  12  -7   5    2.44    1.51   0
  12  -1  11    5.29    1.20   0
  13  -4   9   35.65    1.76   0
  13  -1  14   -0.43    2.24   0
  14  -7   9    1.93    2.01   0
  14  -6  10    2.47    2.21   0
  14  -5  11   20.72    2.35   0
  14  -4  12    2.15    2.11   0
 -15  -7   2    7.42    1.77   0
 -15  -2   5    1.23    1.35   0
 -15  -1   6   11.37    1.33   0
 -15   2  11    1.44    2.15   0
 -14  -7   1    3.41    1.73   0
 -14  -3   3   15.37    1.54   0
 -14  -2   4   34.68    1.79   0
 -14  -1   5    5.73    1.62   0
 -14   0   6   29.47    1.93   0
 -13  -7   0    7.48    1.22   0
 -13  -3   2   71.70    1.86   0
 -13   1   6  185.81    2.85   0
 -12  -9  -1   74.01    2.17   0
 -12  -2   2  125.53    2.30   0
 -12   1   5   33.82    1.77   0
 -12   4  10   24.16    1.96   0
 -12   5  13   27.00    2.44   0
 -11 -11  -2    6.75    1.26   0
 -11  -6  -1    8.46    1.55   0
 -11  -2   1   54.41    1.55   0
 -11  -1   2  132.48    2.31   0
 -11   0   3   25.97    1.74   0
 -11   1   4   34.64    1.85   0
 -10 -14  -2    0.06    2.14   0
  -9 -12  -3    3.07    1.55   0
  -9 -10  -3    0.64    1.63   0
  -8  -7  -3   33.91    1.45   0
  -8   4   6    2.77    1.43   0
  -7  -6  -3    4.15    1.54   0
  -7  -2  -1   27.87    1.67   0
  -7   3   4  292.23    4.18   0
  -6 -12  -4   80.71    2.13   0
  -6 -10  -4   16.59    1.63   0
  -5 -13  -4    4.89    1.64   0
  -4 -14  -4   48.45    2.08   0
  -4  -1  -1  828.51    5.86   0
  -3  -7  -4  287.11    3.32   0
  -2 -17  -3    2.80    2.49   0
  -2   6   8    4.52    1.86   0
  -1   8  15   86.94    2.49   0
   0   2   2  160.76    5.06   0
   0   7  11   23.70    2.12   0
   1 -16  -3    0.64    2.11   0
   1   4   5  119.30    2.83   0
   1   6   9   63.69    2.16   0
   1   8  17   31.31    2.11   0
   2 -15  -3   23.43    2.43   0
   3   0   1  349.42    4.85   0
   3   1   2 2646.84   10.89   0
   3   5   8   67.23    2.12   0
   3   7  14   27.05    1.81   0
   5  -7  -2   95.64    3.91   0
   5   3   6  174.33    2.33   0
   5   5  10    1.97    1.16   0
   5   6  13  148.17    2.46   0
   6   3   7  150.00    2.12   0
   6   5  11   44.10    1.94   0
   7   3   8  131.88    2.23   0
   8  -5   1    8.82    1.58   0
   8   4  12   41.45    1.88   0
   8   5  17   15.34    1.64   0
   9  -5   2  434.83    3.83   0
   9   2   9  138.93    2.36   0
   9   4  15    7.00    1.31   0
  10 -14   2   16.45    3.06   0
  10  -5   3   41.80    1.81   0
  10   1   9   40.41    1.84   0
  11  -8   3    1.37    1.73   0
  11  -4   5   65.12    1.99   0
  11  -3   6   35.42    1.29   0
  11  -2   7   78.67    1.66   0
  11  -1   8   53.86    1.96   0
  12 -10   4   43.40    2.10   0
  12   0  12   -2.06    1.85   0
  12   1  15    1.18    1.38   0
  13  -9   6    1.91    2.12   0
  13  -6   7   -0.96    1.85   0
  13  -5   8    1.03    1.31   0
  13  -3  10   24.48    1.53   0
  13  -2  11   13.01    1.89   0
  14  -8   8    1.13    2.29   0
 -16  -6   4    9.16    1.66   0
 -15  -6   3   18.26    2.17   0
 -14  -9   1   14.38    1.97   0
 -13 -11   0    5.38    2.20   0
 -13  -9   0    0.13    1.59   0
 -13  -2   3    9.17    1.15   0
 -13  -1   4   81.79    2.03   0
 -13   0   5   46.30    1.57   0
 -13   3  10   23.02    2.23   0
 -12 -11  -1    1.28    1.46   0
 -12  -6   0    1.65    1.48   0
 -12  -1   3  293.41    2.96   0
 -12   0   4   35.98    1.66   0
 -11   4   9  167.43    3.22   0
 -10 -12  -2    3.13    1.71   0
 -10  -8  -2   66.91    1.79   0
 -10  -5  -1  144.74    2.27   0
 -10   4   8  111.95    3.09   0
  -9  -4  -1  256.64    2.65   0
  -9   4   7  101.37    2.98   0
  -8 -13  -3    0.40    1.54   0
  -8  -9  -3   74.81    1.96   0
  -8  -3  -1   29.13    1.70   0
  -7 -14  -3    1.98    1.79   0
  -6 -15  -3   -1.13    1.88   0
  -5 -16  -3   13.16    2.18   0
  -5 -11  -4    9.40    1.49   0
  -5  -9  -4    3.62    1.36   0
  -5  -3  -2 1245.65    6.04   0
  -5   8  15   17.60    4.51   0
  -4 -12  -4   57.58    1.97   0
  -4  -8  -4  165.57    2.56   0
  -3 -13  -4   14.42    1.74   0
  -2  -8  -4  122.12    2.42   0
  -2  -1  -1 1696.62   10.57   0
  -2   8  14    1.28    2.14   0
  -1 -13  -4  128.38    2.73   0
  -1   5   6  308.98    5.02   0
   0 -12  -4   32.73    1.97   0
   0  -5  -3  111.55    3.45   0
   2   5   7  712.79    5.11   0
   2   8  18    9.57    2.10   0
   3   2   3   35.91    2.41   0
   4   3   5  707.01    4.60   0
   4   7  15   55.49    2.04   0
   5   7  18   10.80    2.12   0
   6   6  14   62.69    2.09   0
   7  -8  -1    8.62    1.68   0
   7  -5   0   23.56    1.77   0
   7   5  12   16.02    1.74   0
   7   6  17   29.41    2.11   0
   8   3   9  186.20    2.60   0
   8   5  15   38.71    1.73   0
  10   3  13   17.96    1.87   0
  11  -5   4    9.14    1.57   0
  11   0   9  144.63    2.02   0
  11   2  13    1.15    1.80   0
  11   3  16    0.19    1.84   0
  12 -12   4    0.46    2.25   0
  12  -8   4   18.07    2.04   0
  12  -4   6   29.22    1.75   0
  12  -3   7  158.79    2.52   0
  12  -2   8  109.58    2.31   0
  12   1  13   32.09    1.92   0
  13  -7   6    1.94    1.65   0
  13  -1  12    2.14    1.93   0
  14  -4  10    0.47    1.81   0
 -16  -5   5   20.16    1.74   0
 -16  -4   6    2.20    2.23   0
 -16  -3   7   -2.24    2.30   0
 -16  -2   8   -6.55    2.30   0
 -15  -5   4   -0.82    1.90   0
 -15   1  10   12.51    2.20   0
 -14  -6   2    5.43    1.17   0
 -14   2  10    7.09    2.22   0
 -13  -6   1   32.47    1.35   0
 -11 -12  -1   -1.91    1.95   0
 -11  -8  -1    6.98    1.56   0
 -11  -5   0   -1.31    1.49   0
 -11   5  12   -5.58    2.69   0
 -10 -10  -2    1.50    1.18   0
  -9  -7  -2  484.01    3.69   0
  -8 -11  -3    1.62    1.19   0
  -7  -8  -3   38.72    1.80   0
  -7  -1   0 1645.20    6.63   0
  -7   2   3   99.70    2.38   0
  -6   5   7   78.13    3.57   0
  -4 -10  -4   52.79    2.08   0
  -4  -5  -3  289.78    3.21   0
  -4   0   0    2.08    2.06   0
  -4   2   2  426.15    5.73   0
  -4   8  14    7.73    2.58   0
  -3 -11  -4   85.99    2.24   0
  -3  -9  -4   32.84    1.69   0
  -1 -16  -3   -4.54    2.55   0
   0 -10  -4  150.61    2.87   0
   0   6   8  216.96    3.73   0
   0   8  14    1.17    2.59   0
   1   8  15   14.78    2.22   0
   2   8  16    0.75    1.88   0
   3  -1   0 2749.53   13.49   0
   3   8  19    4.44    2.28   0
   5   4   7   31.73    1.75   0
   5   7  16    8.81    1.84   0
   6 -10  -2  132.98    5.31   0
   6   4   8   55.24    1.87   0
   7   4   9  349.21    3.08   0
   9  -6   1   23.93    2.00   0
   9   3  10   37.34    2.02   0
   9   4  13   20.71    1.39   0
   9   5  18    3.22    1.59   0
  10  -6   2   87.40    2.27   0
  10   2  10   48.22    1.53   0
  10   4  16    1.09    1.50   0
  11   1  10   56.25    1.90   0
  12  -5   5   -0.22    1.84   0
  12  -1   9   76.19    1.69   0
  12   0  10   -1.02    1.79   0
  12   2  16   19.70    1.70   0
  13 -10   5   -0.48    2.14   0
  13   0  13   -0.07    2.06   0
  14  -6   8    0.08    2.23   0
  14  -5   9   28.23    1.65   0
  14  -3  11    3.38    1.37   0
  14  -2  12   -1.22    2.23   0
 -15  -8   3   -0.94    1.67   0
 -15  -4   5   -1.51    1.98   0
 -15   0   9   -4.81    2.30   0
 -14  -8   2   -3.82    2.08   0
 -13  -5   2   -4.00    2.28   0
 -12 -12   0   -0.23    1.99   0
 -12 -10   0   -0.94    1.80   0
 -12   3   9   37.71    3.03   0
 -11 -10  -1   -1.02    1.32   0
 -10  -7  -1  368.27    3.19   0
 -10  -4   0   22.78    1.57   0
  -9 -13  -2   -1.22    1.30   0
  -9 -11  -2    1.24    1.68   0
  -9  -9  -2   21.85    1.87   0
  -9  -3   0   58.09    1.89   0
  -8  -6  -2  486.74    3.26   0
  -8  -2   0    1.23    1.54   0
  -8   3   5   92.04    2.36   0
  -7 -10  -3    8.33    1.84   0
  -7  -5  -2   97.78    2.05   0
  -7   0   1  254.90    2.86   0
  -7   1   2   72.10    2.14   0
  -6 -13  -3    9.39    1.56   0
  -6  -7  -3   29.07    1.57   0
  -6  -4  -2  637.61    4.08   0
  -5  -6  -3   65.86    1.99   0
  -4 -15  -3    1.63    2.19   0
  -4   1   1  445.09    5.14   0
  -2  -5  -3  108.12    2.58   0
  -1 -11  -4   33.43    1.84   0
  -1   7  10   54.75    2.40   0
   2   7  11   39.71    2.18   0
   3  -8  -3  112.21    5.39   0
   3   3   4   86.58    2.64   0
   3   7  12   19.36    1.66   0
   4   4   6  280.29    3.17   0
   4   6  10  112.64    2.26   0
   4   7  13   30.17    2.43   0
   5  -4  -1  489.07    5.54   0
   5   6  11  226.49    2.82   0
   6   6  12   27.69    1.67   0
   6   7  17   -5.90    2.33   0
   8  -6   0   50.15    2.09   0
   8  -1   3  328.32    3.27   0
   8   0   4   79.08    2.03   0
   8   1   5   38.81    1.72   0
   8   4  10  170.57    2.47   0
   8   6  18   -3.43    2.25   0
   9  -1   4   23.59    1.77   0
   9   0   5   86.40    2.02   0
  10 -11   1    1.23    2.05   0
  10  -9   1    8.55    1.82   0
  10   3  11   77.63    2.12   0
  10   4  14   -0.78    1.90   0
  11 -11   2    1.57    2.06   0
  11  -6   3   37.51    1.84   0
  11   2  11   48.47    2.24   0
  12   1  11   33.27    1.81   0
  12   2  14   -1.18    2.20   0
  13  -8   5    0.79    1.72   0
  13  -4   7   -6.65    2.43   0
  13  -1  10  101.01    2.21   0
  13   1  14    1.68    2.34   0
  14  -7   7    1.11    2.03   0
  14  -1  13   -2.32    2.31   0
 -15  -7   4    0.07    1.92   0
 -15  -3   6    0.19    1.46   0
 -15  -2   7   -0.22    2.09   0
 -15  -1   8   -1.93    1.79   0
 -14  -4   4   -0.60    1.91   0
 -14   1   9   -0.51    1.64   0
 -13  -4   3   19.96    1.81   0
 -13   2   9   75.10    2.45   0
 -12  -4   2   34.38    1.73   0
 -11  -7   0   35.18    1.70   0
 -11  -4   1   97.75    2.17   0
 -11   3   8   73.81    2.21   0
 -10 -13  -1   -5.29    2.06   0
 -10   5  11   26.72    2.27   0
 -10   6  14   13.40    2.62   0
  -9   3   6   32.44    2.00   0
  -8  -1   1   78.46    2.13   0
  -6 -11  -3   37.59    1.75   0
  -6  -9  -3  119.02    2.36   0
  -5 -14  -3    3.89    2.48   0
  -5  -2  -1  425.09    4.00   0
  -5   4   5  229.92    4.90   0
  -3  -3  -2  743.47    5.40   0
  -3   7  10  245.07    5.57   0
  -1   8  13    9.08    1.92   0
   0 -15  -3    1.61    1.60   0
   0   3   3 1118.72   10.12   0
   1 -17  -2    4.89    2.61   0
   1   5   6  747.37    5.97   0
   3   6   9  257.09    3.17   0
   4  -3  -1    3.99    2.08   0
   4   8  18    1.89    2.66   0
   5   7  14   -0.21    1.25   0
   6  -5  -1  419.40    4.98   0
   6   5   9  441.58    3.50   0
   6   7  15   31.90    1.83   0
   7  -1   2   73.04    2.10   0
   7   0   3  193.85    2.47   0
   7   1   4  662.90    4.14   0
   7   2   5   10.73    1.50   0
   7   6  13   35.72    2.03   0
   7   7  18   19.70    2.08   0
   8  -2   2  149.71    2.62   0
   8   2   6  246.29    2.80   0
   8   6  16   21.16    1.58   0
   9 -11   0  137.96    3.30   0
   9  -9   0  155.98    3.19   0
   9  -2   3   75.50    2.10   0
   9   1   6   18.74    1.18   0
   9   4  11   67.85    2.07   0
   9   5  14  103.66    2.46   0
  10  -2   4    0.21    1.56   0
  10  -1   5   73.58    1.67   0
  10   0   6    8.03    1.34   0
  10   1   7   13.60    1.69   0
  10   5  17    7.80    2.19   0
  11  -9   2    5.47    1.65   0
  11  -2   5  213.36    2.65   0
  11  -1   6   45.28    1.81   0
  12 -11   3    8.82    2.34   0
  12  -9   3    3.08    2.04   0
  12  -6   4   87.09    2.32   0
  13  -5   6   68.34    2.12   0
  13   0  11    5.94    1.96   0
  14  -3   9  117.55    2.41   0
 -15  -6   5   10.61    2.02   0
 -14  -7   3    2.85    1.37   0
 -14  -3   5    0.63    1.31   0
 -14  -2   6   27.84    2.06   0
 -14  -1   7   33.46    2.11   0
 -14   0   8   17.79    1.66   0
 -13  -7   2    8.20    1.79   0
 -13  -3   4   -1.74    1.71   0
 -13   1   8   28.44    1.86   0
 -12  -7   1   -2.71    1.53   0
 -12   2   8  108.47    2.69   0
 -12   4  12    0.97    1.78   0
 -11 -13   0    1.38    1.61   0
 -11 -11   0    0.93    1.80   0
 -11  -9   0  134.85    2.34   0
 -11  -3   2   45.57    1.85   0
 -10 -11  -1   11.59    1.28   0
 -10  -9  -1    4.47    1.20   0
 -10  -3   1   17.22    1.12   0
 -10   3   7   23.36    1.82   0
  -9 -14  -1   22.58    1.96   0
  -9  -6  -1  294.01    2.64   0
  -9  -2   1    3.13    1.53   0
  -8 -12  -2   10.08    1.45   0
  -8 -10  -2   80.57    2.00   0
  -8  -8  -2   18.27    1.24   0
  -8   0   2  500.81    4.04   0
  -8   1   3  320.43    3.57   0
  -8   2   4  125.02    2.61   0
  -5 -12  -3   73.10    2.04   0
  -5  -8  -3   72.85    2.01   0
  -3 -14  -3   12.79    1.61   0
  -3  -6  -3   37.00    1.82   0
  -3   8  13   14.55    2.40   0
  -2   0   0 1445.09   11.14   0
  -1 -17  -2    1.93    2.40   0
  -1   9  18   14.42    2.32   0
   0   9  19    3.59    2.16   0
   1 -14  -3    0.67    1.72   0
   1  -6  -3   84.59    3.18   0
   1   7  10   51.71    1.96   0
   1   8  13    4.61    1.90   0
   2   6   8  131.43    2.63   0
   2   8  14   13.18    1.89   0
   3 -12  -3    4.46    1.86   0
   3   4   5  266.14    3.31   0
   3   8  15   67.78    2.09   0
   4   8  16   35.68    1.98   0
   5   5   8   85.94    1.74   0
   6   0   2  237.48    3.06   0
   6   1   3   91.39    2.19   0
   6   2   4   41.13    1.78   0
   7   5  10   47.46    1.53   0
   8   5  11   59.58    1.93   0
   8   6  14   17.95    1.80   0
   9  -3   2  114.22    2.34   0
   9   2   7  332.67    2.74   0
   9   6  17   13.84    2.23   0
  10 -13   1   46.34    2.96   0
  10  -3   3  104.83    2.14   0
  10   2   8  214.34    2.61   0
  10   4  12   17.95    1.74   0
  10   5  15   10.60    1.72   0
  11 -13   2    9.38    2.65   0
  11  -3   4   87.16    2.15   0
  11   0   7   72.63    1.62   0
  11   1   8  198.66    2.57   0
  11   3  12    3.23    1.29   0
  11   4  15   13.34    2.02   0
  12  -2   6   58.34    1.87   0
  12  -1   7   58.42    1.88   0
  12   2  12   11.93    1.37   0
  12   3  15    4.32    1.68   0
  13 -11   4    2.88    2.47   0
  13  -9   4   20.06    2.31   0
  13  -6   5   16.01    1.88   0
  13   1  12    3.15    1.98   0
  14  -8   6   18.44    2.08   0
  14  -5   7    5.24    1.86   0
  14  -4   8   92.31    1.94   0
  14  -2  10   21.03    1.56   0
  14  -1  11   35.33    2.17   0
 -15  -5   6   -2.48    2.11   0
 -14  -9   3    3.52    1.50   0
 -14  -6   4    4.15    1.83   0
 -14   2  12    2.03    2.22   0
 -13 -11   2    8.82    1.90   0
 -13  -9   2    1.88    1.67   0
 -13  -2   5   41.32    1.96   0
 -13  -1   6   42.65    1.87   0
 -13   0   7  115.01    2.37   0
 -13   3  12   24.29    2.11   0
 -12 -11   1    2.18    1.75   0
 -12  -9   1   70.39    2.08   0
 -12  -3   3    1.48    1.25   0
 -12  -2   4  127.28    2.18   0
 -12   1   7   59.42    2.09   0
 -11  -2   3   58.87    1.97   0
 -11   2   7   76.75    2.08   0
 -10 -14   0   -0.41    2.03   0
 -10  -6   0    0.19    1.55   0
 -10  -2   2  126.31    2.21   0
 -10   2   6   22.27    1.78   0
  -9 -12  -1    2.87    1.87   0
  -9  -8  -1  151.96    2.36   0
  -9  -1   2  151.68    2.43   0
  -9   2   5  182.27    2.73   0
  -9   5  10  109.92    3.09   0
  -8 -15  -1    0.03    1.63   0
  -8  -5  -1    9.12    1.22   0
  -7 -16  -1    0.28    2.14   0
  -7 -13  -2   21.95    1.72   0
  -7  -7  -2   22.25    1.43   0
  -7  -4  -1  128.08    2.34   0
  -7   5   8  242.55    4.64   0
  -6 -14  -2    0.54    1.64   0
  -6  -3  -1  401.02    3.36   0
  -5 -10  -3   43.12    1.82   0
  -4 -16  -2    5.89    2.04   0
  -4 -13  -3   75.39    2.10   0
  -4  -7  -3  173.49    2.68   0
  -4  -4  -2  104.99    2.48   0
  -1 -14  -3   17.80    1.90   0
   0   9  17    8.52    2.41   0
   1   9  18    0.16    2.02   0
   2 -16  -2    8.13    2.50   0
   2 -13  -3    8.53    1.76   0
   2  -7  -3    0.51    1.95   0
   4   5   7  299.30    3.05   0
   5   7  12   22.85    1.65   0
   5   8  17    8.08    1.99   0
   6  -1   1   29.30    1.90   0
   6   3   5  204.73    2.73   0
   7  -6  -1  112.56    2.88   0
   7  -2   1   51.14    2.03   0
   7   3   6  102.74    1.86   0
   7   7  16   20.86    1.55   0
   8  -3   1  116.21    2.47   0
   8   3   7  370.44    2.88   0
   9   3   8  130.92    2.23   0
   9   5  12    4.62    1.66   0
  10  -7   1    1.55    1.52   0
  11  -7   2  141.66    2.65   0
  11  -4   3  611.86    4.16   0
  11   2   9   21.72    1.66   0
  12  -7   3   20.66    1.70   0
  12  -3   5   32.10    1.85   0
  12   0   8   37.49    1.45   0
  12   1   9   35.75    1.72   0
  12   3  13    3.26    1.97   0
  13   2  13   10.48    1.85   0
  14  -6   6   -1.06    2.07   0
  14   0  12    8.91    2.22   0
  15  -4   9   57.68    2.25   0
  15  -3  10    9.29    2.16   0
 -15  -8   5   17.35    1.63   0
 -15  -4   7    4.74    2.02   0
 -15  -1  10    1.89    2.18   0
 -15   0  11    1.67    1.98   0
 -14  -8   4   19.45    2.09   0
 -14  -5   5   32.22    1.96   0
 -13  -6   3   55.10    1.49   0
 -12  -6   2   26.15    1.55   0
 -12  -1   5   30.21    1.66   0
 -12   0   6   42.97    1.82   0
 -11  -6   1   10.27    1.14   0
 -11  -1   4  145.73    2.51   0
 -11   0   5   82.23    2.19   0
 -11   1   6   36.47    1.94   0
 -11   4  11    3.30    1.81   0
 -10 -12   0    4.42    1.77   0
 -10  -8   0    4.14    1.50   0
 -10  -1   3   28.61    1.62   0
 -10   0   4  155.45    2.39   0
 -10   1   5   74.77    2.10   0
  -9 -10  -1    6.98    1.50   0
  -9  -5   0    6.29    1.46   0
  -9   0   3  119.84    2.25   0
  -9   1   4   27.10    1.71   0
  -9   6  13   28.63    2.80   0
  -8   5   9   81.04    2.97   0
  -7 -11  -2  140.29    2.35   0
  -7  -9  -2   65.36    1.91   0
  -6  -6  -2  308.38    2.85   0
  -5 -15  -2    2.49    1.33   0
  -5  -5  -2   57.84    1.93   0
  -5  -1   0  253.45    3.19   0
  -4 -11  -3  604.14    4.29   0
  -4  -9  -3   46.60    1.76   0
  -3   9  18    2.87    2.69   0
  -2   9  17   13.76    2.42   0
   0   8  12   25.12    2.13   0
   3   8  13   57.01    2.15   0
   4   7  11   39.95    1.92   0
   4   8  14   53.94    2.01   0
   5   1   2  811.17    5.46   0
   5   2   3   45.99    2.07   0
   5   6   9   53.91    1.76   0
   6  -8  -2  505.93    7.28   0
   6   6  10   30.22    1.86   0
   6   7  13  180.62    2.82   0
   6   8  18   44.41    2.43   0
   7   4   7    3.64    1.59   0
   7   6  11  104.60    2.14   0
   7   7  14   48.30    1.84   0
   8 -11  -1    6.80    2.17   0
   8  -9  -1  154.55    3.55   0
   8   4   8   23.45    1.72   0
   8   7  17    6.15    2.36   0
   9 -13   0    0.53    2.33   0
   9  -7   0  143.72    2.73   0
   9  -4   1  124.28    2.43   0
   9   4   9  104.26    2.09   0
   9   6  15   22.38    1.54   0
  10  -4   2   28.15    1.36   0
  10   3   9   91.81    1.73   0
  10   5  13    2.59    1.84   0
  11   4  13   13.93    1.50   0
  11   5  16   21.91    2.20   0
  12  -4   4   65.27    1.99   0
  12   2  10   19.51    1.61   0
  13  -7   4    2.47    1.91   0
  13  -3   6   41.53    1.85   0
  13  -2   7   20.84    1.40   0
  13  -1   8   25.59    1.42   0
  13   0   9   96.95    2.37   0
  14  -9   5   31.66    2.33   0
  14   1  13   -0.42    2.15   0
  15  -5   8   45.66    2.46   0
  15  -2  11    3.38    1.59   0
 -15  -7   6   72.57    2.72   0
 -15  -3   8    5.06    1.53   0
 -15  -2   9    1.85    1.76   0
 -14  -4   6    1.44    1.78   0
 -14   1  11   27.55    1.95   0
 -13 -10   3   26.88    2.13   0
 -13  -8   3   30.84    1.69   0
 -13  -5   4   21.95    1.77   0
 -13   2  11   12.07    1.86   0
 -12 -12   2   -0.72    1.98   0
 -12 -10   2   12.13    1.77   0
 -12  -8   2   24.16    1.63   0
 -12   3  11    0.79    1.79   0
 -11 -12   1   -0.47    1.71   0
 -11 -10   1    0.10    1.84   0
 -11  -8   1    4.22    1.54   0
 -11   5  14    2.87    2.35   0
 -10 -10   0   13.83    1.54   0
 -10  -5   1  149.01    2.33   0
  -8 -13  -1    6.60    1.23   0
  -8  -7  -1    7.84    1.49   0
  -8  -4   0  161.53    2.38   0
  -7 -14  -1   10.13    1.80   0
  -6 -12  -2   48.45    2.01   0
  -6  -2   0  530.62    4.10   0
  -4 -17  -1    0.41    2.11   0
  -3 -12  -3   44.70    1.80   0
  -3  -8  -3   97.93    2.27   0
  -3  -2  -1 7186.27   17.43   0
  -2  -7  -3   97.73    2.32   0
  -2   8  12   44.11    2.43   0
  -1   9  16   13.28    2.26   0
   0 -16  -2    0.02    2.18   0
   0 -13  -3   65.52    2.32   0
   0   4   4  805.59    7.82   0
   1   9  16   15.77    1.95   0
   2   1   1 1725.26   10.71   0
   2   3   3  550.89    5.32   0
   2   8  12   13.63    1.78   0
   2   9  17   35.09    2.27   0
   3   5   6  348.89    3.60   0
   3   7  10    7.90    1.66   0
   3   9  18    1.24    2.16   0
   5   3   4  624.12    4.33   0
   5   8  15    1.80    1.37   0
   6   4   6   57.86    1.91   0
   6   8  16    3.53    2.12   0
   7  -3   0   63.44    2.03   0
   8   6  12  111.96    2.41   0
   8   7  15   31.20    2.04   0
  10   4  10  129.67    2.29   0
  10   6  16    3.35    2.23   0
  11   3  10    9.79    1.39   0
  12   4  14   11.01    2.10   0
  13  -4   5   35.05    1.89   0
  13   1  10   20.31    1.50   0
  13   3  14    4.81    2.28   0
  14  -7   5    0.78    1.98   0
  14  -3   7    9.58    1.94   0
  14  -2   8  190.92    2.84   0
  14  -1   9    1.31    1.85   0
  14   0  10   23.39    2.19   0
  15  -6   7   15.58    2.23   0
 -15  -6   7    5.89    2.28   0
 -14  -7   5   21.75    2.06   0
 -14  -3   7    5.09    1.78   0
 -14  -2   8   12.36    1.86   0
 -14  -1   9    4.14    1.73   0
 -14   0  10   29.57    2.04   0
 -13  -4   5   13.33    1.66   0
 -12  -5   3   18.76    1.27   0
 -11  -5   2   47.96    1.41   0
 -10 -13   1   14.21    2.07   0
  -9 -13   0    1.95    1.54   0
  -9  -7   0    9.88    1.61   0
  -9  -4   1  249.60    2.66   0
  -8 -11  -1   75.34    1.71   0
  -8  -9  -1    7.17    1.59   0
  -7  -6  -1  155.45    2.38   0
  -7  -3   0 2153.79    7.28   0
  -6 -15  -1   -0.62    1.88   0
  -6 -10  -2   79.49    2.13   0
  -6  -8  -2   18.30    1.25   0
  -5 -16  -1    0.44    1.91   0
  -5 -13  -2   73.45    2.09   0
  -5   0   1  488.20    4.52   0
  -4 -14  -2  107.99    2.38   0
  -3 -15  -2    2.11    1.69   0
  -3 -10  -3  102.47    2.23   0
   0   7   9   59.01    2.11   0
   1   6   7  575.01    5.14   0
   3  -2  -1 1018.62    9.77   0
   4   6   8   77.55    1.81   0
   5   0   1  493.52    4.40   0
   6  -2   0   67.80    2.28   0
   7   5   8   83.34    2.06   0
   7   8  17    0.50    2.29   0
   8  -4   0    4.43    1.64   0
   8   5   9   66.86    2.15   0
   9   5  10  199.48    2.59   0
   9   6  13   14.48    1.46   0
   9   7  16   12.49    2.00   0
  10  -5   1   27.92    1.89   0
  11 -10   1    8.41    1.87   0
  11  -5   2  312.79    3.12   0
  11   4  11   38.50    1.76   0
  11   5  14    1.15    1.66   0
  12 -10   2    2.04    1.74   0
  12  -8   2    7.31    1.63   0
  12  -5   3   71.36    1.71   0
  12   3  11    3.03    1.35   0
  13 -10   3    5.91    2.01   0
  13  -5   4    3.80    1.79   0
  13   2  11    2.81    1.26   0
  14  -4   6   87.84    2.44   0
  14   1  11   16.16    2.14   0
  15  -7   6    5.89    2.38   0
  15  -3   8   20.47    1.95   0
  15  -2   9   33.37    2.01   0
 -14  -9   5   -0.38    1.60   0
 -13  -7   4   12.45    1.31   0
 -11 -13   2    1.27    1.58   0
   5   4   5   59.54    1.61   0
  10   0   4  147.20    2.03   0
  10   1   5  128.90    2.04   0
  10   6  14   87.62    1.96   0
  11   0   5   87.91    1.79   0
  11   1   6   37.43    1.48   0
  15  -1  10   15.12    1.64   0
 -16  -1   7   -0.28    2.37   0
 -15  -5  -4   -0.40    2.09   0
 -14  -5  -3    6.17    2.59   0
 -13  -5 -12   -0.29    1.92   0
 -13  -3   4    0.98    2.54   0
 -12  -5 -13   -0.99    1.81   0
 -11  -5 -12   -1.70    1.70   0
 -11  -3   4  147.07    4.22   0
 -11   5  14   -1.47    1.79   0
 -10  -5  -3   94.77    2.73   0
 -10  -2   6   39.86    2.26   0
  -9  -5  -4   37.16    3.68   0
  -9   0   9   38.80    1.75   0
  -9   4  13   -0.69    1.51   0
  -8  -5  -9   64.23    2.03   0
  -8  -5  -7   85.83    2.15   0
  -8  -3   3  117.22    4.31   0
  -7  -3 -18   12.93    1.99   0
  -6  -3 -17    1.26    1.58   0
  -6  -2   4   40.28    2.29   0
  -6   1   9   66.92    1.88   0
  -6   4  12   46.01    1.79   0
  -5  -4  -9   56.26    1.45   0
  -5  -4  -5   66.01    2.02   0
  -5   0   7   83.88    2.15   0
  -4   0   6  378.89    3.82   0
  -3  -3 -10    1.18    0.99   0
  -3  -1 -18    6.14    1.16   0
  -3   0   5 1311.87    7.35   0
  -3  11  14   -2.24    1.28   0
  -3  13  14   -2.02    2.11   0
  -2  -1 -17   92.38    1.93   0
  -2   1 -21    2.77    1.94   0
  -2  11  13    0.77    1.63   0
  -1  -2  -9  252.94    2.70   0
  -1  -2  -7  464.40    3.80   0
  -1   2 -21   24.15    1.97   0
  -1   8  11   10.57    1.81   0
   0  -1 -11   52.65    1.68   0
   0   3 -21   59.34    2.22   0
   0   8  10   27.49    1.71   0
   1   4 -21    4.03    1.81   0
   1   8   9   -2.35    1.22   0
   2   5   5  381.77    3.52   0
   2   6   6  640.69    4.24   0
   2  15   9   -2.13    1.80   0
   3   2 -11  103.77    2.11   0
   3   4 -17   42.37    1.64   0
   4   3  -7   47.61    2.07   0
   4  12   6   -2.40    1.61   0
   5   8 -17    9.41    2.12   0
   5   9   2   59.40    6.65   0
   6  13   1   -5.27    1.89   0
   6  15   1   -0.07    1.60   0
 -16  -5  -5    4.58    2.67   0
 -15   1  10   -5.63    2.28   0
 -15   2  11    0.45    1.98   0
 -13   0   9  105.36    2.66   0
 -13   4  13   31.37    2.35   0
 -12  -2   6   96.34    2.96   0
 -11  -5 -14    2.60    1.70   0
 -11   4  13   20.12    1.75   0
 -10  -5 -13   -1.25    1.70   0
  -9  -5 -12    5.86    1.57   0
  -9  -4 -17    2.68    1.86   0
  -9   1  10   68.29    1.87   0
  -9   2  11  131.83    2.16   0
  -9   3  12   49.37    1.67   0
  -9   8  15    6.69    2.08   0
  -8  -5 -11   55.28    1.82   0
  -8  -5  -5    9.69    1.42   0
  -8  -4 -16   50.15    1.87   0
  -8  -3 -19    2.88    2.00   0
  -8  -1   7  214.48    3.11   0
  -8   6  14   -4.13    1.57   0
  -7  -4 -15   23.16    1.76   0
  -7   7  14   16.59    2.03   0
  -6  -4 -14   29.91    1.67   0
  -6  -4  -2  641.80    6.23   0
  -6  -2 -20   45.69    2.17   0
  -6   2  10   50.59    1.67   0
  -6   3  11    1.47    1.10   0
  -6  11  15   -1.76    2.05   0
  -5  -4 -11   33.09    1.22   0
  -5  -3 -16  152.55    2.06   0
  -5  -2 -19    0.69    1.60   0
  -5  -2   3   47.50    2.84   0
  -5   5  12   92.15    1.99   0
  -4  -3 -15   20.69    1.55   0
  -4  -2 -18   -1.46    1.64   0
  -4   6  12   44.70    1.77   0
  -3  -3 -12   32.50    1.53   0
  -3  -3  -4   65.04    1.92   0
  -3   0 -21   58.18    2.08   0
  -3   7  12   73.74    1.77   0
  -2  -2 -14  373.34    2.74   0
  -2   0 -20    7.14    1.53   0
  -2  13  13   -2.13    1.69   0
  -1  -2 -11  142.96    2.22   0
  -1   1 -20   13.30    1.69   0
  -1   1   4  330.73    4.25   0
  -1  13  12    0.37    1.77   0
   0   0 -16  629.18    3.73   0
   0   2 -20    6.80    1.25   0
   0  15  11    1.16    1.94   0
   1   0 -13  215.36    2.39   0
   1   1 -16   57.53    1.46   0
   1   3 -20   -0.48    1.75   0
   1   3   4   48.84    1.82   0
   1   7   8   54.86    1.67   0
   1  15  10   -4.17    2.00   0
   2   1 -13    5.55    1.36   0
   2   2 -16    9.58    1.48   0
   2   5 -21    7.82    2.05   0
   3  16   7   -3.48    2.14   0
   4   3  -9   42.26    1.87   0
   4   4 -14   61.66    1.83   0
   4   6 -18   -0.02    1.44   0
   4   7 -19   27.88    2.04   0
   5   5 -12   95.83    2.50   0
   5   7 -16   10.35    1.79   0
   5   8   1    5.92    1.33   0
   5   9 -18   20.82    2.09   0
   5  16   3   -4.26    2.07   0
   6   7 -11   13.38    1.70   0
   6   7  -5   39.30    3.99   0
   6   9 -15    7.49    2.07   0
   6  10 -16    0.67    2.23   0
   7  10  -9   23.32    2.53   0
 -16   0   8    0.95    2.51   0
 -13  -5  -2   40.76    2.43   0
 -13   1  10  103.72    2.40   0
 -13   2  11   10.22    1.76   0
 -13   3  12   20.21    2.01   0
 -12   6  14    0.49    1.92   0
 -11  -5  -2   40.30    2.37   0
 -11   0   9  146.92    2.57   0
 -11   1  10   30.98    1.87   0
 -11   3  12    6.77    1.60   0
 -10   6  14   15.76    1.93   0
  -9  -5 -14  104.25    2.32   0
  -8  -5 -13   65.12    1.85   0
  -8   5  13   21.23    1.60   0
  -8   9  15    3.93    1.34   0
  -7  -5 -10   48.75    1.86   0
  -7  -5  -8   82.38    1.95   0
  -7  10  15    4.04    1.48   0
  -6   8  14   14.73    1.27   0
  -5  -4 -13   49.37    1.81   0
  -5   1   8   97.84    1.84   0
  -5   2   9   85.67    2.00   0
  -5   3  10   57.47    1.75   0
  -5   4  11   42.16    1.50   0
  -4  -4  -8   63.80    1.89   0
  -4  -1 -21    5.97    1.91   0
  -4   5  11   39.98    1.58   0
  -4  12  14   11.75    1.35   0
  -3  -2 -17   19.78    1.33   0
  -3  -1 -20   20.09    1.75   0
  -3   6  11   28.56    1.55   0
  -3  10  13   15.63    1.21   0
  -2   7  11   39.21    1.31   0
  -2  10  12   38.95    1.63   0
  -1  -2  -5  228.71    2.99   0
  -1  -1 -16   56.97    1.44   0
  -1   0 -19   -1.56    1.66   0
  -1   7  10   59.64    1.55   0
   0  -1 -13  208.43    2.12   0
   0   1 -19   -1.81    1.72   0
   0   2   4 2763.99   10.27   0
   0   7   9   59.31    1.35   0
   0  13  11    2.24    1.31   0
   1   0  -3  199.37    3.86   0
   1   2 -19    8.13    1.73   0
   1   4   5  127.39    2.45   0
   1   5   6  726.26    4.45   0
   1   6   7  603.43    3.95   0
   2   1  -3 2865.72   14.64   0
   2   3 -19    3.91    1.44   0
   2   4 -20   20.11    1.44   0
   2  10   8   21.29    1.15   0
   2  16   8   -3.14    2.03   0
   3   2 -13   58.06    1.84   0
   3   3 -16   16.69    1.56   0
   3   4   1    3.70    1.81   0
   3   9   6   25.11    1.25   0
   3  12   7  134.50    2.03   0
   3  14   7   -0.07    1.89   0
   4   3 -11   27.66    1.52   0
   4   5 -17    9.73    1.59   0
   4  11   5   46.69    1.50   0
   4  15   5    3.05    2.62   0
[truncated: 483,779 more chars]
