# Supplementary material for: N,N′-[1,4-Phenyl­enebis(imino­carbon­yl)]bis­(l-phenyl­alanine) tetra­hydro­furan disolvate
Source: IUCrdata. 2023 Sep 8;8(Pt 9):x230743. doi: 10.1107/S2414314623007435 (PMC10561225; doi:10.1107/S2414314623007435)
Supplement: Supplementary file 2 [file x-08-x230743-Isup2.hkl]

data_I                                                                          
_shelx_title ' MS06_01'                                                         
_shelx_refln_list_code          4                                               
_shelx_F_calc_maximum      253.73                                               
_exptl_crystal_F_000      1352.00                                               
_reflns_d_resolution_high  0.7828                                               
                                                                                
loop_                                                                           
 _space_group_symop_operation_xyz                                               
 'x, y, z'                                                                      
 '-x+1/2, -y+1/2, z+1/2'                                                        
 '-y, x+1/2, z+1/4'                                                             
 'y+1/2, -x, z+3/4'                                                             
 'x+1/2, y+1/2, z+1/2'                                                          
 '-x+1, -y+1, z+1'                                                              
 '-y+1/2, x+1, z+3/4'                                                           
 'y+1, -x+1/2, z+5/4'                                                           
                                                                                
_cell_length_a    13.6319                                                       
_cell_length_b    13.6319                                                       
_cell_length_c    17.5066                                                       
_cell_angle_alpha  90.000                                                       
_cell_angle_beta   90.000                                                       
_cell_angle_gamma  90.000                                                       
                                                                                
_shelx_F_squared_multiplier     1.000                                           
                                                                                
loop_                                                                           
 _refln_index_h                                                                 
 _refln_index_k                                                                 
 _refln_index_l                                                                 
 _refln_F_squared_calc                                                          
 _refln_F_squared_meas                                                          
 _refln_F_squared_sigma                                                         
 _refln_observed_status                                                         
   1   1 -22         99.21         98.03         3.99 o                         
   0   2 -22          8.83          5.76         4.10 o                         
   2   2 -22        125.41        129.60         6.34 o                         
   0   1 -21         40.88         40.62         3.45 o                         
  -1   2 -21        152.03        148.46         5.43 o                         
   1   2 -21         40.37         20.75         3.76 o                         
  -2   3 -21        132.50        112.15         8.97 o                         
   0   3 -21        372.15        427.51         8.10 o                         
   2   3 -21         36.76         17.62         3.67 o                         
  -3   4 -21        223.36        213.53        11.72 o                         
  -1   4 -21         70.11         61.67         4.20 o                         
   1   4 -21         38.72         15.33         4.08 o                         
   3   4 -21        163.94        166.78         6.89 o                         
  -2   5 -21         37.89         36.00         4.36 o                         
   0   5 -21         65.60         44.58         4.62 o                         
   2   5 -21         46.65         34.92         4.47 o                         
   0   0 -20         17.02         18.11         6.86 o                         
   1   1 -20         96.93         87.75         4.46 o                         
   0   2 -20         36.83         50.81         3.01 o                         
   2   2 -20        233.98        246.88         4.98 o                         
  -1   3 -20        142.19        121.75         3.99 o                         
   1   3 -20          4.24          1.49         3.92 o                         
   3   3 -20         82.51         80.67         3.85 o                         
  -2   4 -20         62.63         47.79         3.86 o                         
   0   4 -20        256.02        249.36         4.50 o                         
   2   4 -20        103.64        116.75         5.74 o                         
   4   4 -20         14.02          4.58         4.14 o                         
  -3   5 -20        198.89        185.71         5.34 o                         
  -1   5 -20          6.57         -1.64         3.71 o                         
   1   5 -20         90.85        105.27         4.57 o                         
   3   5 -20        145.31        150.42         8.62 o                         
   5   5 -20         27.32         19.30         4.63 o                         
  -4   6 -20        181.65        217.01         7.29 o                         
  -2   6 -20        283.21        333.75         5.47 o                         
   0   6 -20        116.97        127.74         4.13 o                         
   2   6 -20        339.67        303.77         9.04 o                         
   4   6 -20         54.72         41.49         4.79 o                         
  -3   7 -20         93.41         98.28         4.32 o                         
  -1   7 -20         46.95         23.86         4.60 o                         
   1   7 -20         57.32         45.43         4.71 o                         
   3   7 -20         47.87         22.03         5.07 o                         
   0   1 -19          0.35         -3.06         3.36 o                         
  -1   2 -19        161.91        169.11         3.73 o                         
   1   2 -19         65.50         56.56         3.59 o                         
  -2   3 -19         44.26         37.82         3.47 o                         
   0   3 -19        181.23        185.60         4.18 o                         
   2   3 -19         37.72         34.75         3.55 o                         
  -3   4 -19          0.82         -0.36         3.51 o                         
  -1   4 -19         59.09         49.50         3.33 o                         
   1   4 -19        184.31        188.24         3.78 o                         
   3   4 -19         94.89         94.20        14.44 o                         
  -4   5 -19          1.29          3.71         3.54 o                         
  -2   5 -19          6.82          4.52         3.59 o                         
   0   5 -19         82.92         91.99         4.13 o                         
   2   5 -19        539.78        549.82        12.63 o                         
   4   5 -19         16.04          0.43         3.96 o                         
  -5   6 -19         56.00         70.80         4.22 o                         
  -3   6 -19          2.81          5.77         3.65 o                         
  -1   6 -19        121.87        123.12         4.41 o                         
   1   6 -19         47.99         47.57         4.30 o                         
   3   6 -19        204.83        212.20         8.07 o                         
   5   6 -19         42.87         33.49         3.95 o                         
  -4   7 -19         30.81         27.26         4.52 o                         
  -2   7 -19         36.79         25.55         4.33 o                         
   0   7 -19         85.60         88.32         4.13 o                         
   2   7 -19         98.79         86.87         5.86 o                         
   4   7 -19        174.94        195.29         7.67 o                         
  -3   8 -19         20.65         15.42         4.21 o                         
  -1   8 -19         74.40         48.38         5.31 o                         
   1   8 -19         84.72         79.60         4.67 o                         
   3   8 -19         45.29         30.75         5.66 o                         
   0   9 -19         52.13         19.26         4.58 o                         
   1   1 -18        268.07        281.57         4.11 o                         
   0   2 -18         24.25         22.15         3.31 o                         
   2   2 -18        819.21        813.55         7.46 o                         
  -1   3 -18         44.55         50.46         3.12 o                         
   1   3 -18        157.72        165.77         3.50 o                         
   3   3 -18        798.34        810.54         9.41 o                         
  -2   4 -18          5.52          3.45         3.39 o                         
   0   4 -18        237.02        234.05         8.18 o                         
   2   4 -18        789.10        797.59        18.89 o                         
   4   4 -18        733.18        777.23         9.13 o                         
  -3   5 -18        402.59        389.92         4.48 o                         
  -1   5 -18         86.02         93.28         4.11 o                         
   1   5 -18         23.89         18.00         3.77 o                         
   3   5 -18        446.21        474.82         6.59 o                         
   5   5 -18         14.94         10.76         3.43 o                         
  -4   6 -18        101.40        112.57         6.70 o                         
  -2   6 -18        215.93        199.91         4.26 o                         
   0   6 -18         92.37         96.42         4.18 o                         
   2   6 -18         35.10         20.38         4.40 o                         
   4   6 -18          7.21          5.20         3.30 o                         
   6   6 -18         22.75         22.46         3.87 o                         
  -5   7 -18          8.22         -0.16         3.83 o                         
  -3   7 -18        256.33        276.18        10.33 o                         
  -1   7 -18         44.95         36.44         3.66 o                         
   1   7 -18        163.94        174.45         3.88 o                         
   3   7 -18         17.94          9.79         4.29 o                         
   5   7 -18        102.81         90.71         4.28 o                         
   7   7 -18        180.13        134.14         6.45 o                         
  -6   8 -18         34.27         21.70         5.18 o                         
  -4   8 -18         15.05         13.61         3.85 o                         
  -2   8 -18          9.37          2.77         3.86 o                         
   0   8 -18         32.99         37.43         4.06 o                         
   2   8 -18         73.20         81.70         6.35 o                         
   4   8 -18        255.78        262.15         7.99 o                         
   6   8 -18        326.02        347.01         8.63 o                         
  -5   9 -18         37.42         12.54         4.46 o                         
  -3   9 -18         23.57         21.38         4.03 o                         
  -1   9 -18        118.48         95.75         4.19 o                         
   1   9 -18          3.80         -0.52         4.21 o                         
   3   9 -18         17.44         10.36         5.18 o                         
   5   9 -18        130.59        153.65        14.92 o                         
  -2  10 -18         85.09         78.38         4.78 o                         
   0  10 -18          6.10          6.41         4.84 o                         
   2  10 -18          2.99          7.16         5.50 o                         
   0   1 -17        254.89        273.43         3.91 o                         
  -1   2 -17        686.01        692.75        18.71 o                         
   1   2 -17        562.86        552.80         6.86 o                         
  -2   3 -17        150.10        152.17         3.66 o                         
   0   3 -17        769.86        782.93         5.18 o                         
   2   3 -17       1033.55       1073.27        37.28 o                         
  -3   4 -17        297.45        254.20         4.07 o                         
  -1   4 -17        186.88        180.73         3.79 o                         
   1   4 -17        230.33        214.19         4.03 o                         
   3   4 -17        285.30        298.92         4.25 o                         
  -4   5 -17        347.28        301.50         4.12 o                         
  -2   5 -17         89.19         74.43         4.16 o                         
   0   5 -17         83.66         82.02         3.56 o                         
   2   5 -17        457.68        452.31        12.91 o                         
   4   5 -17         41.14         41.85         4.87 o                         
  -5   6 -17        249.69        223.01         4.13 o                         
  -3   6 -17         47.86         40.19         4.82 o                         
  -1   6 -17        123.06         99.90         3.97 o                         
   1   6 -17        427.98        427.15         4.52 o                         
   3   6 -17        318.14        287.90         7.89 o                         
   5   6 -17         83.54         77.14         3.30 o                         
  -6   7 -17        226.27        230.27         5.94 o                         
  -4   7 -17        452.22        438.78        10.71 o                         
  -2   7 -17         44.48         38.52         4.14 o                         
   0   7 -17        142.69        132.93         5.85 o                         
   2   7 -17        531.65        539.72         6.46 o                         
   4   7 -17         21.49         35.62         3.70 o                         
   6   7 -17        133.81        129.90         6.66 o                         
  -7   8 -17         89.01         74.51         5.18 o                         
  -5   8 -17        118.42        113.82         5.26 o                         
  -3   8 -17         13.37         11.66         3.57 o                         
  -1   8 -17        100.84         57.09         6.09 o                         
   1   8 -17        203.30        233.23         4.38 o                         
   3   8 -17        114.33        106.25         7.25 o                         
   5   8 -17         77.67         64.54         4.56 o                         
   7   8 -17          4.18          9.88         4.97 o                         
  -6   9 -17        122.21        115.54         6.13 o                         
  -4   9 -17         39.98         27.04         4.06 o                         
  -2   9 -17        104.09        101.78         4.40 o                         
   0   9 -17         76.44         63.75         4.17 o                         
   2   9 -17        271.43        252.48         8.85 o                         
   4   9 -17         64.68         67.36        10.30 o                         
   6   9 -17         59.81         49.83         4.85 o                         
  -5  10 -17         73.95         54.46         4.38 o                         
  -3  10 -17         50.47         23.02         4.63 o                         
  -1  10 -17         20.06          2.26         3.82 o                         
   1  10 -17         41.50         19.66         4.20 o                         
   3  10 -17         31.28         26.19         5.37 o                         
   5  10 -17         26.07         12.48         5.18 o                         
  -2  11 -17          4.52         -1.04         4.82 o                         
   0  11 -17         32.12         28.39         5.46 o                         
   2  11 -17        203.86        163.66         6.92 o                         
   0   0 -16       4265.11       4575.55        33.35 o                         
   1   1 -16        424.37        433.34         3.57 o                         
   0   2 -16        538.64        511.55         5.33 o                         
   2   2 -16         53.12         64.76         3.64 o                         
  -1   3 -16        355.22        399.28         5.20 o                         
   1   3 -16        283.35        272.40         3.65 o                         
   3   3 -16        116.51        117.41         3.39 o                         
  -2   4 -16        408.78        441.50         4.16 o                         
   0   4 -16         78.47         82.02         3.57 o                         
   2   4 -16        136.10        151.14         7.29 o                         
   4   4 -16        154.22        151.80         4.01 o                         
  -3   5 -16       1238.66       1211.80        20.08 o                         
  -1   5 -16        350.17        332.53         4.44 o                         
   1   5 -16         60.18         62.08         3.34 o                         
   3   5 -16        526.96        521.39         5.13 o                         
   5   5 -16        331.74        304.68         4.94 o                         
  -4   6 -16        311.24        361.37         4.25 o                         
  -2   6 -16        726.21        735.00         6.40 o                         
   0   6 -16        415.02        407.67         4.46 o                         
   2   6 -16        196.08        179.40         3.75 o                         
   4   6 -16        405.35        411.46         6.08 o                         
   6   6 -16        238.79        224.74         7.66 o                         
  -5   7 -16          6.96          1.22         3.48 o                         
  -3   7 -16        697.86        790.06         7.03 o                         
  -1   7 -16        103.85         75.83         3.30 o                         
   1   7 -16          3.13         -1.35         3.12 o                         
   3   7 -16         48.56         43.92         3.80 o                         
   5   7 -16         69.17         81.42         3.82 o                         
   7   7 -16        159.53        176.15         5.63 o                         
  -6   8 -16        190.22        163.73         8.13 o                         
  -4   8 -16        434.23        377.50        17.70 o                         
  -2   8 -16        214.24        204.87         3.98 o                         
   0   8 -16        123.08        113.53         3.87 o                         
   2   8 -16          7.24          7.67         3.87 o                         
   4   8 -16        293.27        240.91        11.35 o                         
   6   8 -16         73.75         75.95         4.63 o                         
   8   8 -16        381.62        422.11        13.82 o                         
  -7   9 -16         49.76         48.60         4.51 o                         
  -5   9 -16        501.58        536.73        13.95 o                         
  -3   9 -16         21.49         20.28         3.63 o                         
  -1   9 -16        102.57         87.04         3.65 o                         
   1   9 -16        106.36        114.82         3.91 o                         
   3   9 -16        274.20        300.71         5.16 o                         
   5   9 -16         14.68          5.81         5.43 o                         
   7   9 -16         28.18         22.47         5.59 o                         
  -6  10 -16         47.93         53.71         6.64 o                         
  -4  10 -16          2.43          1.24         4.68 o                         
  -2  10 -16         71.95         68.64         4.68 o                         
   0  10 -16         33.00         32.94         4.26 o                         
   2  10 -16        199.33        172.12         5.44 o                         
   4  10 -16        112.11        123.63         5.81 o                         
   6  10 -16         28.18         10.80         4.89 o                         
  -5  11 -16        128.24        151.73         7.36 o                         
  -3  11 -16          5.71         -1.71         5.30 o                         
  -1  11 -16        190.64        215.13        10.14 o                         
   1  11 -16         85.74         95.61         4.95 o                         
   3  11 -16          2.90          7.02         6.35 o                         
   5  11 -16         48.12         13.56         5.40 o                         
  -2  12 -16        144.00        130.14        20.94 o                         
   0  12 -16         63.46         65.24         5.20 o                         
   2  12 -16         66.33         58.37         7.14 o                         
   0   1 -15        679.22        686.49         5.73 o                         
  -1   2 -15       2100.04       2083.72        14.96 o                         
   1   2 -15        700.60        770.87         5.49 o                         
  -2   3 -15        796.39        766.84         9.65 o                         
   0   3 -15        572.09        535.27         4.51 o                         
   2   3 -15         46.26         58.16         3.11 o                         
  -3   4 -15        105.42        115.78         4.17 o                         
  -1   4 -15        373.46        405.08         3.98 o                         
   1   4 -15         83.42         99.33         3.50 o                         
   3   4 -15        240.80        244.19         3.90 o                         
  -4   5 -15        397.70        399.51         4.05 o                         
  -2   5 -15       1401.60       1353.07         8.99 o                         
   0   5 -15        399.18        356.46         7.45 o                         
   2   5 -15         72.99         76.90         3.37 o                         
   4   5 -15        455.01        502.92         7.51 o                         
  -5   6 -15        264.52        313.27         5.10 o                         
  -3   6 -15        364.26        373.47         4.70 o                         
  -1   6 -15        208.03        193.85         3.81 o                         
   1   6 -15        184.39        202.71         4.82 o                         
   3   6 -15        248.69        263.56         5.63 o                         
   5   6 -15       1009.97       1025.39        12.32 o                         
  -6   7 -15        727.07        758.43         9.07 o                         
  -4   7 -15        184.84        188.41         3.94 o                         
  -2   7 -15        265.28        243.50         4.23 o                         
   0   7 -15        147.56        146.73         3.80 o                         
   2   7 -15        521.87        532.86         7.66 o                         
   4   7 -15        393.15        381.31         5.98 o                         
   6   7 -15        210.29        220.89         4.38 o                         
  -7   8 -15        156.40        188.29         4.33 o                         
  -5   8 -15        311.88        287.88         5.84 o                         
  -3   8 -15         26.78         13.51         3.47 o                         
  -1   8 -15        633.20        633.32         7.39 o                         
   1   8 -15        284.10        270.89         4.59 o                         
   3   8 -15        504.75        515.94         5.35 o                         
   5   8 -15         21.57         29.31         5.83 o                         
   7   8 -15         63.68         53.57         4.01 o                         
  -8   9 -15         31.41         19.45         4.78 o                         
  -6   9 -15        134.05        148.44         5.14 o                         
  -4   9 -15         53.29         53.49         3.69 o                         
  -2   9 -15        463.89        461.18         9.33 o                         
   0   9 -15         79.73         57.25         3.63 o                         
   2   9 -15        651.35        640.30        22.03 o                         
   4   9 -15        227.69        258.19         9.22 o                         
   6   9 -15         38.53         59.77         4.83 o                         
   8   9 -15        212.69        196.04         6.72 o                         
  -7  10 -15         67.94         33.47         4.46 o                         
  -5  10 -15         85.91         87.64         4.19 o                         
  -3  10 -15         84.16         67.73        13.39 o                         
  -1  10 -15        160.79        132.80         4.12 o                         
   1  10 -15        288.15        273.03         6.66 o                         
   3  10 -15        207.25        196.72         5.12 o                         
   5  10 -15         33.35         11.04         6.69 o                         
   7  10 -15         79.29         85.27         5.26 o                         
  -6  11 -15         53.77         43.49         4.81 o                         
  -4  11 -15        103.31        101.55         4.72 o                         
  -2  11 -15         55.55         57.19         5.24 o                         
   0  11 -15         70.43         70.15         5.21 o                         
   2  11 -15         27.78         34.12         6.33 o                         
   4  11 -15         30.97         48.80        13.55 o                         
   6  11 -15        103.89        112.17         8.20 o                         
  -3  12 -15         56.70         35.35         8.43 o                         
  -1  12 -15          2.85          2.78         4.23 o                         
   1  12 -15        113.00        138.74         7.15 o                         
   3  12 -15         24.02         11.22         5.89 o                         
   1   1 -14        373.98        384.12         4.68 o                         
   0   2 -14        629.21        582.04         5.54 o                         
   2   2 -14       2691.54       2751.64        11.55 o                         
  -1   3 -14       1346.72       1392.95        10.16 o                         
   1   3 -14        185.61        168.32         3.59 o                         
   3   3 -14       2363.77       2305.46        40.25 o                         
  -2   4 -14        729.10        698.99         5.19 o                         
   0   4 -14        517.67        545.72         5.48 o                         
   2   4 -14       2675.71       2598.66        15.91 o                         
   4   4 -14        487.12        447.72         5.44 o                         
  -3   5 -14        275.75        302.74         6.53 o                         
  -1   5 -14        814.53        852.96         5.63 o                         
   1   5 -14          4.27          4.25         3.46 o                         
   3   5 -14        419.77        414.68         9.93 o                         
   5   5 -14        311.07        283.30         5.42 o                         
  -4   6 -14        209.43        207.22         3.94 o                         
  -2   6 -14        754.93        729.60         7.11 o                         
   0   6 -14         12.66          2.16         3.64 o                         
   2   6 -14         68.95         60.31         3.37 o                         
   4   6 -14         31.70         39.79         3.48 o                         
   6   6 -14        385.19        426.69         4.88 o                         
  -5   7 -14         26.92         28.43         3.54 o                         
  -3   7 -14        727.24        726.62         7.06 o                         
  -1   7 -14         68.80         72.02         3.05 o                         
   1   7 -14        144.50        162.41         5.33 o                         
   3   7 -14        193.92        205.03         4.22 o                         
   5   7 -14          0.60          4.33         3.75 o                         
   7   7 -14        376.80        329.00         4.73 o                         
  -6   8 -14        153.57        129.07         4.09 o                         
  -4   8 -14         66.23         67.76         3.63 o                         
  -2   8 -14          1.61          5.56         3.80 o                         
   0   8 -14        151.15        170.41         3.90 o                         
   2   8 -14        110.67        110.12         6.14 o                         
   4   8 -14        388.97        389.27         6.53 o                         
   6   8 -14        125.92        128.81         4.46 o                         
   8   8 -14        303.61        327.45        11.29 o                         
  -7   9 -14        114.04        114.24         4.81 o                         
  -5   9 -14        732.44        767.70         6.36 o                         
  -3   9 -14        130.73        119.01         3.81 o                         
  -1   9 -14        150.44        153.62         3.93 o                         
   1   9 -14         84.69         70.02         3.76 o                         
   3   9 -14        333.86        332.05        16.62 o                         
   5   9 -14        121.82         96.38         4.62 o                         
   7   9 -14        333.45        298.76         9.81 o                         
   9   9 -14        104.35        125.95        10.48 o                         
  -8  10 -14         83.53         66.37         7.76 o                         
  -6  10 -14        563.57        627.51        10.95 o                         
  -4  10 -14         49.16         68.42         4.01 o                         
  -2  10 -14         49.61         30.07         4.75 o                         
   0  10 -14        205.51        231.06         6.70 o                         
   2  10 -14        127.62        124.62         4.80 o                         
   4  10 -14        203.11        199.43         5.09 o                         
   6  10 -14        131.56        114.20         5.20 o                         
   8  10 -14         29.64         27.12         4.94 o                         
  -7  11 -14        125.76        106.91        12.70 o                         
  -5  11 -14         50.71         42.37         4.51 o                         
  -3  11 -14        129.64        120.13         4.97 o                         
  -1  11 -14         59.39         43.91         4.40 o                         
   1  11 -14        539.44        510.28        19.31 o                         
   3  11 -14         16.91         20.14         5.20 o                         
   5  11 -14         39.11         18.55         5.16 o                         
   7  11 -14         74.74         51.54         6.57 o                         
  -6  12 -14        174.40        173.45         9.75 o                         
  -4  12 -14        114.80        144.98         7.18 o                         
  -2  12 -14         96.87        104.59         6.17 o                         
   0  12 -14        162.88        153.17         6.29 o                         
   2  12 -14         75.62         93.15         8.03 o                         
   4  12 -14         37.34         31.73         6.92 o                         
   6  12 -14          5.09         -0.14         5.63 o                         
  -3  13 -14         43.19         34.77         6.03 o                         
  -1  13 -14        108.08         92.69         5.77 o                         
   1  13 -14         31.02         11.33         5.38 o                         
   3  13 -14         55.05         44.51         6.51 o                         
   0   1 -13       1668.20       1547.85         5.82 o                         
  -1   2 -13         45.76         41.10         3.08 o                         
   1   2 -13        628.18        614.48         5.48 o                         
  -2   3 -13        464.32        407.64         5.80 o                         
   0   3 -13       1401.06       1341.69         6.98 o                         
   2   3 -13        461.40        500.66         5.41 o                         
  -3   4 -13         45.94         40.13         3.66 o                         
  -1   4 -13        820.67        830.44         7.10 o                         
   1   4 -13        472.90        431.95         4.55 o                         
   3   4 -13        851.85        972.27         5.74 o                         
  -4   5 -13        394.73        359.44         4.12 o                         
  -2   5 -13        431.98        463.93         4.66 o                         
   0   5 -13       1112.36       1105.45         7.75 o                         
   2   5 -13       1010.09       1011.33         7.78 o                         
   4   5 -13        479.34        511.71         7.57 o                         
  -5   6 -13        820.32        775.64         7.28 o                         
  -3   6 -13       1476.97       1483.20        11.21 o                         
  -1   6 -13        411.30        383.90         5.27 o                         
   1   6 -13        756.39        713.18         4.66 o                         
   3   6 -13        294.81        250.26         4.07 o                         
   5   6 -13       1133.76       1090.29         9.58 o                         
  -6   7 -13        234.99        261.13         4.25 o                         
  -4   7 -13       5096.73       5212.17        36.39 o                         
  -2   7 -13        242.17        223.68         4.27 o                         
   0   7 -13        179.20        173.27         3.54 o                         
   2   7 -13        389.93        355.16         4.10 o                         
   4   7 -13        474.07        473.87         8.27 o                         
   6   7 -13       1255.79       1300.27        11.86 o                         
  -7   8 -13        427.28        490.19         9.63 o                         
  -5   8 -13        417.50        454.49         6.86 o                         
  -3   8 -13         93.13         99.98         3.46 o                         
  -1   8 -13         65.48         69.20         3.20 o                         
   1   8 -13         22.94         34.34         3.59 o                         
   3   8 -13        459.34        395.53         6.08 o                         
   5   8 -13        151.98        141.79         5.57 o                         
   7   8 -13         41.89         60.22        10.45 o                         
  -8   9 -13        404.91        456.57        10.64 o                         
  -6   9 -13         81.77         95.37         6.55 o                         
  -4   9 -13        183.78        159.81         3.92 o                         
  -2   9 -13        128.94        137.13         4.14 o                         
   0   9 -13         98.98        100.31         3.67 o                         
   2   9 -13         11.15          5.03         4.53 o                         
   4   9 -13          8.82         11.96         3.89 o                         
   6   9 -13        188.41        207.67         4.81 o                         
   8   9 -13          2.87         -0.95         3.97 o                         
  -9  10 -13        284.63        306.62         8.47 o                         
  -7  10 -13        518.37        576.02        36.60 o                         
  -5  10 -13         11.18          7.19         3.87 o                         
  -3  10 -13        145.47        132.30        10.53 o                         
  -1  10 -13         20.02         17.96         4.01 o                         
   1  10 -13          7.82          6.21         3.91 o                         
   3  10 -13        100.26         73.92         4.61 o                         
   5  10 -13         61.97         75.89         4.96 o                         
   7  10 -13         99.77        104.76         4.39 o                         
   9  10 -13         74.05         59.98         4.50 o                         
  -8  11 -13        116.96        113.16         5.26 o                         
  -6  11 -13         64.96         49.96         7.90 o                         
  -4  11 -13         74.69         84.11        15.09 o                         
  -2  11 -13         16.58         17.57         5.00 o                         
   0  11 -13         63.69         70.53         4.28 o                         
   2  11 -13        227.10        212.20         6.13 o                         
   4  11 -13        141.54        148.59         6.86 o                         
   6  11 -13        121.08        147.67        10.02 o                         
   8  11 -13         18.44         10.98         4.93 o                         
  -7  12 -13          0.68          1.38         5.46 o                         
  -5  12 -13         75.73         52.51        10.48 o                         
  -3  12 -13         10.80         15.04         4.70 o                         
  -1  12 -13        226.20        239.56         4.81 o                         
   1  12 -13         23.72         12.51         3.73 o                         
   3  12 -13          7.40          7.62         4.65 o                         
   5  12 -13        205.12        233.71         9.48 o                         
   7  12 -13         14.10          5.39         4.64 o                         
  -4  13 -13        230.61        224.09        18.13 o                         
  -2  13 -13         88.39         77.43         7.68 o                         
   0  13 -13         13.67          1.07         5.02 o                         
   2  13 -13         39.56         27.75         4.89 o                         
   4  13 -13        272.00        317.91        10.07 o                         
  -1  14 -13          0.95          6.92         5.36 o                         
   1  14 -13         62.29         41.74         4.58 o                         
   0   0 -12        460.63        351.63         8.47 o                         
   1   1 -12        741.99        673.52         4.92 o                         
   0   2 -12       2966.55       2976.34        12.67 o                         
   2   2 -12        157.16        197.56         3.85 o                         
  -1   3 -12       1280.18       1346.31         7.76 o                         
   1   3 -12         30.71         37.20         2.92 o                         
   3   3 -12        252.56        238.30         4.03 o                         
  -2   4 -12        225.96        259.35         4.18 o                         
   0   4 -12        391.07        437.96         5.85 o                         
   2   4 -12        469.15        387.63         4.05 o                         
   4   4 -12        207.36        180.77         3.80 o                         
  -3   5 -12        753.34        696.88         6.67 o                         
  -1   5 -12        353.01        357.99         4.26 o                         
   1   5 -12        191.72        195.44         3.57 o                         
   3   5 -12         55.39         51.04         4.31 o                         
   5   5 -12        670.52        660.92         6.53 o                         
  -4   6 -12        314.67        338.21         5.94 o                         
  -2   6 -12       1070.54       1073.35         9.78 o                         
   0   6 -12        285.21        255.92         4.04 o                         
   2   6 -12        342.48        331.04         4.78 o                         
   4   6 -12        326.33        335.55         3.98 o                         
   6   6 -12        198.11        219.13         6.43 o                         
  -5   7 -12        145.52        149.65         3.67 o                         
  -3   7 -12        563.07        587.63         5.98 o                         
  -1   7 -12          7.42         17.44         3.41 o                         
   1   7 -12         99.26         84.95         3.51 o                         
   3   7 -12        159.35        145.41         4.00 o                         
   5   7 -12        174.84        169.13         4.02 o                         
   7   7 -12        403.10        419.14         5.34 o                         
  -6   8 -12        804.73        813.45         5.95 o                         
  -4   8 -12        299.98        303.43         4.81 o                         
  -2   8 -12        358.40        311.34         4.42 o                         
   0   8 -12        212.84        193.58         3.53 o                         
   2   8 -12         99.63         91.79         4.95 o                         
   4   8 -12        319.06        318.65         4.69 o                         
   6   8 -12          3.56         -2.22         4.37 o                         
   8   8 -12        237.69        202.81         4.84 o                         
  -7   9 -12        315.12        379.84         4.79 o                         
  -5   9 -12         51.67         54.58         5.55 o                         
  -3   9 -12        215.41        244.52         4.74 o                         
  -1   9 -12       1323.41       1290.03         8.02 o                         
   1   9 -12          7.27          3.65         3.82 o                         
   3   9 -12        332.27        329.49         4.70 o                         
   5   9 -12         96.22         98.26         3.93 o                         
   7   9 -12         59.81         60.25         4.26 o                         
   9   9 -12        111.57        150.62         4.39 o                         
  -8  10 -12         34.27         30.01         4.19 o                         
  -6  10 -12         91.13         78.91         4.51 o                         
  -4  10 -12        119.00        122.72         4.11 o                         
  -2  10 -12        273.52        285.22         5.16 o                         
   0  10 -12        167.52        144.21         4.23 o                         
   2  10 -12        179.42        194.94         4.17 o                         
   4  10 -12        120.25        107.92         5.15 o                         
   6  10 -12         77.20         64.33         4.48 o                         
   8  10 -12          1.11         -1.46         4.11 o                         
  10  10 -12         70.10         69.17         5.66 o                         
  -9  11 -12        295.11        315.29        14.08 o                         
  -7  11 -12        611.36        684.28        10.38 o                         
  -5  11 -12         73.61         56.55         8.56 o                         
  -3  11 -12         19.45         23.76         4.40 o                         
  -1  11 -12        244.67        235.22         5.05 o                         
   1  11 -12        547.31        547.84         8.09 o                         
   3  11 -12         65.42         64.25         4.36 o                         
   5  11 -12        146.29        132.24         5.14 o                         
   7  11 -12         22.93         35.43         5.20 o                         
   9  11 -12         21.71          3.34         5.24 o                         
  -8  12 -12        136.43        163.29        10.14 o                         
  -6  12 -12          6.95          8.95         4.43 o                         
  -4  12 -12        155.75        163.59         5.53 o                         
  -2  12 -12         80.87         85.71         9.66 o                         
   0  12 -12         28.10         36.56         4.36 o                         
   2  12 -12        120.60        140.97         5.31 o                         
   4  12 -12          9.83         15.93         4.42 o                         
   6  12 -12        115.44        108.20         6.01 o                         
   8  12 -12         40.06         24.29         5.42 o                         
  -5  13 -12         19.92         15.52         4.99 o                         
  -3  13 -12          2.32         -1.62         4.79 o                         
  -1  13 -12         14.74         16.37         5.05 o                         
   1  13 -12         10.50          4.49         4.56 o                         
   3  13 -12        144.92        160.00         6.41 o                         
   5  13 -12        128.14        112.24         6.50 o                         
  -4  14 -12         40.01         22.75         5.62 o                         
  -2  14 -12         64.85         59.98         5.74 o                         
   0  14 -12         66.91         78.11         5.49 o                         
   2  14 -12         24.59         18.76         5.24 o                         
   4  14 -12         39.18         22.81         4.90 o                         
   0   1 -11        329.56        382.50         4.55 o                         
  -1   2 -11        762.02        877.16         5.41 o                         
   1   2 -11       1026.79       1058.82         9.02 o                         
  -2   3 -11        871.67        740.74         5.15 o                         
   0   3 -11        275.21        254.96         3.75 o                         
   2   3 -11        651.10        649.60         6.01 o                         
  -3   4 -11        213.89        198.95         3.89 o                         
  -1   4 -11        939.77        898.74         5.47 o                         
   1   4 -11       1110.26       1133.14         7.81 o                         
   3   4 -11        512.08        561.58         5.38 o                         
  -4   5 -11        333.78        294.73         5.81 o                         
  -2   5 -11       2058.80       1930.81         7.43 o                         
   0   5 -11       1573.99       1603.50        10.39 o                         
   2   5 -11        453.48        400.83         4.91 o                         
   4   5 -11        329.51        281.14         4.37 o                         
  -5   6 -11        311.27        328.34         4.17 o                         
  -3   6 -11        221.46        233.68         4.30 o                         
  -1   6 -11        972.73        979.93         6.52 o                         
   1   6 -11        384.95        384.54         5.09 o                         
   3   6 -11         13.72          8.99         3.23 o                         
   5   6 -11       1616.67       1619.98         8.60 o                         
  -6   7 -11        751.83        768.00         9.99 o                         
  -4   7 -11        210.74        220.48         4.61 o                         
  -2   7 -11        366.59        316.22         5.01 o                         
   0   7 -11        171.71        160.08         4.51 o                         
   2   7 -11        292.05        303.33         5.97 o                         
   4   7 -11        261.14        261.15         4.94 o                         
   6   7 -11         97.25        117.05         4.34 o                         
  -7   8 -11         86.38         74.68         3.85 o                         
  -5   8 -11        445.84        404.36         6.15 o                         
  -3   8 -11        131.76        133.20         3.84 o                         
  -1   8 -11        225.90        243.87         6.64 o                         
   1   8 -11        489.60        493.69         4.89 o                         
   3   8 -11        544.01        518.11         5.11 o                         
   5   8 -11        293.88        285.95         4.62 o                         
   7   8 -11        814.38        828.41        10.07 o                         
  -8   9 -11         68.59         58.03         8.67 o                         
  -6   9 -11        253.61        279.60         4.39 o                         
  -4   9 -11        508.37        482.00         5.12 o                         
  -2   9 -11       1963.99       2040.84        10.54 o                         
   0   9 -11         35.57         35.65         3.49 o                         
   2   9 -11        938.46        930.96        11.91 o                         
   4   9 -11        116.70        149.58         5.10 o                         
   6   9 -11        416.62        413.61         5.85 o                         
   8   9 -11        302.00        329.07         4.93 o                         
  -9  10 -11         52.18         51.68         5.03 o                         
  -7  10 -11         37.47         32.90         4.79 o                         
  -5  10 -11        678.62        682.29        13.53 o                         
  -3  10 -11        541.33        575.65         9.29 o                         
  -1  10 -11         64.08         69.70         4.14 o                         
   1  10 -11        426.72        443.74         7.14 o                         
   3  10 -11        506.01        525.60        10.01 o                         
   5  10 -11        210.60        225.84         4.24 o                         
   7  10 -11        284.39        307.04         7.61 o                         
   9  10 -11         21.70         24.17         4.75 o                         
 -10  11 -11        110.79         78.71         6.01 o                         
  -8  11 -11         61.02         75.12         4.84 o                         
  -6  11 -11         66.49         67.64         4.80 o                         
  -4  11 -11        286.04        260.81         5.09 o                         
  -2  11 -11        516.40        550.97         5.73 o                         
   0  11 -11        203.64        250.56         4.43 o                         
   2  11 -11        872.21        926.18        12.40 o                         
   4  11 -11         22.85         14.57         4.06 o                         
   6  11 -11         35.32         25.01         4.84 o                         
   8  11 -11         11.62         22.03         4.75 o                         
  10  11 -11         54.77         36.91         6.17 o                         
  -9  12 -11         17.56          8.08         5.76 o                         
  -7  12 -11          0.46         -3.22         5.02 o                         
  -5  12 -11         31.48         29.72         4.65 o                         
  -3  12 -11         26.78         34.26         4.82 o                         
  -1  12 -11        220.53        234.99         5.24 o                         
   1  12 -11         39.16         35.74         3.79 o                         
   3  12 -11          1.41         -2.54         4.05 o                         
   5  12 -11         62.41         54.46         4.22 o                         
   7  12 -11         18.76         24.47         4.82 o                         
   9  12 -11        215.02        253.91        13.91 o                         
  -6  13 -11         51.92         44.84         5.57 o                         
  -4  13 -11         44.04         51.22         5.15 o                         
  -2  13 -11         26.85         20.51         4.19 o                         
   0  13 -11         81.43         76.88         4.11 o                         
   2  13 -11        102.23         87.28         4.33 o                         
   4  13 -11        194.58        203.25        11.99 o                         
   6  13 -11         92.80         82.55         4.97 o                         
  -5  14 -11         15.61          1.20         5.73 o                         
  -3  14 -11         14.50          6.93         5.31 o                         
  -1  14 -11        128.13        152.89        11.50 o                         
   1  14 -11        185.59        184.65         5.14 o                         
   3  14 -11         21.90          7.82         4.20 o                         
   5  14 -11        193.23        158.26         6.25 o                         
  -2  15 -11        138.48        122.63        12.12 o                         
   0  15 -11         21.23          4.36         5.44 o                         
   2  15 -11         21.95         12.23         5.10 o                         
   1   1 -10        437.00        436.62         4.56 o                         
   0   2 -10       1506.82       1463.60         8.41 o                         
   2   2 -10        771.97        788.45         5.41 o                         
  -1   3 -10        845.48        785.90         6.43 o                         
   1   3 -10        790.19        908.67         8.73 o                         
   3   3 -10         16.79         28.52         3.19 o                         
  -2   4 -10        350.38        361.76        11.98 o                         
   0   4 -10        968.41       1006.53         7.67 o                         
   2   4 -10       1721.49       1687.61        10.68 o                         
   4   4 -10         66.71         58.66         3.36 o                         
  -3   5 -10         60.64         76.57         3.29 o                         
  -1   5 -10        681.34        603.17         4.90 o                         
   1   5 -10       1032.68       1134.38         7.70 o                         
   3   5 -10        397.04        418.16         5.40 o                         
   5   5 -10         10.03         16.63         3.39 o                         
  -4   6 -10        251.69        252.41         4.80 o                         
  -2   6 -10        205.78        220.89         3.80 o                         
   0   6 -10         10.51          8.02         3.39 o                         
   2   6 -10        393.62        370.14         3.88 o                         
   4   6 -10        769.90        820.75         6.32 o                         
   6   6 -10        239.94        220.24         5.00 o                         
  -5   7 -10        330.35        336.89         5.39 o                         
  -3   7 -10       1950.43       1843.48        15.22 o                         
  -1   7 -10        400.24        418.79         4.36 o                         
   1   7 -10        403.07        382.47         5.24 o                         
   3   7 -10         50.86         58.62         3.74 o                         
   5   7 -10        185.93        224.68         4.78 o                         
   7   7 -10        168.29        137.35         3.86 o                         
  -6   8 -10        153.97        171.76         4.38 o                         
  -4   8 -10       1144.18       1210.26         8.96 o                         
  -2   8 -10        120.60        120.96         3.46 o                         
   0   8 -10        242.31        236.06         4.75 o                         
   2   8 -10        275.65        290.06         4.48 o                         
   4   8 -10        713.33        718.41         6.36 o                         
   6   8 -10        885.80        918.95        11.95 o                         
   8   8 -10         79.93         79.63         4.60 o                         
  -7   9 -10          6.09          1.28         3.62 o                         
  -5   9 -10       1383.88       1430.27        11.78 o                         
  -3   9 -10        440.48        388.22         8.95 o                         
  -1   9 -10        278.67        273.59         7.71 o                         
   1   9 -10        470.39        491.91         8.34 o                         
   3   9 -10        505.24        521.38         4.89 o                         
   5   9 -10        799.69        810.03        10.34 o                         
   7   9 -10        109.67         95.20         4.79 o                         
   9   9 -10         47.52         66.68         4.04 o                         
  -8  10 -10         31.37         29.64         4.95 o                         
  -6  10 -10        126.62        123.67         4.32 o                         
  -4  10 -10        875.57        916.25        11.58 o                         
  -2  10 -10        404.40        381.39         5.58 o                         
   0  10 -10        108.73        111.26         4.11 o                         
   2  10 -10        144.55        168.03         4.81 o                         
   4  10 -10        160.86        168.20         5.12 o                         
   6  10 -10        670.53        633.77         5.69 o                         
   8  10 -10         46.91         35.52         5.05 o                         
  10  10 -10         64.38         79.30         5.55 o                         
  -9  11 -10        227.90        255.01         7.72 o                         
  -7  11 -10        306.90        354.58        24.35 o                         
  -5  11 -10        125.13        130.49         8.26 o                         
  -3  11 -10         93.31         89.65         4.67 o                         
  -1  11 -10        402.52        421.27         7.08 o                         
   1  11 -10        211.20        242.85         4.55 o                         
   3  11 -10         75.63         70.06         4.56 o                         
   5  11 -10        210.11        208.35         4.43 o                         
   7  11 -10        192.49        204.73         5.16 o                         
   9  11 -10          2.07          2.98         5.63 o                         
  11  11 -10         13.59          1.64         6.06 o                         
  -8  12 -10        135.60        162.17         6.51 o                         
  -6  12 -10         80.04         95.02         4.62 o                         
  -4  12 -10          2.09          0.61         4.27 o                         
  -2  12 -10        109.20        125.76         5.03 o                         
   0  12 -10         63.01         62.66         5.01 o                         
   2  12 -10        124.04        114.57         3.98 o                         
   4  12 -10        159.59        161.72         7.98 o                         
   6  12 -10          0.17          4.36         4.39 o                         
   8  12 -10         16.89         27.85         4.95 o                         
  -7  13 -10        136.86        100.85         8.89 o                         
  -5  13 -10         75.99         58.75        10.59 o                         
  -3  13 -10         27.21         17.60         4.47 o                         
  -1  13 -10        174.88        171.87         5.92 o                         
   1  13 -10        695.76        722.86        11.49 o                         
   3  13 -10        160.71        172.66         4.61 o                         
   5  13 -10         94.12        106.59         4.27 o                         
   7  13 -10         21.97          7.67         4.56 o                         
  -6  14 -10         41.48         21.43         5.18 o                         
  -4  14 -10         29.95         24.18         5.24 o                         
  -2  14 -10         44.97         40.99         4.91 o                         
   0  14 -10        229.59        224.25         5.06 o                         
   2  14 -10        155.03        165.80         8.70 o                         
   4  14 -10          8.52          8.88         4.47 o                         
   6  14 -10         36.68         50.25         7.66 o                         
  -3  15 -10         16.78          5.81         6.10 o                         
  -1  15 -10         27.22         11.81         7.14 o                         
   1  15 -10        100.53        112.73         9.16 o                         
   3  15 -10         82.31         67.48         5.64 o                         
   0   1  -9       1490.68       1489.98         8.78 o                         
  -1   2  -9       1515.02       1527.76         9.72 o                         
   1   2  -9       1721.95       1900.92         7.06 o                         
  -2   3  -9        501.47        496.70         5.26 o                         
   0   3  -9       6004.72       6295.99        16.07 o                         
   2   3  -9       1088.18       1248.28         7.22 o                         
  -3   4  -9        263.92        309.34         3.96 o                         
  -1   4  -9        695.65        649.44         6.81 o                         
   1   4  -9        339.98        400.01         4.23 o                         
   3   4  -9        711.56        663.21         5.05 o                         
  -4   5  -9        596.27        617.58        15.07 o                         
  -2   5  -9       1998.73       2043.16        13.38 o                         
   0   5  -9       1551.93       1544.19         9.12 o                         
   2   5  -9        623.39        611.76         5.04 o                         
   4   5  -9        917.05       1021.40         8.05 o                         
  -5   6  -9       3181.10       3116.78        24.26 o                         
  -3   6  -9       1077.48       1008.24         5.55 o                         
  -1   6  -9        265.45        270.13         3.99 o                         
   1   6  -9        462.72        463.12         4.50 o                         
   3   6  -9       1762.83       1960.27         9.21 o                         
   5   6  -9        428.57        403.12         6.75 o                         
  -6   7  -9        103.84        110.59         3.88 o                         
  -4   7  -9       2515.24       2464.29        14.74 o                         
  -2   7  -9        334.02        369.73         4.44 o                         
   0   7  -9        465.66        422.15         3.96 o                         
   2   7  -9        848.58        864.92         5.86 o                         
   4   7  -9        458.33        477.84         5.27 o                         
   6   7  -9       1079.82       1063.22         7.93 o                         
  -7   8  -9        106.90        106.58         3.79 o                         
  -5   8  -9        482.52        499.22         5.03 o                         
  -3   8  -9       1314.29       1299.68        15.25 o                         
  -1   8  -9        262.14        303.96         5.11 o                         
   1   8  -9         60.76         82.56         4.03 o                         
   3   8  -9        825.98        755.31         5.73 o                         
   5   8  -9        676.22        616.33         6.97 o                         
   7   8  -9         97.58         86.45         6.13 o                         
  -8   9  -9        393.23        408.33         7.95 o                         
  -6   9  -9        305.26        330.18         6.21 o                         
  -4   9  -9        742.13        721.20         6.43 o                         
  -2   9  -9       1102.60       1018.90        11.05 o                         
   0   9  -9        272.72        289.30         5.24 o                         
   2   9  -9        182.05        179.59         4.43 o                         
   4   9  -9        310.70        329.37         4.94 o                         
   6   9  -9        243.86        241.40        11.71 o                         
   8   9  -9         53.75         69.69         5.54 o                         
  -9  10  -9        170.05        184.76         5.45 o                         
  -7  10  -9        186.48        159.91         4.33 o                         
  -5  10  -9         40.09         47.40         3.96 o                         
  -3  10  -9        599.87        618.90         5.76 o                         
  -1  10  -9        290.32        309.96         4.66 o                         
   1  10  -9        280.49        239.46         3.83 o                         
   3  10  -9         14.48         19.03         3.44 o                         
   5  10  -9         91.91        104.86         4.04 o                         
   7  10  -9        167.66        171.42         4.30 o                         
   9  10  -9        151.90        141.57         6.62 o                         
 -10  11  -9         41.59         20.99         4.80 o                         
  -8  11  -9         38.27         37.47         5.61 o                         
  -6  11  -9         96.10         77.99         5.26 o                         
  -4  11  -9        557.64        631.19         6.87 o                         
  -2  11  -9        148.39        141.89         5.10 o                         
   0  11  -9        966.98       1036.12        12.09 o                         
   2  11  -9        516.01        479.34         4.94 o                         
   4  11  -9       1176.64       1225.60         9.57 o                         
   6  11  -9         50.97         42.45         4.18 o                         
   8  11  -9         60.03         61.07         4.25 o                         
  10  11  -9          5.37          2.54         4.81 o                         
  -9  12  -9          3.47          8.02         5.12 o                         
  -7  12  -9         17.81          8.97         3.91 o                         
  -5  12  -9          9.92         -0.10         4.17 o                         
  -3  12  -9         39.83         28.94         6.95 o                         
  -1  12  -9        215.24        232.01         4.95 o                         
   1  12  -9        619.93        574.63         9.97 o                         
   3  12  -9        630.27        665.73         7.19 o                         
   5  12  -9        326.41        315.07         5.86 o                         
   7  12  -9         37.97         26.81         4.16 o                         
   9  12  -9         30.70         11.15         5.05 o                         
  -8  13  -9         47.38         49.37         5.03 o                         
  -6  13  -9        218.20        230.74         8.30 o                         
  -4  13  -9        312.07        347.64        13.19 o                         
  -2  13  -9        127.12        149.38         4.80 o                         
   0  13  -9        750.06        733.33         6.12 o                         
   2  13  -9        465.68        543.55        12.88 o                         
   4  13  -9        231.30        275.23         8.75 o                         
   6  13  -9         37.49         44.33         5.09 o                         
   8  13  -9          3.15          1.86         5.69 o                         
  -7  14  -9         68.13         65.46         6.35 o                         
  -5  14  -9        281.56        323.43        10.52 o                         
  -3  14  -9        212.61        234.87         8.74 o                         
  -1  14  -9         23.65         14.84         4.49 o                         
   1  14  -9          3.79          1.53         4.24 o                         
   3  14  -9        859.24        835.62        18.88 o                         
   5  14  -9        164.01        168.54         6.92 o                         
   7  14  -9         41.04         39.16         5.37 o                         
  -4  15  -9          9.54          9.03         5.49 o                         
  -2  15  -9          8.19          5.46         4.22 o                         
   0  15  -9         79.75         70.38         5.06 o                         
   2  15  -9        206.82        215.55        17.30 o                         
   4  15  -9        370.80        388.89         9.91 o                         
   0   0  -8       5507.64       5557.94        88.51 o                         
   1   1  -8        524.45        402.47         4.42 o                         
   0   2  -8       1216.22       1307.14         7.99 o                         
   2   2  -8        655.23        601.77         9.40 o                         
  -1   3  -8       1591.46       1726.08         7.53 o                         
   1   3  -8       3516.01       3680.44        11.16 o                         
   3   3  -8        208.84        189.62         3.86 o                         
  -2   4  -8       4359.90       4821.94        26.93 o                         
   0   4  -8       6366.39       6735.37        17.51 o                         
   2   4  -8       1958.14       1641.00        10.05 o                         
   4   4  -8        423.59        449.00         4.44 o                         
  -3   5  -8        218.73        228.92         4.00 o                         
  -1   5  -8       4098.09       4075.45        19.10 o                         
   1   5  -8        782.65        688.96         5.78 o                         
   3   5  -8        542.66        525.34         6.93 o                         
   5   5  -8        610.63        602.73         5.21 o                         
  -4   6  -8        388.63        420.74         5.54 o                         
  -2   6  -8         44.30         39.00         3.40 o                         
   0   6  -8       1525.51       1544.94         6.68 o                         
   2   6  -8       1031.06        954.79         7.60 o                         
   4   6  -8        566.54        581.77         5.11 o                         
   6   6  -8       1048.94       1011.50         8.32 o                         
  -5   7  -8        603.68        621.79         5.18 o                         
  -3   7  -8       1058.62        988.06         6.02 o                         
  -1   7  -8       1385.46       1413.83         9.28 o                         
   1   7  -8        375.26        391.92         4.49 o                         
   3   7  -8        448.98        410.06         4.71 o                         
   5   7  -8       1679.95       1764.89        18.65 o                         
   7   7  -8       4988.75       4955.53        40.55 o                         
  -6   8  -8        102.29         72.66         3.85 o                         
  -4   8  -8        160.12        158.04         4.26 o                         
  -2   8  -8        297.78        284.96         4.11 o                         
   0   8  -8        441.93        443.76         5.56 o                         
   2   8  -8        398.08        393.84         4.72 o                         
   4   8  -8       1142.53       1228.35         6.44 o                         
   6   8  -8        605.38        572.66         8.92 o                         
   8   8  -8          5.43         23.31         3.95 o                         
  -7   9  -8        292.87        297.88         5.01 o                         
  -5   9  -8        224.98        231.32         5.73 o                         
  -3   9  -8        937.73        929.88         8.67 o                         
  -1   9  -8       1473.75       1321.78         8.20 o                         
   1   9  -8        139.71        115.22         4.13 o                         
   3   9  -8         67.32         71.61         3.81 o                         
   5   9  -8         32.73         39.00         3.73 o                         
   7   9  -8        758.06        838.20         6.37 o                         
   9   9  -8        146.73        164.02         7.52 o                         
  -8  10  -8         99.20        113.80         4.54 o                         
  -6  10  -8        326.46        315.51         6.60 o                         
  -4  10  -8        138.70        139.63         5.81 o                         
  -2  10  -8       1517.17       1580.75        11.17 o                         
   0  10  -8        476.97        449.04         7.46 o                         
   2  10  -8        219.59        193.61         4.81 o                         
   4  10  -8        889.69        902.16         9.77 o                         
   6  10  -8        459.94        489.94         7.24 o                         
   8  10  -8         79.27         81.49         5.00 o                         
  10  10  -8         77.22         87.72         4.69 o                         
  -9  11  -8         37.95         42.81         4.97 o                         
  -7  11  -8        244.80        229.75         4.73 o                         
  -5  11  -8        785.53        852.36        12.19 o                         
  -3  11  -8        619.39        708.57         5.90 o                         
  -1  11  -8       1437.82       1448.64         7.24 o                         
   1  11  -8        412.23        408.15         5.69 o                         
   3  11  -8        477.59        525.58         7.77 o                         
   5  11  -8         56.83         57.95         5.85 o                         
   7  11  -8        131.54         85.95         5.32 o                         
   9  11  -8        126.82        128.08         5.45 o                         
  11  11  -8         10.29          0.59         4.75 o                         
 -10  12  -8          5.18          9.51         4.80 o                         
  -8  12  -8         20.10         27.09         4.33 o                         
  -6  12  -8         47.01         40.13         4.44 o                         
  -4  12  -8         20.56         26.95         4.17 o                         
  -2  12  -8        254.48        273.38         6.63 o                         
   0  12  -8        282.10        287.14         4.93 o                         
   2  12  -8        717.11        825.91         7.31 o                         
   4  12  -8         39.31         52.17         3.70 o                         
   6  12  -8        121.87        108.24        12.44 o                         
   8  12  -8        158.71        167.66         5.62 o                         
  10  12  -8        278.66        301.86        14.45 o                         
  -9  13  -8        125.44        150.91         5.55 o                         
  -7  13  -8         37.52         43.57         4.77 o                         
  -5  13  -8        478.32        520.82         7.08 o                         
  -3  13  -8         10.30          8.00         3.96 o                         
  -1  13  -8        173.57        179.98         4.47 o                         
   1  13  -8        181.94        197.60         5.05 o                         
   3  13  -8        355.14        404.49        11.03 o                         
   5  13  -8         44.01         23.16         3.94 o                         
   7  13  -8         14.45         13.52         4.82 o                         
   9  13  -8        228.72        258.11        25.95 o                         
  -8  14  -8         15.82         19.79         5.98 o                         
  -6  14  -8        131.82        160.78         6.67 o                         
  -4  14  -8          7.69         16.25         4.47 o                         
  -2  14  -8         84.30         85.13         4.47 o                         
   0  14  -8        114.05        130.27        10.44 o                         
   2  14  -8       1314.91       1351.15        14.90 o                         
   4  14  -8        609.71        632.60         8.12 o                         
   6  14  -8         95.10         90.16         5.99 o                         
   8  14  -8        126.38        119.46         5.92 o                         
  -5  15  -8        124.41        137.71         5.30 o                         
  -3  15  -8         62.03         58.44         5.85 o                         
  -1  15  -8          6.34          2.04         4.63 o                         
   1  15  -8         36.94         33.67         4.64 o                         
   3  15  -8         99.39        122.04         5.36 o                         
   5  15  -8        311.30        303.05        24.25 o                         
  -2  16  -8         65.78         69.16        11.70 o                         
   0  16  -8          7.04          4.68         6.06 o                         
   2  16  -8         56.56         40.70         5.68 o                         
   0   1  -7       2009.15       1990.10         9.06 o                         
  -1   2  -7       8518.43       8933.91        60.94 o                         
   1   2  -7       3018.11       3350.77        18.16 o                         
  -2   3  -7        632.94        621.93         6.62 o                         
   0   3  -7       1305.18       1587.58         7.23 o                         
   2   3  -7       3370.97       3352.42        15.90 o                         
  -3   4  -7        330.25        345.24         4.50 o                         
  -1   4  -7        123.47         84.05         3.85 o                         
   1   4  -7        259.47        284.29         4.04 o                         
   3   4  -7        433.12        308.70         4.21 o                         
  -4   5  -7        213.12        230.38         4.27 o                         
  -2   5  -7       1635.86       1616.93        12.28 o                         
   0   5  -7        655.23        576.96         5.11 o                         
   2   5  -7       5128.86       5230.07        23.87 o                         
   4   5  -7       2446.66       2297.09        16.18 o                         
  -5   6  -7        525.01        528.21         4.68 o                         
  -3   6  -7       1028.27       1104.34         6.26 o                         
  -1   6  -7        866.28        906.06         8.09 o                         
   1   6  -7       4326.02       4290.05        24.22 o                         
   3   6  -7        356.10        444.81         4.86 o                         
   5   6  -7        664.35        574.12         5.16 o                         
  -6   7  -7         68.43         64.22         3.72 o                         
  -4   7  -7         15.18         11.61         3.70 o                         
  -2   7  -7        198.43        231.96         3.98 o                         
   0   7  -7         65.22         86.11         4.33 o                         
   2   7  -7        324.51        316.78         5.08 o                         
   4   7  -7        154.02        175.82         4.67 o                         
   6   7  -7        340.79        382.51         5.37 o                         
  -7   8  -7        104.86         94.22         4.29 o                         
  -5   8  -7        579.40        631.34         8.71 o                         
  -3   8  -7       2992.23       2839.10        14.93 o                         
  -1   8  -7       1644.79       1585.81         7.81 o                         
   1   8  -7         15.88         23.97         4.68 o                         
   3   8  -7         50.96         53.56         3.52 o                         
   5   8  -7       2292.27       2322.80        13.79 o                         
   7   8  -7        209.32        233.89         4.33 o                         
  -8   9  -7        939.97        939.95        11.14 o                         
  -6   9  -7       1621.29       1635.80        10.54 o                         
  -4   9  -7        125.89        131.44         4.61 o                         
  -2   9  -7       2245.01       2408.55        12.20 o                         
   0   9  -7        107.71         92.60         4.22 o                         
   2   9  -7        603.84        591.01         8.18 o                         
   4   9  -7        845.60        808.99         6.80 o                         
   6   9  -7        942.26        890.43         5.92 o                         
   8   9  -7        915.66        975.31         8.13 o                         
  -9  10  -7        201.82        190.54         4.86 o                         
  -7  10  -7        242.00        264.31         5.42 o                         
  -5  10  -7       1001.77        943.46        21.27 o                         
  -3  10  -7       1528.01       1585.41        22.33 o                         
  -1  10  -7         88.30        102.09         4.52 o                         
   1  10  -7         30.68         30.48         4.28 o                         
   3  10  -7        159.83        170.18         4.45 o                         
   5  10  -7        945.05        985.51         6.21 o                         
   7  10  -7         36.76         40.91         3.50 o                         
   9  10  -7        228.05        217.86         5.43 o                         
 -10  11  -7        158.82        154.82         7.37 o                         
  -8  11  -7         37.06         32.52         4.37 o                         
  -6  11  -7        227.16        199.62         4.85 o                         
  -4  11  -7        684.41        675.95         5.42 o                         
  -2  11  -7       1133.54       1224.89        12.34 o                         
   0  11  -7        477.33        535.82         5.62 o                         
   2  11  -7        567.71        584.24         9.34 o                         
   4  11  -7       2356.68       2547.39        23.02 o                         
   6  11  -7         39.48         36.55         4.16 o                         
   8  11  -7         38.48         57.10         6.74 o                         
  10  11  -7         10.64         12.00         4.41 o                         
 -11  12  -7        206.42        236.00        11.56 o                         
  -9  12  -7         61.79         55.92         4.85 o                         
  -7  12  -7         26.80         29.59         4.39 o                         
  -5  12  -7        414.90        420.32         8.95 o                         
  -3  12  -7         16.17         17.49         4.37 o                         
  -1  12  -7       1224.60       1163.16        10.99 o                         
   1  12  -7        393.01        409.37         5.29 o                         
   3  12  -7       1247.79       1233.24         7.51 o                         
   5  12  -7        180.96        189.79         4.29 o                         
   7  12  -7         32.01         11.63         5.05 o                         
   9  12  -7          5.20          2.88         4.53 o                         
  11  12  -7        103.42        102.74        11.89 o                         
 -10  13  -7         25.25         20.28         4.97 o                         
  -8  13  -7        221.28        213.22         6.26 o                         
  -6  13  -7        535.34        557.90         8.41 o                         
  -4  13  -7          3.33          6.40         4.07 o                         
  -2  13  -7         28.06         22.14         6.06 o                         
   0  13  -7        832.36        834.48         9.64 o                         
   2  13  -7        165.35        153.70         4.74 o                         
   4  13  -7        264.25        252.38         7.59 o                         
   6  13  -7         38.32         22.05         3.94 o                         
   8  13  -7         10.18         17.58         4.92 o                         
  10  13  -7         10.35          2.33         5.31 o                         
  -7  14  -7         77.19         60.02         5.36 o                         
  -5  14  -7          3.26          3.63         4.08 o                         
  -3  14  -7         45.68         50.81         4.44 o                         
  -1  14  -7        269.57        285.77         6.43 o                         
   1  14  -7        603.76        649.66        10.18 o                         
   3  14  -7        113.21        114.15         4.92 o                         
   5  14  -7         27.86         28.91         3.91 o                         
   7  14  -7         47.84         30.39         4.93 o                         
  -6  15  -7         67.89         56.14         5.29 o                         
  -4  15  -7         30.79         32.17         5.29 o                         
  -2  15  -7         54.43         60.15         5.63 o                         
   0  15  -7         55.29         46.95         5.36 o                         
   2  15  -7         23.66          6.64         4.85 o                         
   4  15  -7        309.15        352.07         7.13 o                         
   6  15  -7        101.59         96.06         5.38 o                         
  -3  16  -7          6.08         10.73         4.77 o                         
  -1  16  -7         26.28         27.31         7.29 o                         
   1  16  -7        105.76         79.42         5.29 o                         
   3  16  -7        143.21        146.08         7.85 o                         
   1   1  -6       7251.58       7118.62        28.00 o                         
   0   2  -6       4110.00       4058.38        32.89 o                         
   2   2  -6        910.75        920.68         7.73 o                         
  -1   3  -6       2955.95       2512.59        14.97 o                         
   1   3  -6        646.51        848.52         6.12 o                         
   3   3  -6       4267.26       4000.27        22.62 o                         
  -2   4  -6       8190.08       8186.33        28.87 o                         
   0   4  -6       2837.64       2671.36        19.80 o                         
   2   4  -6       2131.92       2502.28        16.55 o                         
   4   4  -6       1889.68       2068.91        12.07 o                         
  -3   5  -6       1284.26       1351.28         9.85 o                         
  -1   5  -6       2224.31       2243.98        11.14 o                         
   1   5  -6       5345.33       5398.35        43.74 o                         
   3   5  -6       2540.86       2624.78        12.99 o                         
   5   5  -6       2548.64       2451.56        10.88 o                         
  -4   6  -6        396.36        420.46         4.95 o                         
  -2   6  -6       2524.64       2471.69        18.21 o                         
   0   6  -6        350.03        449.37         7.42 o                         
   2   6  -6       4422.90       4405.95        35.48 o                         
   4   6  -6        523.34        497.97         6.75 o                         
   6   6  -6        242.72        278.72         4.14 o                         
  -5   7  -6       1557.18       1500.61        22.83 o                         
  -3   7  -6        795.14        777.87         5.58 o                         
  -1   7  -6        141.65        161.18         4.21 o                         
   1   7  -6       1561.24       1355.14        24.05 o                         
   3   7  -6        305.68        309.95         4.70 o                         
   5   7  -6        660.48        721.92         6.02 o                         
   7   7  -6        360.08        401.68         7.81 o                         
  -6   8  -6        999.10        999.88         6.73 o                         
  -4   8  -6       3157.26       2991.95        11.09 o                         
  -2   8  -6       1835.16       1774.50        24.84 o                         
   0   8  -6       1480.14       1414.16         7.58 o                         
   2   8  -6         71.26         71.89         3.93 o                         
   4   8  -6         13.47          7.06         3.55 o                         
   6   8  -6        288.70        305.73         4.99 o                         
   8   8  -6         58.32         54.13         6.45 o                         
  -7   9  -6        150.13        159.12         5.43 o                         
  -5   9  -6       2170.04       2183.52        18.34 o                         
  -3   9  -6         79.07         52.54         3.81 o                         
  -1   9  -6        117.03        141.80         3.84 o                         
   1   9  -6        266.07        261.44         4.64 o                         
   3   9  -6        236.21        239.31         4.08 o                         
   5   9  -6       2881.90       2796.01        10.93 o                         
   7   9  -6        781.62        837.84        13.78 o                         
   9   9  -6        232.75        234.95         5.62 o                         
  -8  10  -6          1.05          2.08         4.18 o                         
  -6  10  -6        333.36        346.40         4.34 o                         
  -4  10  -6        165.30        161.90         4.68 o                         
  -2  10  -6        272.74        317.04         5.41 o                         
   0  10  -6         66.88         70.09         4.39 o                         
   2  10  -6        161.25        170.87         4.72 o                         
   4  10  -6        675.64        697.40         5.70 o                         
   6  10  -6        960.90        897.17         8.40 o                         
   8  10  -6        190.62        163.05         4.59 o                         
  10  10  -6        119.44        116.85         6.88 o                         
  -9  11  -6        116.11        120.36         4.38 o                         
  -7  11  -6        239.12        306.02         6.20 o                         
  -5  11  -6        283.15        267.05         7.96 o                         
  -3  11  -6        949.24       1005.51         8.98 o                         
  -1  11  -6        313.69        304.80         5.56 o                         
   1  11  -6        299.25        295.55         4.97 o                         
   3  11  -6        212.35        251.60         5.42 o                         
   5  11  -6        237.34        251.67         5.37 o                         
   7  11  -6        161.98        174.62         4.78 o                         
   9  11  -6        105.10        120.67         4.71 o                         
  11  11  -6        186.88        180.85         5.41 o                         
 -10  12  -6        121.63        122.32         5.50 o                         
  -8  12  -6         80.78         80.07         4.86 o                         
  -6  12  -6        102.44        114.36         4.08 o                         
  -4  12  -6        154.52        172.30         4.86 o                         
  -2  12  -6        643.20        737.02        10.78 o                         
   0  12  -6        239.72        302.09         7.61 o                         
   2  12  -6        402.32        446.38         4.99 o                         
   4  12  -6        186.79        209.25         4.87 o                         
   6  12  -6        392.01        412.54         7.22 o                         
   8  12  -6          3.49         -2.78         4.24 o                         
  10  12  -6         19.47         14.99         5.21 o                         
  -9  13  -6         32.84         24.84         4.46 o                         
  -7  13  -6        216.95        224.68         4.76 o                         
  -5  13  -6         56.42         56.50         6.04 o                         
  -3  13  -6        444.99        470.54         8.43 o                         
  -1  13  -6        312.67        316.57         6.67 o                         
   1  13  -6       1280.33       1385.21        16.26 o                         
   3  13  -6        248.65        301.70         5.39 o                         
   5  13  -6        457.46        507.85        20.13 o                         
   7  13  -6         14.55          8.42         3.87 o                         
   9  13  -6         32.60         21.75         4.59 o                         
  -8  14  -6         83.43        102.52         5.27 o                         
  -6  14  -6         94.46         63.14         5.40 o                         
  -4  14  -6         38.87         45.44         4.50 o                         
  -2  14  -6        227.47        220.02         5.83 o                         
   0  14  -6        245.18        226.94         7.10 o                         
   2  14  -6        421.53        392.67         9.98 o                         
   4  14  -6        615.66        643.46         9.11 o                         
   6  14  -6         18.30          7.15         4.95 o                         
   8  14  -6        102.56        122.23        10.90 o                         
  -7  15  -6        483.08        581.12        12.50 o                         
  -5  15  -6          4.01          1.90         4.85 o                         
  -3  15  -6          2.05          3.78         5.85 o                         
  -1  15  -6        111.51         83.02         4.84 o                         
   1  15  -6        280.42        277.47         6.84 o                         
   3  15  -6         52.58         59.07         4.78 o                         
   5  15  -6         87.45         78.65         5.51 o                         
   7  15  -6         63.34         38.42         5.46 o                         
  -4  16  -6         14.09         11.02         5.47 o                         
  -2  16  -6          1.29          5.83         5.54 o                         
   0  16  -6        260.00        269.60         8.95 o                         
   2  16  -6        148.93        135.82         7.75 o                         
   4  16  -6         43.75         13.22         6.20 o                         
   0   1  -5       9051.73       9083.89        46.82 o                         
  -1   2  -5       6788.35       6460.31        49.18 o                         
   1   2  -5       1760.78       1723.52        10.37 o                         
  -2   3  -5       8678.81       9009.29        55.02 o                         
   0   3  -5       9934.88       9552.76        75.95 o                         
   2   3  -5       3970.96       4058.95        18.35 o                         
  -3   4  -5       5194.09       5143.13        32.07 o                         
  -1   4  -5       1167.27       1358.13         7.37 o                         
   3   4  -5       1926.75       1916.35        12.25 o                         
  -4   5  -5        432.64        475.46        10.16 o                         
  -2   5  -5       4483.84       4259.19        13.42 o                         
   0   5  -5        267.13        381.32         5.37 o                         
   2   5  -5       2869.37       2736.86        14.71 o                         
   4   5  -5       1407.28       1677.63         8.92 o                         
  -5   6  -5       1994.02       2018.09        14.77 o                         
  -3   6  -5       1566.08       1525.81        10.15 o                         
  -1   6  -5       1406.84       1420.36        11.85 o                         
   1   6  -5        106.20        101.96         4.80 o                         
   3   6  -5       2776.81       2729.15        17.43 o                         
   5   6  -5        777.45        738.11         5.45 o                         
  -6   7  -5        335.87        351.81         4.48 o                         
  -4   7  -5        362.54        327.63         4.87 o                         
  -2   7  -5         56.06         66.44         4.28 o                         
   0   7  -5        810.46        867.01         8.52 o                         
   2   7  -5       2428.60       2183.09        16.96 o                         
   4   7  -5         90.96         88.27         3.68 o                         
   6   7  -5        314.56        278.16         4.13 o                         
  -7   8  -5       1178.27       1182.65         6.62 o                         
  -5   8  -5         61.40         70.01         3.59 o                         
  -3   8  -5        631.45        604.49         6.43 o                         
  -1   8  -5        249.61        272.65         4.90 o                         
   1   8  -5         64.13         49.00         4.23 o                         
   3   8  -5        719.97        687.76         5.93 o                         
   5   8  -5        923.93       1000.02         7.91 o                         
   7   8  -5       1071.26       1081.10        10.54 o                         
  -8   9  -5        541.67        532.72         5.45 o                         
  -6   9  -5       1077.22        937.77        10.12 o                         
  -4   9  -5       1274.61       1361.07        12.02 o                         
  -2   9  -5        268.75        264.97         4.55 o                         
   0   9  -5        614.86        614.85         7.60 o                         
   2   9  -5       1252.14       1270.39         9.12 o                         
   4   9  -5        422.05        365.70         4.37 o                         
   6   9  -5       1383.02       1393.40        10.31 o                         
   8   9  -5        312.29        291.93         3.96 o                         
  -9  10  -5        114.39        123.96         4.25 o                         
  -7  10  -5       1384.43       1490.34        11.91 o                         
  -5  10  -5        868.99        831.35        12.00 o                         
  -3  10  -5       2700.94       2589.96        12.56 o                         
  -1  10  -5        950.66        950.94         6.64 o                         
   1  10  -5        593.69        547.16         7.23 o                         
   3  10  -5         99.53         86.28         5.46 o                         
   5  10  -5         11.61          6.93         4.23 o                         
   7  10  -5          7.58          8.46         4.03 o                         
   9  10  -5         75.63         80.99         7.19 o                         
 -10  11  -5         41.94         43.12         4.46 o                         
  -8  11  -5        224.88        247.29         8.28 o                         
  -6  11  -5        480.32        380.96         5.29 o                         
  -4  11  -5        529.45        525.27         5.60 o                         
  -2  11  -5       1577.73       1568.11        11.09 o                         
   0  11  -5        615.44        617.37         8.19 o                         
   2  11  -5       1557.41       1528.99         8.28 o                         
   4  11  -5        484.51        474.60         5.27 o                         
   6  11  -5        113.41        115.04         4.18 o                         
   8  11  -5        305.54        328.26         6.06 o                         
  10  11  -5         91.84         90.12         4.34 o                         
 -11  12  -5         10.25          4.27         4.27 o                         
  -9  12  -5         37.15         25.23         4.32 o                         
  -7  12  -5         22.25         17.15         5.45 o                         
  -5  12  -5        132.77        135.95         4.56 o                         
  -3  12  -5        254.14        253.42         5.34 o                         
  -1  12  -5        217.77        256.87         7.31 o                         
   1  12  -5        230.71        255.78         4.53 o                         
   3  12  -5        235.23        242.33         4.97 o                         
   5  12  -5         46.37         73.90         4.34 o                         
   7  12  -5         32.51         29.21         6.79 o                         
   9  12  -5          3.45          1.34         3.75 o                         
  11  12  -5         74.03         90.09         6.04 o                         
 -10  13  -5        249.41        304.76        17.45 o                         
  -8  13  -5        180.61        191.18         4.77 o                         
  -6  13  -5         81.71         64.85         5.74 o                         
  -4  13  -5         76.47        100.49         4.85 o                         
  -2  13  -5        269.68        321.41         7.44 o                         
   0  13  -5        340.56        322.41         7.04 o                         
   2  13  -5         66.12         62.26         4.29 o                         
   4  13  -5        230.13        278.29        10.38 o                         
   6  13  -5        110.81        105.21        11.06 o                         
   8  13  -5          3.03         -0.99         4.00 o                         
  10  13  -5         51.44         37.93         5.02 o                         
  -9  14  -5         17.92          6.23         5.17 o                         
  -7  14  -5        164.80        201.11         8.63 o                         
  -5  14  -5        262.11        247.33        11.00 o                         
  -3  14  -5          3.64          0.12         5.29 o                         
  -1  14  -5         25.17         14.34         4.69 o                         
   1  14  -5        184.41        236.59         5.26 o                         
   3  14  -5       1331.13       1443.79        24.40 o                         
   5  14  -5        365.68        373.95         7.62 o                         
   7  14  -5         21.67          9.10         4.70 o                         
   9  14  -5        195.67        227.63         9.03 o                         
  -6  15  -5         69.04         51.48        13.98 o                         
  -4  15  -5         21.20         22.37         5.38 o                         
  -2  15  -5          3.45          7.18         5.10 o                         
   0  15  -5         36.22         37.18         5.04 o                         
   2  15  -5        424.96        475.94         9.17 o                         
   4  15  -5        281.73        302.78         7.02 o                         
   6  15  -5        154.67        134.12         5.94 o                         
  -5  16  -5        133.09        123.03        21.72 o                         
  -3  16  -5         23.36         24.31         5.16 o                         
  -1  16  -5        256.25        303.39        13.45 o                         
   1  16  -5         45.20         16.01         5.45 o                         
   3  16  -5         61.26         30.83         5.52 o                         
   5  16  -5         34.36         23.45         5.41 o                         
   1   1  -4       2356.95       2422.48        29.10 o                         
   0   2  -4      21390.43      20166.06       127.41 o                         
   2   2  -4          1.42          0.40         4.39 o                         
  -1   3  -4        893.57        985.40         6.97 o                         
   1   3  -4        406.02        342.84         5.94 o                         
   3   3  -4        766.21        613.37        14.11 o                         
  -2   4  -4        528.96        537.84         6.01 o                         
   0   4  -4       6314.90       5812.96        30.72 o                         
   2   4  -4        554.50        458.32         6.39 o                         
   4   4  -4        501.01        634.56         5.54 o                         
  -3   5  -4       4421.61       4451.56        24.44 o                         
  -1   5  -4        986.60        908.25         6.97 o                         
   1   5  -4        281.90        245.20         6.02 o                         
   3   5  -4       5698.85       5492.08        39.13 o                         
   5   5  -4        461.67        422.85         4.60 o                         
  -4   6  -4       1465.39       1643.08        12.00 o                         
  -2   6  -4        326.64        295.31         5.20 o                         
   0   6  -4       3710.56       4029.76        27.91 o                         
   2   6  -4       2256.54       2378.26        18.25 o                         
   4   6  -4       3316.91       3496.72        17.11 o                         
   6   6  -4        291.73        322.13         5.06 o                         
  -5   7  -4        181.75        215.55         4.30 o                         
  -3   7  -4        806.97        882.78         6.62 o                         
  -1   7  -4       5033.89       5103.72        31.94 o                         
   1   7  -4        587.74        560.42         6.81 o                         
   3   7  -4       2445.00       2122.85         8.99 o                         
   5   7  -4         52.46         72.79         3.49 o                         
   7   7  -4       5148.16       4753.84        17.91 o                         
  -6   8  -4       2871.11       2823.51        11.54 o                         
  -4   8  -4        196.37        201.12         5.14 o                         
  -2   8  -4        264.28        296.95         4.66 o                         
   0   8  -4        537.51        572.71         5.81 o                         
   2   8  -4        879.26        896.30        11.49 o                         
   4   8  -4       1108.06       1231.02        14.69 o                         
   6   8  -4        609.10        571.44         5.14 o                         
   8   8  -4         93.90        132.67         4.12 o                         
  -7   9  -4       1183.90       1199.61         6.94 o                         
  -5   9  -4        954.76        979.00        46.04 o                         
  -3   9  -4         32.91         20.88         6.03 o                         
  -1   9  -4       1031.05        990.66         6.72 o                         
   1   9  -4        128.03        176.10         4.35 o                         
   3   9  -4        256.86        257.88         6.71 o                         
   5   9  -4         31.53         28.16         4.17 o                         
   7   9  -4        495.77        485.70         5.48 o                         
   9   9  -4         21.71         27.43         3.94 o                         
  -8  10  -4         96.60        120.48         3.76 o                         
  -6  10  -4        638.47        612.46         5.34 o                         
  -4  10  -4        121.51        102.32         5.45 o                         
  -2  10  -4        853.39        872.26         6.31 o                         
   0  10  -4       1036.65       1094.98         7.24 o                         
   2  10  -4         30.61         23.25         4.08 o                         
   4  10  -4        429.32        395.86         5.29 o                         
   6  10  -4        118.65        133.12         4.88 o                         
   8  10  -4         19.45         15.75         3.57 o                         
  10  10  -4        117.50        137.90         4.22 o                         
  -9  11  -4        115.98        112.32         4.46 o                         
  -7  11  -4         42.93         31.57         3.95 o                         
  -5  11  -4        328.99        334.59        11.49 o                         
  -3  11  -4       1063.46       1055.78        11.04 o                         
  -1  11  -4       1014.91       1047.02         6.80 o                         
   1  11  -4        228.47        256.22         4.98 o                         
   3  11  -4        574.66        629.81         6.89 o                         
   5  11  -4         53.52         64.96         4.18 o                         
   7  11  -4        406.63        389.60         6.94 o                         
   9  11  -4        300.17        331.77         6.03 o                         
  11  11  -4          3.27          4.42         3.90 o                         
 -10  12  -4          8.05         -1.09         4.41 o                         
  -8  12  -4         12.00          9.78         3.76 o                         
  -6  12  -4        126.67         85.62        16.91 o                         
  -4  12  -4        189.81        218.17         4.65 o                         
  -2  12  -4        934.41        920.32         7.48 o                         
   0  12  -4        246.11        249.50         5.33 o                         
   2  12  -4        907.75       1003.75         6.45 o                         
   4  12  -4        428.54        446.10         5.60 o                         
   6  12  -4        630.07        608.25         6.72 o                         
   8  12  -4        141.01        140.82         4.39 o                         
  10  12  -4        286.07        327.27        10.15 o                         
  12  12  -4         18.05          6.72         5.22 o                         
 -11  13  -4         58.93         54.50         5.31 o                         
  -9  13  -4        106.62        117.00         6.72 o                         
  -7  13  -4         77.30         83.31         7.81 o                         
  -5  13  -4        175.32        178.25         9.84 o                         
  -3  13  -4         14.02          5.16         5.01 o                         
  -1  13  -4        607.91        581.83         7.31 o                         
   1  13  -4        963.88        996.87         8.58 o                         
   3  13  -4         92.48        106.12         4.53 o                         
   5  13  -4         40.18         43.29         4.35 o                         
   7  13  -4         42.05         40.87         5.25 o                         
   9  13  -4        119.56        138.11         7.68 o                         
  11  13  -4         44.59         22.89         5.22 o                         
  -8  14  -4        122.52        149.75         9.72 o                         
  -6  14  -4         23.72         22.96         8.68 o                         
  -4  14  -4         69.96         59.87         5.76 o                         
  -2  14  -4        256.79        260.28         5.09 o                         
   0  14  -4         10.15         17.69         4.06 o                         
   2  14  -4         58.61         65.86         4.50 o                         
   4  14  -4        398.74        380.87         5.49 o                         
   6  14  -4          7.55          4.62         4.33 o                         
   8  14  -4        262.80        268.43         9.72 o                         
  -7  15  -4          8.26         12.90         4.88 o                         
  -5  15  -4         20.62         19.45         6.66 o                         
  -3  15  -4          9.12         13.23         5.11 o                         
  -1  15  -4        154.67        152.07         4.55 o                         
   1  15  -4        102.55        109.55         4.34 o                         
   3  15  -4        104.36        125.08         5.09 o                         
   5  15  -4         79.01         68.96         7.72 o                         
   7  15  -4        116.17         89.21         5.44 o                         
  -6  16  -4         90.63         62.71        13.03 o                         
  -4  16  -4         74.76         78.77        13.30 o                         
  -2  16  -4         26.20         27.54         5.41 o                         
   0  16  -4         30.03         15.92         4.74 o                         
   2  16  -4         15.85          9.56         4.71 o                         
   4  16  -4         49.76         35.70         4.78 o                         
   6  16  -4         27.71         14.47         5.53 o                         
  -1  17  -4         30.41         17.02         5.29 o                         
   1  17  -4          8.91         -0.03         5.24 o                         
   0   1  -3       1277.89       1474.58        10.15 o                         
  -1   2  -3      20081.11      20694.19       105.22 o                         
   1   2  -3       1011.44       1027.51        10.18 o                         
  -2   3  -3        354.33        271.54         5.81 o                         
   0   3  -3       8071.88       8095.36        30.59 o                         
   2   3  -3       4203.49       4032.24        16.13 o                         
  -3   4  -3       8263.64       8045.51        53.44 o                         
  -1   4  -3       7888.00       7170.63        49.87 o                         
   1   4  -3       4209.83       4003.19        41.94 o                         
   3   4  -3       1410.90       1306.43         8.49 o                         
  -4   5  -3       6572.93       6576.88        13.42 o                         
  -2   5  -3        291.63        328.61         5.77 o                         
   0   5  -3        845.20        805.92         7.19 o                         
   2   5  -3        796.99        812.11         7.22 o                         
   4   5  -3       2507.96       2190.68        13.05 o                         
  -5   6  -3       4292.10       4343.27        35.13 o                         
  -3   6  -3        727.87        829.52         7.35 o                         
  -1   6  -3        495.72        627.18         6.15 o                         
   1   6  -3       1972.18       1869.10        16.68 o                         
   3   6  -3        268.85        259.12         4.73 o                         
   5   6  -3        528.02        466.97         5.82 o                         
  -6   7  -3         26.48         28.05         4.30 o                         
  -4   7  -3       2005.27       2029.52        21.00 o                         
  -2   7  -3          4.40          3.14         3.90 o                         
   0   7  -3       1598.44       1482.95        10.32 o                         
   2   7  -3        665.42        712.14         6.08 o                         
   4   7  -3       1422.06       1325.22        14.31 o                         
   6   7  -3        173.70        203.70         5.19 o                         
  -7   8  -3        337.41        282.38         4.94 o                         
  -5   8  -3        658.58        678.41         5.88 o                         
  -3   8  -3        908.15        826.44         6.87 o                         
  -1   8  -3       1682.44       1588.60        14.48 o                         
   1   8  -3       2519.18       2328.73        17.92 o                         
   3   8  -3        594.38        689.66         5.51 o                         
   5   8  -3        611.32        532.53         5.76 o                         
   7   8  -3        322.73        291.25         5.24 o                         
  -8   9  -3       1416.66       1340.25        11.00 o                         
  -6   9  -3        251.98        269.62         6.58 o                         
  -4   9  -3         67.23         68.29         4.15 o                         
  -2   9  -3        684.17        681.89        10.29 o                         
   0   9  -3        848.62        849.10         6.70 o                         
   2   9  -3        599.47        568.99         7.08 o                         
   4   9  -3        337.85        340.86         4.52 o                         
   6   9  -3        877.85        896.25         9.91 o                         
   8   9  -3        563.60        609.66        10.20 o                         
  -9  10  -3         88.95         64.56         6.53 o                         
  -7  10  -3        871.60        831.48         8.47 o                         
  -5  10  -3        675.12        693.96         5.66 o                         
  -3  10  -3         71.87         73.99         3.46 o                         
  -1  10  -3        272.95        214.18         4.30 o                         
   1  10  -3        732.64        701.27         5.67 o                         
   3  10  -3        741.07        761.52         7.26 o                         
   5  10  -3        324.41        317.08         5.06 o                         
   7  10  -3        246.13        247.60        19.62 o                         
   9  10  -3         44.08         27.37         4.60 o                         
 -10  11  -3         33.27         48.84         4.36 o                         
  -8  11  -3        106.56         76.08         4.67 o                         
  -6  11  -3        490.29        520.34         8.91 o                         
  -4  11  -3        234.39        257.12         7.14 o                         
  -2  11  -3        416.94        425.67         5.64 o                         
   0  11  -3        196.70        177.61        15.57 o                         
   2  11  -3        129.17        121.36         4.36 o                         
   4  11  -3       4334.38       4421.09        17.18 o                         
   6  11  -3        299.94        283.64         5.77 o                         
   8  11  -3          4.74         10.25         4.26 o                         
  10  11  -3         10.99         13.51         4.33 o                         
 -11  12  -3        101.07        124.39         4.99 o                         
  -9  12  -3        590.95        595.88        10.46 o                         
  -7  12  -3         67.04         69.02         4.23 o                         
  -5  12  -3        158.46        136.63         4.79 o                         
  -3  12  -3         36.49         36.59         3.48 o                         
  -1  12  -3       2243.89       2145.25        14.38 o                         
   1  12  -3         35.68         33.96         4.64 o                         
   3  12  -3        338.62        341.85         4.49 o                         
   5  12  -3        529.49        528.10         5.50 o                         
   7  12  -3        145.98        133.20         4.46 o                         
   9  12  -3         49.89         36.97         5.19 o                         
  11  12  -3         68.50         63.37         4.70 o                         
 -10  13  -3        157.73        195.72        10.39 o                         
  -8  13  -3        205.33        254.36         5.08 o                         
  -6  13  -3        367.83        376.36         7.28 o                         
  -4  13  -3        156.69        157.68         4.98 o                         
  -2  13  -3         82.91         68.18         4.34 o                         
   0  13  -3        485.14        488.31         5.38 o                         
   2  13  -3        140.90        131.91         4.88 o                         
   4  13  -3        577.69        617.42        11.95 o                         
   6  13  -3         71.10         75.94         3.99 o                         
   8  13  -3          1.40         -1.47         4.66 o                         
  10  13  -3         62.90         39.38         9.84 o                         
  -9  14  -3         12.79         10.88         5.10 o                         
  -7  14  -3         29.71         12.03         6.67 o                         
  -5  14  -3        101.82        114.90         9.65 o                         
  -3  14  -3        134.39        113.95         4.57 o                         
  -1  14  -3          0.26          2.67         3.94 o                         
   1  14  -3        141.66        149.16         5.56 o                         
   3  14  -3        123.27        104.58         4.52 o                         
   5  14  -3        281.95        300.66        25.44 o                         
   7  14  -3         20.29         13.54         4.45 o                         
   9  14  -3         39.43         45.98         5.57 o                         
  -8  15  -3          6.21          3.83         5.59 o                         
  -6  15  -3        126.35        132.78         6.67 o                         
  -4  15  -3        179.61        204.79         7.30 o                         
  -2  15  -3        178.86        179.81         5.20 o                         
   0  15  -3         18.24         16.75         4.67 o                         
   2  15  -3        166.57        179.68         5.05 o                         
   4  15  -3        220.04        205.63        16.36 o                         
   6  15  -3          0.44          6.07         5.06 o                         
   8  15  -3         29.02         11.01         5.21 o                         
  -5  16  -3        178.60        185.76         7.55 o                         
  -3  16  -3         47.79         45.34         6.36 o                         
  -1  16  -3          8.97          6.54         5.07 o                         
   1  16  -3         96.70        124.14        12.37 o                         
   3  16  -3         98.24         91.15         6.80 o                         
   5  16  -3        126.26        113.48        19.18 o                         
  -2  17  -3         10.32         -0.89         5.80 o                         
   0  17  -3          8.73         -0.40         5.96 o                         
   2  17  -3         49.33         31.28         5.80 o                         
   1   1  -2       1874.82       1842.35        16.22 o                         
   0   2  -2       1274.94       1151.38        11.10 o                         
   2   2  -2      64380.55      73726.61       165.89 o                         
  -1   3  -2      18798.56      19719.15       120.07 o                         
   1   3  -2       2708.76       2435.34        35.04 o                         
   3   3  -2       5031.26       5524.92        29.88 o                         
  -2   4  -2      14019.14      14895.82       121.69 o                         
   0   4  -2       1175.72        915.18         8.78 o                         
   2   4  -2       2655.84       3022.61        13.59 o                         
   4   4  -2        712.77        750.49         7.02 o                         
  -3   5  -2       8474.66       9207.20       129.98 o                         
  -1   5  -2       5987.04       6029.69        37.57 o                         
   1   5  -2       2377.60       2111.21        18.47 o                         
   3   5  -2        332.94        357.69         6.46 o                         
   5   5  -2        348.30        418.50         6.17 o                         
  -4   6  -2       4814.74       4729.02        34.37 o                         
  -2   6  -2       5788.27       5771.78        54.78 o                         
   0   6  -2       1792.50       1731.70         9.59 o                         
   2   6  -2       1379.61       1421.10         8.08 o                         
   4   6  -2        386.71        380.82         7.78 o                         
   6   6  -2       2456.84       2244.51         9.12 o                         
  -5   7  -2        738.99        704.82         7.14 o                         
  -3   7  -2        109.24        130.63         4.63 o                         
  -1   7  -2        574.59        608.32         5.89 o                         
   1   7  -2        579.12        513.76         5.73 o                         
   3   7  -2        342.85        370.26         5.24 o                         
   5   7  -2        212.45        240.07         5.55 o                         
   7   7  -2        181.26        156.84         3.73 o                         
  -6   8  -2       3672.04       3631.53        19.94 o                         
  -4   8  -2       1685.03       1855.76        30.08 o                         
  -2   8  -2        374.88        381.52         5.27 o                         
   0   8  -2       3821.31       3531.77        29.73 o                         
   2   8  -2       1089.83       1057.92         7.25 o                         
   4   8  -2       1559.44       1464.76         7.92 o                         
   6   8  -2        123.96        139.92         4.57 o                         
   8   8  -2        136.24        136.21         4.23 o                         
  -7   9  -2       3492.72       3651.86        24.18 o                         
  -5   9  -2        368.83        335.38         5.08 o                         
  -3   9  -2        285.86        274.49         4.92 o                         
  -1   9  -2       1017.27       1112.35         6.47 o                         
   1   9  -2       3904.59       3930.72        20.77 o                         
   3   9  -2        951.24        848.89         7.92 o                         
   5   9  -2       3494.85       3271.12        11.53 o                         
   7   9  -2        448.88        474.83         7.29 o                         
   9   9  -2        285.97        234.54         8.19 o                         
  -8  10  -2        563.99        507.25         6.60 o                         
  -6  10  -2        906.55        983.20         6.22 o                         
  -4  10  -2        266.94        274.85         4.85 o                         
  -2  10  -2        925.01        926.48        11.27 o                         
   0  10  -2         52.50         48.17         3.78 o                         
   2  10  -2        314.30        277.83         5.34 o                         
   4  10  -2        228.97        220.19         4.96 o                         
   6  10  -2        592.73        623.88         7.71 o                         
   8  10  -2        692.85        623.73        10.18 o                         
  10  10  -2          7.33         10.29         3.55 o                         
  -9  11  -2        238.58        231.79         4.56 o                         
  -7  11  -2         37.19         62.60         4.69 o                         
  -5  11  -2        367.62        304.12         4.82 o                         
  -3  11  -2        306.92        308.05         4.76 o                         
  -1  11  -2        990.92        920.53         7.02 o                         
   1  11  -2        623.66        603.90         6.10 o                         
   3  11  -2        135.19        156.64         5.24 o                         
   5  11  -2       2290.84       2362.56        27.27 o                         
   7  11  -2       1087.37       1071.70        18.47 o                         
   9  11  -2         32.04         25.28         4.16 o                         
  11  11  -2         60.93         55.28         4.03 o                         
 -10  12  -2         83.74         94.81         4.26 o                         
  -8  12  -2        135.79        154.35         4.07 o                         
  -6  12  -2        221.41        195.04         4.89 o                         
  -4  12  -2        194.06        213.80         5.55 o                         
  -2  12  -2        858.08        894.80         6.27 o                         
   0  12  -2        347.92        302.16         4.91 o                         
   2  12  -2         33.21         37.82         6.42 o                         
   4  12  -2        354.14        379.85         6.06 o                         
   6  12  -2        329.51        336.72         5.21 o                         
   8  12  -2         71.70         73.16         3.86 o                         
  10  12  -2         44.75         26.21         4.18 o                         
  12  12  -2          9.55          1.73         5.14 o                         
 -11  13  -2        118.26         86.36         7.53 o                         
  -9  13  -2         22.50         14.12         4.59 o                         
  -7  13  -2         40.59         55.97         4.38 o                         
  -5  13  -2        370.24        334.30         4.95 o                         
  -3  13  -2        524.04        532.99         6.39 o                         
  -1  13  -2        226.69        255.52         6.40 o                         
   1  13  -2        403.21        473.83         6.52 o                         
   3  13  -2         58.32         66.38         4.91 o                         
   5  13  -2        500.34        510.86         9.70 o                         
   7  13  -2        170.81        158.82         4.28 o                         
   9  13  -2         15.63          3.89         5.28 o                         
  11  13  -2         21.47         18.64         5.26 o                         
 -10  14  -2        211.05        181.55         6.62 o                         
  -8  14  -2         59.51         58.39         5.04 o                         
  -6  14  -2         25.60         20.22         4.43 o                         
  -4  14  -2        164.47        150.79        12.07 o                         
  -2  14  -2        180.56        149.01         5.43 o                         
   0  14  -2        121.60        125.77         5.91 o                         
   2  14  -2        242.76        208.74         4.99 o                         
   4  14  -2        893.39        856.03         8.33 o                         
   6  14  -2         11.92          1.08         3.92 o                         
   8  14  -2        545.67        659.76        23.01 o                         
  10  14  -2          5.30          2.83         5.36 o                         
  -7  15  -2         56.30         63.87         5.53 o                         
  -5  15  -2          4.94         -2.14         4.75 o                         
  -3  15  -2         16.24         24.50         5.24 o                         
  -1  15  -2         95.02         85.38         5.68 o                         
   1  15  -2         70.42         69.10         5.12 o                         
   3  15  -2         20.15         22.60         4.46 o                         
   5  15  -2          9.61         17.08         4.21 o                         
   7  15  -2        228.47        240.02         9.03 o                         
  -6  16  -2          5.92          1.79         5.68 o                         
  -4  16  -2         71.16         73.36         5.25 o                         
  -2  16  -2         88.40         77.69         5.16 o                         
   0  16  -2         27.53         15.15         5.16 o                         
   2  16  -2        173.78        199.23         5.22 o                         
   4  16  -2         55.30         62.01         5.87 o                         
   6  16  -2        129.20        126.81         6.20 o                         
  -3  17  -2         41.75         30.80         5.94 o                         
  -1  17  -2         53.64         39.81         5.44 o                         
   1  17  -2         33.38         23.41         5.37 o                         
   3  17  -2         87.54         67.05         6.71 o                         
  -1   2  -1      12152.64      12398.00       196.33 o                         
   1   2  -1       8089.19       7509.92        55.37 o                         
  -2   3  -1      51525.80      53290.85       150.72 o                         
   0   3  -1       2609.17       2493.66        21.13 o                         
   2   3  -1       7556.16       7234.63        63.02 o                         
  -3   4  -1      30898.79      31236.57       286.54 o                         
  -1   4  -1       6524.66       6211.07        58.08 o                         
   1   4  -1       3184.66       3260.65        23.68 o                         
   3   4  -1         48.72         31.01         6.23 o                         
  -4   5  -1      18564.99      19383.59       111.61 o                         
  -2   5  -1       2878.58       3156.94        18.16 o                         
   0   5  -1       3492.93       3571.39        14.08 o                         
   2   5  -1        997.63        927.10         7.81 o                         
   4   5  -1       3543.23       3523.14        18.03 o                         
  -5   6  -1       3758.97       3755.09        29.44 o                         
  -3   6  -1       2917.11       3079.03        22.88 o                         
  -1   6  -1          4.64          5.72         3.74 o                         
   1   6  -1        223.59        198.56         5.05 o                         
   3   6  -1       1637.00       1679.88         9.25 o                         
   5   6  -1       2808.15       2919.30        24.15 o                         
  -6   7  -1       1101.49       1149.73         8.14 o                         
  -4   7  -1       1009.46       1007.19         9.04 o                         
  -2   7  -1        169.55        188.86         5.21 o                         
   0   7  -1       1854.07       1856.79         8.13 o                         
   2   7  -1        497.31        391.34         7.00 o                         
   4   7  -1        327.54        376.62         5.58 o                         
   6   7  -1        802.85        824.60         6.02 o                         
  -7   8  -1         56.07         60.53         3.75 o                         
  -5   8  -1         77.19         72.55         4.14 o                         
  -3   8  -1        282.20        220.08         4.80 o                         
  -1   8  -1        537.71        585.21         6.53 o                         
   1   8  -1        866.53        781.18        10.17 o                         
   3   8  -1        884.99        844.83         8.73 o                         
   5   8  -1         59.04         71.40         4.61 o                         
   7   8  -1          5.19          4.10         3.98 o                         
  -8   9  -1       1153.91       1150.05        11.57 o                         
  -6   9  -1       2292.11       2133.55        17.00 o                         
  -4   9  -1       1779.28       1861.11         9.95 o                         
  -2   9  -1         55.38         27.10         3.88 o                         
   0   9  -1       2138.78       2182.52         8.34 o                         
   2   9  -1       3418.53       3300.65        27.98 o                         
   4   9  -1        962.11        922.07         8.09 o                         
   6   9  -1        178.46        165.88         4.40 o                         
   8   9  -1         61.24         54.31         3.92 o                         
  -9  10  -1         41.29         28.20         3.70 o                         
  -7  10  -1       2842.49       2807.92        24.12 o                         
  -5  10  -1        945.93       1056.08         8.31 o                         
  -3  10  -1        134.33        124.47         4.38 o                         
  -1  10  -1        348.30        385.47         4.58 o                         
   1  10  -1        442.58        517.92         7.65 o                         
   3  10  -1       1641.33       1543.52        24.78 o                         
   5  10  -1        206.91        204.33         4.62 o                         
   7  10  -1         10.35         13.53         3.89 o                         
   9  10  -1         65.92         65.08         3.98 o                         
 -10  11  -1          8.81         -1.56         4.37 o                         
  -8  11  -1         62.90         49.41         4.56 o                         
  -6  11  -1         68.03         73.85         3.81 o                         
  -4  11  -1        749.75        714.38         6.06 o                         
  -2  11  -1        414.61        424.89         4.86 o                         
   0  11  -1          7.34          8.60         4.60 o                         
   2  11  -1         38.26         32.93         3.67 o                         
   4  11  -1       2075.84       2006.78        14.18 o                         
   6  11  -1        116.35        118.61         4.35 o                         
   8  11  -1        614.51        578.11         5.22 o                         
  10  11  -1         82.81         83.69         4.21 o                         
 -11  12  -1         29.83         21.67         4.59 o                         
  -9  12  -1        527.11        543.80         5.69 o                         
  -7  12  -1          0.07          5.76         3.84 o                         
  -5  12  -1        646.31        580.69         5.89 o                         
  -3  12  -1         12.42         11.74         3.87 o                         
  -1  12  -1        989.27        998.53         6.40 o                         
   1  12  -1        842.98        905.31         9.69 o                         
   3  12  -1         41.61         33.43         4.24 o                         
   5  12  -1        374.51        407.81         5.44 o                         
   7  12  -1         33.17         33.29         4.33 o                         
   9  12  -1         30.00         23.66         4.38 o                         
  11  12  -1         13.99         11.88         4.60 o                         
 -10  13  -1        337.89        343.90         7.22 o                         
  -8  13  -1        607.79        656.02         8.20 o                         
  -6  13  -1        240.02        230.48        18.62 o                         
  -4  13  -1         64.86         90.90         4.12 o                         
  -2  13  -1          0.99          1.61         3.75 o                         
   0  13  -1         77.53         71.23         5.06 o                         
   2  13  -1        316.79        311.76         8.05 o                         
   4  13  -1        312.95        349.41         5.71 o                         
   6  13  -1        179.27        169.57         4.65 o                         
   8  13  -1         53.83         43.86         4.25 o                         
  10  13  -1        143.29        141.83        16.27 o                         
  -9  14  -1        120.59        132.67         5.35 o                         
  -7  14  -1         18.21         28.15         4.58 o                         
  -5  14  -1         47.26         39.98         4.43 o                         
  -3  14  -1         61.07         50.15         3.92 o                         
  -1  14  -1        128.40        164.64         4.66 o                         
   1  14  -1         14.63          6.46         3.73 o                         
   3  14  -1        196.80        217.99         5.17 o                         
   5  14  -1        182.45        209.89         4.95 o                         
   7  14  -1         97.36         85.14         4.37 o                         
   9  14  -1        157.32        170.89         6.09 o                         
  -8  15  -1         43.84         30.61         5.37 o                         
  -6  15  -1        171.39        187.84         8.72 o                         
  -4  15  -1        143.33        186.91        10.31 o                         
  -2  15  -1        166.26        201.13         4.50 o                         
   0  15  -1         47.95         48.03         5.00 o                         
   2  15  -1          7.52          9.97         4.97 o                         
   4  15  -1        310.14        316.75         5.56 o                         
   6  15  -1          9.30         -0.73         4.22 o                         
   8  15  -1          1.57          1.18         4.82 o                         
  -5  16  -1        165.36        167.21         9.42 o                         
  -3  16  -1        181.38        191.65         5.28 o                         
  -1  16  -1        153.19        176.22         5.11 o                         
   1  16  -1        100.60         81.03         5.31 o                         
   3  16  -1        280.00        290.49         6.10 o                         
   5  16  -1          0.62          7.18         4.59 o                         
  -2  17  -1         24.85          5.70         5.74 o                         
   0  17  -1         35.27         16.30         5.06 o                         
   2  17  -1         72.47         39.95         5.85 o                         
   0   2   0      11913.13      10677.77        54.82 o                         
   2   2   0        750.82        788.78        12.37 o                         
  -1   3   0        118.63        191.46         7.76 o                         
   1   3   0      17471.09      19762.14       121.17 o                         
   3   3   0       1812.95       1339.84        12.56 o                         
  -2   4   0        358.46        287.10         6.70 o                         
   0   4   0         25.73          4.60         5.42 o                         
   2   4   0        501.88        471.28         7.14 o                         
   4   4   0      10122.18       9429.81        53.78 o                         
  -3   5   0       1046.33       1102.66         9.67 o                         
  -1   5   0       2078.29       1843.44         9.60 o                         
   1   5   0       2381.01       2118.93        20.24 o                         
   3   5   0      24168.37      23694.21       144.13 o                         
   5   5   0       2098.86       2240.76        10.95 o                         
  -4   6   0       7037.55       7218.47        32.76 o                         
  -2   6   0       3875.22       3896.75        24.75 o                         
   0   6   0        207.54        208.18         4.68 o                         
   2   6   0        447.27        499.40         6.20 o                         
   4   6   0       1029.59       1341.35         8.27 o                         
   6   6   0       1457.99       1612.61        16.35 o                         
  -5   7   0       2843.71       2644.17        15.03 o                         
  -3   7   0      16087.99      16425.86       103.82 o                         
  -1   7   0      12107.06      12512.71        76.02 o                         
   1   7   0       2633.12       2634.56        16.09 o                         
   5   7   0        235.03        173.09         4.26 o                         
   7   7   0        315.06        260.79         4.96 o                         
  -6   8   0        457.27        470.65         5.79 o                         
  -4   8   0       1097.98       1129.44        12.13 o                         
  -2   8   0          2.45          5.75         3.76 o                         
   0   8   0       4672.53       5036.45        38.13 o                         
   2   8   0       1327.31       1192.59         8.38 o                         
   4   8   0         13.42         27.28         3.83 o                         
   6   8   0        386.59        366.43         4.62 o                         
   8   8   0          5.07         25.98         3.45 o                         
  -7   9   0         56.52         56.31         4.49 o                         
  -5   9   0         70.30         53.48         4.23 o                         
  -3   9   0        430.58        434.41         5.12 o                         
  -1   9   0       2036.71       2049.07        11.72 o                         
   1   9   0        950.21       1050.78        15.07 o                         
   3   9   0       1740.66       1851.60        12.07 o                         
   5   9   0          7.12         13.34         3.56 o                         
   7   9   0       1078.93       1038.13        10.79 o                         
   9   9   0       1155.64       1141.89         8.75 o                         
  -8  10   0         24.44         34.93         4.32 o                         
  -6  10   0          0.14         11.16         4.37 o                         
  -4  10   0        213.63        175.77         4.44 o                         
  -2  10   0        144.54        148.30         4.07 o                         
   0  10   0       2862.32       2979.28        16.10 o                         
   2  10   0        911.92        985.47        10.34 o                         
   4  10   0        156.94        148.95         4.53 o                         
   6  10   0         22.79         36.31         4.04 o                         
   8  10   0          0.40          6.92         4.09 o                         
  10  10   0         58.87         79.79         4.21 o                         
  -9  11   0       1102.72        991.64         6.10 o                         
  -7  11   0        265.80        260.49         4.97 o                         
  -5  11   0          1.56          1.35         3.74 o                         
  -3  11   0       1180.84       1020.08         7.35 o                         
  -1  11   0        723.34        771.41         7.10 o                         
   1  11   0        185.68        197.43         4.76 o                         
   3  11   0         45.35         27.33         4.37 o                         
   5  11   0          5.25         -0.97         3.89 o                         
   7  11   0        174.32        148.41         4.31 o                         
   9  11   0         30.47         35.40         4.24 o                         
  11  11   0          0.58          3.52         4.04 o                         
 -10  12   0          0.43          0.92         5.02 o                         
  -8  12   0        408.80        376.21         6.73 o                         
  -6  12   0          8.35         20.20         4.30 o                         
  -4  12   0        652.80        697.90        10.29 o                         
  -2  12   0        308.07        298.11         4.76 o                         
   0  12   0       1284.09       1370.03        14.85 o                         
   2  12   0         27.97         48.46         4.50 o                         
   4  12   0          0.59         -1.43         4.10 o                         
   6  12   0       1383.81       1274.25        17.54 o                         
   8  12   0         75.36         68.77         4.44 o                         
  10  12   0         25.56         27.20         4.43 o                         
  12  12   0          4.39         10.64         5.35 o                         
 -11  13   0         59.25         55.07         5.26 o                         
  -9  13   0         16.21          4.62         4.18 o                         
  -7  13   0         95.10         59.33         4.31 o                         
  -5  13   0          5.59         -0.42         3.60 o                         
  -3  13   0        337.00        328.43         7.06 o                         
  -1  13   0         35.44         18.26         4.13 o                         
   1  13   0       1177.04       1245.47        11.88 o                         
   3  13   0        773.22        801.06         6.75 o                         
   5  13   0        175.11        126.34         4.38 o                         
   7  13   0          3.64          2.41         4.69 o                         
   9  13   0         23.62         26.95         5.49 o                         
  11  13   0         14.27          9.72         5.38 o                         
 -10  14   0          8.45         12.47         5.66 o                         
  -8  14   0        764.56        793.02        23.06 o                         
  -6  14   0          1.93         -4.91         4.02 o                         
  -4  14   0        107.38        111.70         6.29 o                         
  -2  14   0       1118.82        985.23         6.41 o                         
   0  14   0        808.19        777.38         8.82 o                         
   2  14   0        172.13        184.40         4.86 o                         
   4  14   0         21.05         14.39         4.72 o                         
   6  14   0        300.29        301.45        11.06 o                         
   8  14   0         14.83         27.72         5.13 o                         
  10  14   0         16.50          6.42         5.65 o                         
  -7  15   0          2.73          0.14         5.02 o                         
  -5  15   0          2.72         -0.87         4.71 o                         
  -3  15   0          0.02          4.26         3.66 o                         
  -1  15   0         64.22         73.79         4.80 o                         
   1  15   0        283.75        287.29         8.22 o                         
   3  15   0         28.05         36.53         4.62 o                         
   5  15   0         54.54         73.06        11.32 o                         
   7  15   0          3.25         -0.94         5.19 o                         
  -6  16   0          1.14          3.28         5.28 o                         
  -4  16   0        375.59        418.34         7.36 o                         
  -2  16   0         21.00         14.63         4.73 o                         
   0  16   0          6.73          3.81         4.18 o                         
   2  16   0         59.56         40.75         5.16 o                         
   4  16   0          0.26          0.84         5.26 o                         
   6  16   0          9.74          1.07         5.09 o                         
  -3  17   0        201.46        226.89         5.87 o                         
  -1  17   0         78.37         59.35         7.45 o                         
   1  17   0         14.61         14.18         5.15 o                         
   3  17   0          3.15          8.52         5.95 o                         
  -1   2   1      12151.79      12526.10       172.75 o                         
   1   2   1       8079.33       7579.49        25.59 o                         
  -2   3   1      51526.88      53294.22       179.64 o                         
   0   3   1       2606.32       2519.34        13.36 o                         
   2   3   1       7552.02       7269.72        39.71 o                         
  -3   4   1      30887.11      31400.92        80.46 o                         
  -1   4   1       6537.53       6206.85        24.29 o                         
   1   4   1       3185.26       3274.68        17.47 o                         
   3   4   1         48.36         29.83         5.30 o                         
  -4   5   1      18553.32      18846.55       185.87 o                         
  -2   5   1       2885.56       3155.20        16.64 o                         
   0   5   1       3494.52       3571.49        17.83 o                         
   2   5   1        999.17        920.06         8.17 o                         
   4   5   1       3544.40       3526.80        31.03 o                         
  -5   6   1       3753.55       3726.80        20.04 o                         
  -3   6   1       2913.51       3083.00        25.83 o                         
  -1   6   1          4.61          5.22         4.58 o                         
   1   6   1        223.02        203.97         4.52 o                         
   3   6   1       1636.07       1673.88         9.24 o                         
   5   6   1       2810.22       2971.07        21.39 o                         
  -6   7   1       1103.75       1140.28        11.22 o                         
  -4   7   1       1013.90        982.77         7.60 o                         
  -2   7   1        169.29        182.20         5.06 o                         
   0   7   1       1851.61       1858.34        10.56 o                         
   2   7   1        495.90        380.63         5.70 o                         
   4   7   1        328.08        378.73         4.77 o                         
   6   7   1        802.28        828.30         6.88 o                         
  -7   8   1         56.12         64.03         4.52 o                         
  -5   8   1         77.42         67.45         4.07 o                         
  -3   8   1        281.94        225.41         4.77 o                         
  -1   8   1        537.97        586.30         5.75 o                         
   1   8   1        864.90        774.55         6.19 o                         
   3   8   1        886.55        843.83         6.53 o                         
   5   8   1         58.37         68.51         3.78 o                         
   7   8   1          5.04          6.06         4.00 o                         
  -8   9   1       1155.32       1139.62        14.62 o                         
  -6   9   1       2297.85       2151.05        11.80 o                         
  -4   9   1       1781.83       1848.95        12.11 o                         
  -2   9   1         55.70         30.38         4.06 o                         
   0   9   1       2138.66       2162.71         8.32 o                         
   2   9   1       3423.34       3322.12        32.30 o                         
   4   9   1        963.43        933.27         6.76 o                         
   6   9   1        178.33        159.81         4.82 o                         
   8   9   1         61.76         62.64         4.65 o                         
  -9  10   1         41.64         26.21         4.49 o                         
  -7  10   1       2845.33       2819.68        15.62 o                         
  -5  10   1        945.01       1043.76         9.06 o                         
  -3  10   1        134.49        116.88         3.98 o                         
  -1  10   1        348.08        385.32         4.66 o                         
   1  10   1        440.27        528.32         5.03 o                         
   3  10   1       1643.01       1515.96         8.33 o                         
   5  10   1        207.67        214.84         4.52 o                         
   7  10   1         10.44         11.01         4.10 o                         
   9  10   1         66.20         66.85         3.96 o                         
 -10  11   1          8.87         16.23         4.25 o                         
  -8  11   1         63.15         50.20         4.28 o                         
  -6  11   1         67.92         77.12         3.70 o                         
  -4  11   1        748.61        704.77         7.32 o                         
  -2  11   1        414.40        405.99         4.52 o                         
   0  11   1          7.19         10.46         3.80 o                         
   2  11   1         38.53         30.54         3.99 o                         
   4  11   1       2076.32       1983.35        24.44 o                         
   6  11   1        116.91        125.61         5.41 o                         
   8  11   1        613.88        590.52         5.68 o                         
  10  11   1         83.02         83.05         4.52 o                         
 -11  12   1         30.25         26.33         5.08 o                         
  -9  12   1        527.61        545.67         8.62 o                         
  -7  12   1          0.08          0.22         4.06 o                         
  -5  12   1        647.85        593.46         6.01 o                         
  -3  12   1         12.62         14.19         3.90 o                         
  -1  12   1        990.72        986.66         7.56 o                         
   1  12   1        843.27        883.86        12.23 o                         
   3  12   1         41.57         28.31         3.97 o                         
   5  12   1        374.67        410.57         4.97 o                         
   7  12   1         33.12         36.26         4.52 o                         
   9  12   1         29.85         30.60         7.74 o                         
  11  12   1         14.01          8.61         4.39 o                         
 -10  13   1        337.62        326.97         9.67 o                         
  -8  13   1        606.59        649.22         6.96 o                         
  -6  13   1        240.25        225.58         5.32 o                         
  -4  13   1         64.27         87.97         4.61 o                         
  -2  13   1          0.97         -3.10         3.68 o                         
   0  13   1         77.69         69.91         5.02 o                         
   2  13   1        316.17        303.77         6.59 o                         
   4  13   1        313.05        344.27         6.65 o                         
   6  13   1        178.96        160.03        14.99 o                         
   8  13   1         53.68         50.91         4.71 o                         
  10  13   1        143.56        138.65         7.20 o                         
  -9  14   1        120.63        133.07        12.36 o                         
  -7  14   1         18.31         22.36         4.62 o                         
  -5  14   1         47.15         47.79         5.12 o                         
  -3  14   1         61.08         57.50         3.88 o                         
  -1  14   1        128.90        164.42         4.05 o                         
   1  14   1         14.62         13.61         4.74 o                         
   3  14   1        196.69        213.80         6.28 o                         
   5  14   1        182.21        196.07        10.89 o                         
   7  14   1         97.62         76.72         4.78 o                         
   9  14   1        157.73        187.64         8.68 o                         
  -8  15   1         43.82         30.96         5.27 o                         
  -6  15   1        171.52        186.26         4.96 o                         
  -4  15   1        143.34        187.77         4.69 o                         
  -2  15   1        165.76        206.00         4.52 o                         
   0  15   1         48.04         43.91         4.40 o                         
   2  15   1          7.58          7.71         4.55 o                         
   4  15   1        309.86        327.69         5.47 o                         
   6  15   1          9.19         -1.39         4.55 o                         
   8  15   1          1.58         -0.73         5.12 o                         
  -5  16   1        165.34        175.59        15.65 o                         
  -3  16   1        180.96        192.21         6.65 o                         
  -1  16   1        153.02        180.12         5.81 o                         
   1  16   1        100.28         82.92         4.93 o                         
   3  16   1        279.71        295.88         8.12 o                         
   5  16   1          0.64          4.63         4.15 o                         
  -2  17   1         24.84          5.63         4.86 o                         
   0  17   1         35.50          9.84         5.22 o                         
   2  17   1         72.57         36.88         5.48 o                         
   1   1   2       1875.06       1842.58        12.39 o                         
   0   2   2       1275.23       1162.63         9.46 o                         
   2   2   2      64361.45      73115.60       144.45 o                         
  -1   3   2      18802.52      19763.17       152.11 o                         
   1   3   2       2707.09       2404.28        11.81 o                         
   3   3   2       5026.76       5588.94        48.38 o                         
  -2   4   2      14030.71      14777.70        64.97 o                         
   0   4   2       1174.99        921.97         7.20 o                         
   2   4   2       2657.96       3053.55        18.46 o                         
   4   4   2        712.66        745.38        13.01 o                         
  -3   5   2       8470.67       9126.67        88.41 o                         
  -1   5   2       5984.33       5977.40        17.26 o                         
   1   5   2       2375.23       2116.11        11.01 o                         
   3   5   2        332.92        354.95         6.19 o                         
   5   5   2        351.83        401.41         5.97 o                         
  -4   6   2       4811.34       4741.23        24.56 o                         
  -2   6   2       5785.42       5812.98        39.64 o                         
   0   6   2       1794.10       1744.23        11.23 o                         
   2   6   2       1379.23       1428.88         7.08 o                         
   4   6   2        387.46        387.31         5.83 o                         
   6   6   2       2455.68       2263.01        19.44 o                         
  -5   7   2        740.67        702.44        10.20 o                         
  -3   7   2        108.50        137.74         4.46 o                         
  -1   7   2        574.59        592.07         5.61 o                         
   1   7   2        579.81        539.46         7.93 o                         
   3   7   2        342.49        371.79         5.06 o                         
   5   7   2        212.08        248.77         5.34 o                         
   7   7   2        181.07        161.75         4.17 o                         
  -6   8   2       3670.31       3624.90        35.53 o                         
  -4   8   2       1686.07       1837.40        16.07 o                         
  -2   8   2        375.59        364.78         5.72 o                         
   0   8   2       3818.72       3578.95        22.99 o                         
   2   8   2       1087.92       1072.06         6.26 o                         
   4   8   2       1558.05       1448.79         7.23 o                         
   6   8   2        123.92        154.37         4.84 o                         
   8   8   2        136.98        132.88         4.81 o                         
  -7   9   2       3492.21       3637.29        13.42 o                         
  -5   9   2        369.49        309.22         8.64 o                         
  -3   9   2        285.27        274.37         5.05 o                         
  -1   9   2       1017.07       1096.78         8.15 o                         
   1   9   2       3903.47       3943.52        21.32 o                         
   3   9   2        951.41        836.52         6.32 o                         
   5   9   2       3496.02       3265.11       143.40 o                         
   7   9   2        449.43        492.17         5.54 o                         
   9   9   2        286.35        257.24         5.39 o                         
  -8  10   2        564.85        498.92         8.67 o                         
  -6  10   2        906.66        979.31         7.32 o                         
  -4  10   2        266.90        270.50         5.44 o                         
  -2  10   2        923.84        906.67         5.78 o                         
   0  10   2         52.36         48.20         3.13 o                         
   2  10   2        314.22        278.35         4.99 o                         
   4  10   2        229.04        218.63         4.77 o                         
   6  10   2        592.27        615.21         6.44 o                         
   8  10   2        692.95        626.83         7.62 o                         
  10  10   2          7.30         12.12         4.14 o                         
  -9  11   2        238.93        231.98         6.56 o                         
  -7  11   2         37.19         64.95         4.40 o                         
  -5  11   2        367.54        319.68         6.86 o                         
  -3  11   2        307.04        313.32         5.48 o                         
  -1  11   2        990.68        930.30         8.63 o                         
   1  11   2        623.81        579.64         5.01 o                         
   3  11   2        135.10        148.23         5.22 o                         
   5  11   2       2290.73       2400.75        11.89 o                         
   7  11   2       1087.30       1055.96         9.04 o                         
   9  11   2         31.99         35.76         4.16 o                         
  11  11   2         61.03         44.39         4.26 o                         
 -10  12   2         84.20         92.57         6.12 o                         
  -8  12   2        135.49        149.56         4.46 o                         
  -6  12   2        221.04        194.51         4.89 o                         
  -4  12   2        194.61        214.80         5.28 o                         
  -2  12   2        857.12        923.70         5.84 o                         
   0  12   2        348.16        300.76         4.29 o                         
   2  12   2         33.05         28.02         4.10 o                         
   4  12   2        353.82        357.34         4.90 o                         
   6  12   2        329.95        338.68         5.11 o                         
   8  12   2         71.76         64.81         4.22 o                         
  10  12   2         44.66         29.34         4.13 o                         
  12  12   2          9.66          4.88         5.12 o                         
 -11  13   2        118.39         86.53         5.97 o                         
  -9  13   2         22.40         19.43         4.65 o                         
  -7  13   2         40.51         67.83         4.90 o                         
  -5  13   2        369.67        334.31        25.27 o                         
  -3  13   2        523.63        526.67         6.65 o                         
  -1  13   2        227.13        247.85         5.23 o                         
   1  13   2        402.67        470.51         7.23 o                         
   3  13   2         58.35         67.62         4.23 o                         
   5  13   2        500.15        523.91        35.57 o                         
   7  13   2        170.91        158.25         5.45 o                         
   9  13   2         15.44         19.68         4.77 o                         
  11  13   2         21.55         24.97         5.00 o                         
 -10  14   2        211.14        166.29         6.14 o                         
  -8  14   2         59.41         50.20         6.97 o                         
  -6  14   2         25.37         24.83         3.88 o                         
  -4  14   2        164.48        165.45         7.86 o                         
  -2  14   2        180.76        146.23         4.53 o                         
   0  14   2        121.57        112.94         3.76 o                         
   2  14   2        242.70        206.75         5.17 o                         
   4  14   2        893.34        874.52         8.05 o                         
   6  14   2         11.93          8.92         3.80 o                         
   8  14   2        545.68        680.78         9.51 o                         
  10  14   2          5.30          6.37         5.78 o                         
  -7  15   2         56.11         54.61         4.73 o                         
  -5  15   2          4.88          8.44         4.40 o                         
  -3  15   2         16.45         23.58         3.87 o                         
  -1  15   2         95.09         87.60         4.27 o                         
   1  15   2         70.66         57.30         4.00 o                         
   3  15   2         20.22         13.88         3.95 o                         
   5  15   2          9.69         17.54         4.62 o                         
   7  15   2        228.49        226.08         5.39 o                         
  -6  16   2          5.88         -0.87         5.29 o                         
  -4  16   2         71.27         65.05         9.57 o                         
  -2  16   2         88.33         82.01         4.58 o                         
   0  16   2         27.53          9.09         4.56 o                         
   2  16   2        173.82        203.82         8.05 o                         
   4  16   2         55.05         82.58         4.64 o                         
   6  16   2        129.08        129.91         6.26 o                         
  -3  17   2         41.65         26.84         4.75 o                         
  -1  17   2         53.65         45.66         5.22 o                         
   1  17   2         33.27         18.81         4.90 o                         
   3  17   2         87.47         66.99         4.76 o                         
   0   1   3       1278.74       1485.79        11.20 o                         
  -1   2   3      20080.79      20897.32       183.17 o                         
   1   2   3       1016.56       1078.35         9.02 o                         
  -2   3   3        352.96        268.38         6.06 o                         
   0   3   3       8075.24       8067.33        54.03 o                         
   2   3   3       4206.98       4055.62        12.63 o                         
  -3   4   3       8260.45       8033.28        60.01 o                         
  -1   4   3       7884.40       7171.14        44.55 o                         
   1   4   3       4207.08       3931.53        22.52 o                         
   3   4   3       1409.72       1314.34         8.22 o                         
  -4   5   3       6577.11       6508.09        23.14 o                         
  -2   5   3        291.17        340.08         5.13 o                         
   0   5   3        843.09        800.31         5.85 o                         
   2   5   3        798.31        820.38         5.91 o                         
   4   5   3       2510.07       2223.50        11.39 o                         
  -5   6   3       4294.06       4339.33        34.35 o                         
  -3   6   3        728.48        812.07         9.44 o                         
  -1   6   3        496.02        631.15         6.94 o                         
   1   6   3       1974.58       1912.38         9.45 o                         
   3   6   3        267.65        267.06         4.80 o                         
   5   6   3        527.96        468.42         6.15 o                         
  -6   7   3         26.72         32.45         4.68 o                         
  -4   7   3       2006.15       2053.77         9.94 o                         
  -2   7   3          4.35          5.66         3.51 o                         
   0   7   3       1597.90       1493.51        12.27 o                         
   2   7   3        665.39        696.10         4.72 o                         
   4   7   3       1420.75       1310.86         8.26 o                         
   6   7   3        173.96        195.72         4.85 o                         
  -7   8   3        336.44        301.82         5.68 o                         
  -5   8   3        658.23        657.23         6.46 o                         
  -3   8   3        908.81        819.68         9.93 o                         
  -1   8   3       1685.05       1602.60        13.06 o                         
   1   8   3       2519.11       2353.31        18.38 o                         
   3   8   3        595.15        692.46         6.43 o                         
   5   8   3        610.86        530.75         5.98 o                         
   7   8   3        323.74        290.96         5.55 o                         
  -8   9   3       1416.13       1342.34         9.03 o                         
  -6   9   3        252.49        270.84         5.28 o                         
  -4   9   3         67.17         61.72         3.84 o                         
  -2   9   3        683.36        689.99         8.58 o                         
   0   9   3        847.30        865.77         5.24 o                         
   2   9   3        598.05        562.28         5.91 o                         
   4   9   3        338.10        331.49         4.59 o                         
   6   9   3        877.65        882.75         6.23 o                         
   8   9   3        564.05        615.59         5.55 o                         
  -9  10   3         88.48         63.33         4.78 o                         
  -7  10   3        872.13        799.98        12.59 o                         
  -5  10   3        675.21        688.46         8.69 o                         
  -3  10   3         72.28         77.17         3.77 o                         
  -1  10   3        272.70        212.68         3.81 o                         
   1  10   3        733.64        687.58         6.28 o                         
   3  10   3        739.83        744.55         8.02 o                         
   5  10   3        324.27        314.15         4.61 o                         
   7  10   3        245.14        242.10         4.18 o                         
   9  10   3         44.30         31.42         4.35 o                         
 -10  11   3         33.35         35.09         6.26 o                         
  -8  11   3        106.27         82.47         4.81 o                         
  -6  11   3        490.00        534.53         6.26 o                         
  -4  11   3        234.74        253.25         6.25 o                         
  -2  11   3        415.91        425.91         9.96 o                         
   0  11   3        195.86        188.42         3.92 o                         
   2  11   3        129.57        124.90         3.79 o                         
   4  11   3       4334.40       4407.51        27.38 o                         
   6  11   3        300.50        277.59         4.53 o                         
   8  11   3          4.67          6.34         4.40 o                         
  10  11   3         10.91         10.64         4.93 o                         
 -11  12   3        100.83        118.35         9.24 o                         
  -9  12   3        590.42        570.82         6.14 o                         
  -7  12   3         67.33         73.76         5.15 o                         
  -5  12   3        158.67        136.39         4.22 o                         
  -3  12   3         36.28         42.39         4.14 o                         
  -1  12   3       2242.64       2152.90         9.39 o                         
   1  12   3         35.75         47.12         3.33 o                         
   3  12   3        338.86        330.48         4.31 o                         
   5  12   3        528.46        535.06         4.87 o                         
   7  12   3        146.31        148.33         3.77 o                         
   9  12   3         49.85         42.81         4.44 o                         
  11  12   3         68.62         62.95         5.09 o                         
 -10  13   3        157.63        191.46         5.05 o                         
  -8  13   3        206.06        228.17        17.37 o                         
  -6  13   3        368.74        373.37         4.70 o                         
  -4  13   3        157.52        145.35        11.91 o                         
  -2  13   3         83.00         64.82         3.72 o                         
   0  13   3        485.86        476.14         5.68 o                         
   2  13   3        140.78        141.37         3.89 o                         
   4  13   3        578.25        612.40         5.97 o                         
   6  13   3         71.18         71.03         3.89 o                         
   8  13   3          1.45          0.55         4.45 o                         
  10  13   3         62.78         71.55         6.00 o                         
  -9  14   3         12.63         12.42         4.72 o                         
  -7  14   3         29.91         24.52         4.78 o                         
  -5  14   3        101.74        117.13         4.80 o                         
  -3  14   3        134.80        115.90         3.61 o                         
  -1  14   3          0.23         -4.33         3.57 o                         
   1  14   3        141.37        128.63         5.93 o                         
   3  14   3        123.22        115.07         3.77 o                         
   5  14   3        282.26        295.73         4.91 o                         
   7  14   3         20.55         14.45         3.93 o                         
   9  14   3         39.29         58.74         4.85 o                         
  -8  15   3          6.17          8.20         5.46 o                         
  -6  15   3        126.27        143.30         4.62 o                         
  -4  15   3        179.60        202.34         8.74 o                         
  -2  15   3        178.87        183.47         4.26 o                         
   0  15   3         18.41         23.44         4.05 o                         
   2  15   3        166.79        181.11         4.15 o                         
   4  15   3        219.85        212.92         4.62 o                         
   6  15   3          0.44         -2.19         4.52 o                         
   8  15   3         29.12         12.66         5.33 o                         
  -5  16   3        178.76        193.72        12.33 o                         
  -3  16   3         47.76         40.06         4.60 o                         
  -1  16   3          9.09          7.00         4.15 o                         
   1  16   3         96.00        118.24         8.74 o                         
   3  16   3         97.87         98.18         4.59 o                         
   5  16   3        126.58        121.23         9.12 o                         
  -2  17   3         10.33          2.20         4.96 o                         
   0  17   3          8.76          0.53         5.60 o                         
   2  17   3         49.18         15.35         5.01 o                         
   1   1   4       2355.66       2458.93        21.80 o                         
   0   2   4      21388.89      20269.37       140.86 o                         
   2   2   4          1.42          0.31         4.49 o                         
  -1   3   4        893.90        979.71         7.80 o                         
   1   3   4        407.54        347.68         5.09 o                         
   3   3   4        765.76        619.00         6.95 o                         
  -2   4   4        530.09        536.37         8.60 o                         
   0   4   4       6310.51       5829.90        44.52 o                         
   2   4   4        554.02        452.98         5.41 o                         
   4   4   4        500.64        623.78         6.33 o                         
  -3   5   4       4423.11       4455.83        35.03 o                         
  -1   5   4        985.96        902.27         6.30 o                         
   1   5   4        282.44        249.53         4.66 o                         
   3   5   4       5701.23       5404.68        33.06 o                         
   5   5   4        461.31        420.91         5.17 o                         
  -4   6   4       1466.38       1677.30        13.22 o                         
  -2   6   4        325.47        293.24         4.49 o                         
   0   6   4       3712.78       4022.40        12.05 o                         
   2   6   4       2255.24       2404.45        11.72 o                         
   4   6   4       3318.82       3500.61        14.29 o                         
   6   6   4        291.51        319.13         4.74 o                         
  -5   7   4        181.60        213.41         4.34 o                         
  -3   7   4        807.05        867.02        10.53 o                         
  -1   7   4       5028.07       5055.20        30.31 o                         
   1   7   4        587.50        559.37         4.60 o                         
   3   7   4       2445.22       2141.75         9.23 o                         
   5   7   4         52.61         68.62         3.74 o                         
   7   7   4       5144.96       4826.08        40.43 o                         
  -6   8   4       2867.92       2776.80        11.15 o                         
  -4   8   4        196.48        196.92         4.69 o                         
  -2   8   4        263.06        298.21         4.49 o                         
   0   8   4        536.01        580.57         5.42 o                         
   2   8   4        878.42        891.63         5.85 o                         
   4   8   4       1109.13       1200.52        13.26 o                         
   6   8   4        607.76        572.50         5.21 o                         
   8   8   4         92.60        125.82         4.64 o                         
  -7   9   4       1182.25       1185.74         7.21 o                         
  -5   9   4        954.42        971.44         6.04 o                         
  -3   9   4         32.95         19.79         5.58 o                         
  -1   9   4       1030.88        985.43         7.40 o                         
   1   9   4        127.94        175.71         3.65 o                         
   3   9   4        255.91        259.72         3.55 o                         
   5   9   4         31.40         34.85         3.41 o                         
   7   9   4        494.66        481.61         5.39 o                         
   9   9   4         21.79         19.62         4.04 o                         
  -8  10   4         96.74        132.92         4.23 o                         
  -6  10   4        638.71        610.24         7.15 o                         
  -4  10   4        121.05        108.06         4.39 o                         
  -2  10   4        855.02        864.98         5.77 o                         
   0  10   4       1036.53       1103.76         9.00 o                         
   2  10   4         30.66         28.27         2.74 o                         
   4  10   4        428.71        390.55         7.09 o                         
   6  10   4        118.55        128.13         3.96 o                         
   8  10   4         19.56         13.31         3.74 o                         
  10  10   4        117.04        135.14         4.35 o                         
  -9  11   4        115.96        118.49         5.20 o                         
  -7  11   4         42.91         32.11         4.39 o                         
  -5  11   4        328.95        314.89        11.32 o                         
  -3  11   4       1062.19       1037.97        12.18 o                         
  -1  11   4       1015.80       1049.46        10.05 o                         
   1  11   4        228.23        262.79         4.17 o                         
   3  11   4        575.16        634.35         4.91 o                         
   5  11   4         53.43         65.47         3.66 o                         
   7  11   4        406.51        396.12         5.18 o                         
   9  11   4        299.98        341.17         4.95 o                         
  11  11   4          3.24          5.98         4.52 o                         
 -10  12   4          8.04          1.93         5.06 o                         
  -8  12   4         11.98          3.17         4.25 o                         
  -6  12   4        126.59        104.12         4.92 o                         
  -4  12   4        189.17        218.07        20.61 o                         
  -2  12   4        934.29        921.82         5.55 o                         
   0  12   4        246.87        258.70         4.12 o                         
   2  12   4        906.91        995.08         5.17 o                         
   4  12   4        427.59        452.12         4.66 o                         
   6  12   4        629.68        628.05         8.05 o                         
   8  12   4        141.33        136.31         4.37 o                         
  10  12   4        285.61        342.80         8.89 o                         
  12  12   4         18.15          2.40         5.46 o                         
 -11  13   4         59.12         59.17         5.88 o                         
  -9  13   4        107.06        107.90         5.23 o                         
  -7  13   4         77.45         81.07         4.26 o                         
  -5  13   4        175.93        163.21         4.13 o                         
  -3  13   4         14.07          6.34         3.93 o                         
  -1  13   4        608.77        580.25         6.92 o                         
   1  13   4        962.94        987.09         9.43 o                         
   3  13   4         91.90        100.24         4.72 o                         
   5  13   4         39.74         45.75         3.74 o                         
   7  13   4         42.34         31.63         3.93 o                         
   9  13   4        119.71        143.31         4.84 o                         
  11  13   4         44.44         42.58         8.08 o                         
  -8  14   4        122.54        140.20         4.73 o                         
  -6  14   4         23.95         32.85         4.65 o                         
  -4  14   4         69.99         61.77         6.48 o                         
  -2  14   4        257.48        253.80         4.17 o                         
   0  14   4         10.30         10.24         3.85 o                         
   2  14   4         58.78         60.75         3.48 o                         
   4  14   4        398.49        387.37         6.55 o                         
   6  14   4          7.52          5.21         4.28 o                         
   8  14   4        262.76        284.40         8.38 o                         
  -7  15   4          8.28         10.08         4.56 o                         
  -5  15   4         20.64          8.00         4.82 o                         
  -3  15   4          9.01          0.18         4.24 o                         
  -1  15   4        154.35        148.16         4.24 o                         
   1  15   4        102.81        101.41         6.37 o                         
   3  15   4        104.33        134.87         4.24 o                         
   5  15   4         78.83         68.43         4.30 o                         
   7  15   4        116.12        110.24         5.08 o                         
  -6  16   4         90.95         60.09         5.06 o                         
  -4  16   4         74.58         72.52         4.54 o                         
  -2  16   4         26.27         20.77         4.38 o                         
   0  16   4         29.99         25.22         5.02 o                         
   2  16   4         15.84          8.94         4.35 o                         
   4  16   4         49.77         42.11         4.31 o                         
   6  16   4         27.81         18.90         4.74 o                         
  -1  17   4         30.61         12.89         4.80 o                         
   1  17   4          8.95          0.48         5.08 o                         
   0   1   5       9052.13       9235.61        39.44 o                         
  -1   2   5       6793.22       6570.35        58.60 o                         
   1   2   5       1759.72       1728.84        13.73 o                         
  -2   3   5       8677.44       8997.63        64.19 o                         
   0   3   5       9941.60       9578.57        60.47 o                         
   2   3   5       3965.74       4061.35        16.97 o                         
  -3   4   5       5192.87       5100.01        43.59 o                         
  -1   4   5       1166.62       1345.09        10.71 o                         
   3   4   5       1924.83       1912.41        18.93 o                         
  -4   5   5        431.43        464.53         5.32 o                         
  -2   5   5       4480.80       4212.10        28.49 o                         
   0   5   5        267.67        385.05         4.79 o                         
   2   5   5       2869.16       2753.66        16.70 o                         
   4   5   5       1408.66       1656.25        13.54 o                         
  -5   6   5       1993.68       1996.25         8.86 o                         
  -3   6   5       1566.99       1499.17         8.10 o                         
  -1   6   5       1404.29       1412.33        11.69 o                         
   1   6   5        105.77         95.02         3.65 o                         
   3   6   5       2777.87       2740.25        20.55 o                         
   5   6   5        779.01        744.62         8.19 o                         
  -6   7   5        335.63        340.51         4.72 o                         
  -4   7   5        361.54        324.75         4.87 o                         
  -2   7   5         55.88         64.82         3.74 o                         
   0   7   5        810.17        875.34         6.11 o                         
   2   7   5       2426.30       2247.70        10.14 o                         
   4   7   5         91.30         86.71         3.75 o                         
   6   7   5        314.32        276.20         4.37 o                         
  -7   8   5       1178.36       1177.24         8.23 o                         
  -5   8   5         61.11         74.89         3.79 o                         
  -3   8   5        633.06        616.12         5.85 o                         
  -1   8   5        249.99        272.81         4.13 o                         
   1   8   5         63.82         51.86         3.53 o                         
   3   8   5        720.93        667.87         4.46 o                         
   5   8   5        921.76       1006.02         6.20 o                         
   7   8   5       1073.74       1082.15        11.79 o                         
  -8   9   5        542.17        534.33         7.26 o                         
  -6   9   5       1079.37        935.90        12.64 o                         
  -4   9   5       1274.58       1372.83        12.20 o                         
  -2   9   5        269.81        274.27         4.11 o                         
   0   9   5        614.97        614.10         5.65 o                         
   2   9   5       1252.60       1280.01        10.34 o                         
   4   9   5        421.98        365.85         4.42 o                         
   6   9   5       1382.68       1396.89        10.39 o                         
   8   9   5        312.84        289.23         5.19 o                         
  -9  10   5        114.49        126.61         4.79 o                         
  -7  10   5       1385.32       1495.59        18.56 o                         
  -5  10   5        868.07        827.33         8.94 o                         
  -3  10   5       2699.03       2594.67        24.23 o                         
  -1  10   5        952.22        951.92         6.84 o                         
   1  10   5        593.12        551.86         4.30 o                         
   3  10   5         99.47         92.36         3.39 o                         
   5  10   5         11.43          3.40         4.68 o                         
   7  10   5          7.59          4.78         3.93 o                         
   9  10   5         76.13         77.93         3.91 o                         
 -10  11   5         41.74         22.70         6.85 o                         
  -8  11   5        225.05        239.55         4.78 o                         
  -6  11   5        481.58        385.17         5.19 o                         
  -4  11   5        529.68        536.99        44.98 o                         
  -2  11   5       1576.78       1537.48         7.48 o                         
   0  11   5        616.32        620.21         4.89 o                         
   2  11   5       1557.59       1534.69         7.61 o                         
   4  11   5        484.76        463.30        10.10 o                         
   6  11   5        114.26        115.38         4.37 o                         
   8  11   5        305.60        329.41         4.74 o                         
  10  11   5         92.06         88.87         4.69 o                         
 -11  12   5         10.05          9.94         5.44 o                         
  -9  12   5         37.19         33.49         4.64 o                         
  -7  12   5         22.45         17.02         4.28 o                         
  -5  12   5        132.50        121.61         4.65 o                         
  -3  12   5        254.51        250.74         4.63 o                         
  -1  12   5        217.80        249.76         7.19 o                         
   1  12   5        231.09        259.91         3.97 o                         
   3  12   5        234.67        244.32         3.92 o                         
   5  12   5         46.94         66.65         4.10 o                         
   7  12   5         32.26         30.22         3.53 o                         
   9  12   5          3.42         -2.93         4.09 o                         
  11  12   5         74.04         93.27         6.40 o                         
 -10  13   5        249.02        269.32        28.52 o                         
  -8  13   5        179.95        187.43         4.95 o                         
  -6  13   5         82.16         82.28         5.63 o                         
  -4  13   5         76.49         97.13         3.92 o                         
  -2  13   5        270.31        311.13         4.97 o                         
   0  13   5        340.94        320.89         5.71 o                         
   2  13   5         66.41         62.79         3.68 o                         
   4  13   5        230.84        259.98         5.51 o                         
   6  13   5        111.28        119.61         4.13 o                         
   8  13   5          3.02         -0.17         3.60 o                         
  10  13   5         51.59         38.96         8.19 o                         
  -9  14   5         17.98         -1.05         5.03 o                         
  -7  14   5        164.91        197.69         5.65 o                         
  -5  14   5        262.63        251.95         6.82 o                         
  -3  14   5          3.65         11.14         4.18 o                         
  -1  14   5         25.22         24.59         3.63 o                         
   1  14   5        183.78        235.65         5.29 o                         
   3  14   5       1333.13       1415.59        11.40 o                         
   5  14   5        365.63        378.71         5.08 o                         
   7  14   5         21.70          9.70         4.29 o                         
   9  14   5        195.60        221.40         5.12 o                         
  -6  15   5         69.05         68.65         4.75 o                         
  -4  15   5         21.15         18.81         4.80 o                         
  -2  15   5          3.49          4.96         4.12 o                         
   0  15   5         36.19         34.95         3.82 o                         
   2  15   5        425.18        458.61        13.19 o                         
   4  15   5        282.24        308.82        14.39 o                         
   6  15   5        154.64        133.01        10.11 o                         
  -5  16   5        133.24        135.55         8.39 o                         
  -3  16   5         23.37         15.24         3.96 o                         
  -1  16   5        256.24        295.94         6.06 o                         
   1  16   5         45.19         12.60         4.84 o                         
   3  16   5         61.38         44.69         4.68 o                         
   5  16   5         34.35         21.07         5.19 o                         
   1   1   6       7245.64       7157.65        37.42 o                         
   0   2   6       4113.13       4084.14        28.95 o                         
   2   2   6        913.32        920.05         6.46 o                         
  -1   3   6       2952.45       2518.87        14.84 o                         
   1   3   6        649.23        857.13         6.57 o                         
   3   3   6       4260.73       4040.40        24.02 o                         
  -2   4   6       8185.77       8236.50        45.49 o                         
   0   4   6       2836.73       2748.52        23.37 o                         
   2   4   6       2132.19       2490.74        15.14 o                         
   4   4   6       1886.14       2060.63        13.96 o                         
  -3   5   6       1282.42       1316.20        17.33 o                         
  -1   5   6       2228.21       2214.84        18.31 o                         
   1   5   6       5339.51       5393.53        20.17 o                         
   3   5   6       2543.09       2599.27        11.56 o                         
   5   5   6       2548.88       2443.60        13.30 o                         
  -4   6   6        395.09        406.79         4.90 o                         
  -2   6   6       2522.63       2435.29        15.80 o                         
   0   6   6        350.68        435.54         4.66 o                         
   2   6   6       4418.65       4487.12        29.25 o                         
   4   6   6        523.00        486.11         5.35 o                         
   6   6   6        242.36        275.17         5.29 o                         
  -5   7   6       1558.32       1538.59        15.01 o                         
  -3   7   6        795.10        779.25         6.96 o                         
  -1   7   6        141.77        160.55         3.70 o                         
   1   7   6       1561.28       1345.33         7.80 o                         
   3   7   6        305.44        316.14         4.51 o                         
   5   7   6        660.42        724.88         5.62 o                         
   7   7   6        359.79        398.65         5.60 o                         
  -6   8   6        999.41       1000.78         9.73 o                         
  -4   8   6       3154.69       2925.17        26.93 o                         
  -2   8   6       1833.58       1775.08        12.79 o                         
   0   8   6       1477.19       1423.76        11.89 o                         
   2   8   6         70.92         64.91         3.55 o                         
   4   8   6         13.68          9.44         3.42 o                         
   6   8   6        288.63        295.41         6.10 o                         
   8   8   6         58.12         58.05         4.11 o                         
  -7   9   6        149.63        152.59         4.48 o                         
  -5   9   6       2172.21       2174.67        19.24 o                         
  -3   9   6         79.05         50.00         4.27 o                         
  -1   9   6        117.03        140.95         3.33 o                         
   1   9   6        266.11        252.87         3.72 o                         
   3   9   6        236.30        233.22         4.18 o                         
   5   9   6       2882.59       2841.90        25.66 o                         
   7   9   6        783.44        838.50         6.17 o                         
   9   9   6        232.72        233.98         5.43 o                         
  -8  10   6          1.05         -0.61         4.52 o                         
  -6  10   6        333.96        345.01         6.57 o                         
  -4  10   6        165.36        170.08         4.79 o                         
  -2  10   6        273.46        314.96         6.62 o                         
   0  10   6         66.49         77.61         3.64 o                         
   2  10   6        161.44        170.12         3.87 o                         
   4  10   6        673.18        695.19         5.58 o                         
   6  10   6        961.62        881.18         6.04 o                         
   8  10   6        191.08        157.50         5.39 o                         
  10  10   6        118.91        122.36        11.55 o                         
  -9  11   6        116.53        124.63         4.69 o                         
  -7  11   6        239.19        315.69        11.45 o                         
  -5  11   6        283.00        269.09        25.66 o                         
  -3  11   6        949.55        963.93        12.31 o                         
  -1  11   6        312.90        305.53         6.16 o                         
   1  11   6        299.26        297.98         7.26 o                         
   3  11   6        211.71        254.03         3.75 o                         
   5  11   6        237.06        250.04         4.16 o                         
   7  11   6        161.94        178.49         4.05 o                         
   9  11   6        105.02        106.83        11.15 o                         
  11  11   6        186.85        176.55         8.23 o                         
 -10  12   6        121.53        124.13         5.39 o                         
  -8  12   6         80.96         83.76         5.50 o                         
  -6  12   6        102.24        108.44         8.47 o                         
  -4  12   6        154.19        158.43         5.18 o                         
  -2  12   6        642.37        693.25         5.60 o                         
   0  12   6        239.78        301.46         5.12 o                         
   2  12   6        403.26        447.96         6.07 o                         
   4  12   6        187.54        189.76        12.75 o                         
   6  12   6        391.73        404.20         6.96 o                         
   8  12   6          3.47          0.64         3.99 o                         
  10  12   6         19.29          7.25         6.02 o                         
  -9  13   6         32.73         24.14         5.40 o                         
  -7  13   6        216.85        219.94         5.84 o                         
  -5  13   6         56.11         48.20         4.56 o                         
  -3  13   6        444.81        477.52         5.31 o                         
  -1  13   6        311.57        311.61         4.36 o                         
   1  13   6       1278.57       1362.62         9.08 o                         
   3  13   6        249.24        288.51         4.26 o                         
   5  13   6        457.03        516.03         5.78 o                         
   7  13   6         14.60         11.10         3.78 o                         
   9  13   6         32.57         26.36         4.79 o                         
  -8  14   6         83.28        106.90         5.00 o                         
  -6  14   6         94.27         66.25         9.29 o                         
  -4  14   6         38.85         44.31         4.26 o                         
  -2  14   6        227.84        219.30         5.16 o                         
   0  14   6        245.10        218.35         4.26 o                         
   2  14   6        421.48        390.32         6.90 o                         
   4  14   6        616.07        630.52        26.16 o                         
   6  14   6         18.31         15.15         4.43 o                         
   8  14   6        102.68        119.74         4.80 o                         
  -7  15   6        482.33        576.91        14.94 o                         
  -5  15   6          3.94         -2.55         4.78 o                         
  -3  15   6          2.05          5.59         4.25 o                         
  -1  15   6        111.61         83.63         3.71 o                         
   1  15   6        280.92        268.09         5.05 o                         
   3  15   6         52.20         49.44         4.36 o                         
   5  15   6         87.54         83.56         4.67 o                         
   7  15   6         63.47         46.81         5.09 o                         
  -4  16   6         14.10         14.37         4.97 o                         
  -2  16   6          1.27         -3.20         4.38 o                         
   0  16   6        260.21        266.82         6.49 o                         
   2  16   6        149.30        128.47         4.81 o                         
   4  16   6         44.12         12.48         5.25 o                         
   0   1   7       2007.75       2051.40        14.89 o                         
  -1   2   7       8519.00       9102.16        64.50 o                         
   1   2   7       3019.36       3374.49        22.24 o                         
  -2   3   7        632.53        627.03         6.21 o                         
   0   3   7       1306.29       1601.70        11.54 o                         
   2   3   7       3366.65       3355.31        17.59 o                         
  -3   4   7        330.91        339.28         4.71 o                         
  -1   4   7        124.12         82.08         3.60 o                         
   1   4   7        260.60        284.00         4.55 o                         
   3   4   7        431.60        312.25         4.40 o                         
  -4   5   7        212.59        222.39         4.42 o                         
  -2   5   7       1637.36       1584.58         7.20 o                         
   0   5   7        656.11        605.96         5.78 o                         
   2   5   7       5133.96       5254.35        29.28 o                         
   4   5   7       2444.58       2314.27        29.63 o                         
  -5   6   7        524.65        520.00         7.16 o                         
  -3   6   7       1029.05       1105.11         7.12 o                         
  -1   6   7        868.04        909.00         6.02 o                         
   1   6   7       4323.73       4350.62        26.90 o                         
   3   6   7        357.98        435.23         7.18 o                         
   5   6   7        665.18        583.25         7.65 o                         
  -6   7   7         68.81         66.18         4.32 o                         
  -4   7   7         15.14         19.40         3.26 o                         
  -2   7   7        198.07        236.37         4.51 o                         
   0   7   7         65.68         94.22         3.58 o                         
   2   7   7        324.20        324.54         4.67 o                         
   4   7   7        153.73        169.48         4.10 o                         
   6   7   7        339.89        385.57         4.94 o                         
  -7   8   7        104.26         93.39         4.08 o                         
  -5   8   7        579.82        619.98         6.02 o                         
  -3   8   7       2994.44       2792.12        22.07 o                         
  -1   8   7       1645.98       1578.11         8.20 o                         
   1   8   7         15.96         20.47         3.18 o                         
   3   8   7         50.41         54.74         3.48 o                         
   5   8   7       2287.94       2368.37        19.07 o                         
   7   8   7        209.88        237.96         5.19 o                         
  -8   9   7        939.86        954.72        10.85 o                         
  -6   9   7       1621.79       1622.94         7.86 o                         
  -4   9   7        125.56        134.86         4.94 o                         
  -2   9   7       2247.43       2430.06        16.41 o                         
   0   9   7        108.24         97.03         3.14 o                         
   2   9   7        603.60        597.88         4.41 o                         
   4   9   7        844.21        796.12         6.23 o                         
   6   9   7        942.87        890.05        11.35 o                         
   8   9   7        915.60       1014.98        13.09 o                         
  -9  10   7        201.49        204.00         4.72 o                         
  -7  10   7        242.01        266.25         6.12 o                         
  -5  10   7       1002.48        920.66         6.10 o                         
  -3  10   7       1526.36       1580.75        10.54 o                         
  -1  10   7         88.47         97.23         3.65 o                         
   1  10   7         30.51         30.98         3.40 o                         
   3  10   7        160.31        165.73         3.93 o                         
   5  10   7        946.32        986.20         8.20 o                         
   7  10   7         37.11         46.04         4.14 o                         
   9  10   7        228.13        219.48         5.07 o                         
 -10  11   7        159.10        161.04         6.10 o                         
  -8  11   7         37.21         45.59         4.98 o                         
  -6  11   7        227.89        202.81         5.84 o                         
  -4  11   7        684.00        662.28         5.74 o                         
  -2  11   7       1132.24       1191.94        10.48 o                         
   0  11   7        477.25        532.89         4.94 o                         
   2  11   7        568.79        572.82         4.80 o                         
   4  11   7       2357.48       2504.20        11.35 o                         
   6  11   7         39.53         33.17         3.83 o                         
   8  11   7         38.63         59.39         4.49 o                         
  10  11   7         10.62         12.18         4.64 o                         
 -11  12   7        206.35        229.18         9.93 o                         
  -9  12   7         61.64         62.20         5.51 o                         
  -7  12   7         26.75         29.12         5.41 o                         
  -5  12   7        414.46        412.64         8.49 o                         
  -3  12   7         16.46         17.03         3.74 o                         
  -1  12   7       1224.08       1171.68         8.21 o                         
   1  12   7        394.04        432.47         4.26 o                         
   3  12   7       1247.48       1176.31        15.90 o                         
   5  12   7        180.97        186.10         4.21 o                         
   7  12   7         32.22         17.86         4.45 o                         
   9  12   7          5.31          0.82         4.39 o                         
  11  12   7        103.41        102.85        10.63 o                         
 -10  13   7         25.23         15.65         5.80 o                         
  -8  13   7        220.99        206.96         5.44 o                         
  -6  13   7        536.21        548.44         7.80 o                         
  -4  13   7          3.30         -3.12         4.32 o                         
  -2  13   7         27.95         27.72         4.22 o                         
   0  13   7        832.82        827.77         7.55 o                         
   2  13   7        165.59        153.24         3.65 o                         
   4  13   7        263.66        242.63        16.93 o                         
   6  13   7         38.23         33.40         4.14 o                         
   8  13   7         10.29          8.90         4.41 o                         
  10  13   7         10.32          0.28         4.79 o                         
  -7  14   7         77.55         59.08         5.17 o                         
  -5  14   7          3.19          4.83         4.91 o                         
  -3  14   7         45.61         48.23         4.07 o                         
  -1  14   7        269.96        283.28         5.22 o                         
   1  14   7        604.22        637.35         5.44 o                         
   3  14   7        113.16        117.31         9.19 o                         
   5  14   7         27.96         26.77         4.11 o                         
   7  14   7         47.95         31.93         4.62 o                         
  -6  15   7         68.00         56.50         9.36 o                         
  -4  15   7         30.97         21.01         4.81 o                         
  -2  15   7         54.48         53.18         6.28 o                         
   0  15   7         55.60         40.83         4.18 o                         
   2  15   7         23.54         18.71         4.53 o                         
   4  15   7        308.77        346.80         7.59 o                         
   6  15   7        101.86        102.62         5.24 o                         
  -3  16   7          6.11         -1.58         5.04 o                         
  -1  16   7         26.37         30.42         4.61 o                         
   1  16   7        105.80         62.68         7.20 o                         
   3  16   7        142.84        140.79        11.43 o                         
   0   0   8       5514.33       5490.45       175.51 o                         
   1   1   8        525.93        398.19         4.77 o                         
   0   2   8       1218.63       1318.56         8.11 o                         
   2   2   8        656.81        610.20         7.05 o                         
  -1   3   8       1593.00       1695.95        10.41 o                         
   1   3   8       3519.36       3667.52        19.48 o                         
   3   3   8        208.24        198.77         3.97 o                         
  -2   4   8       4359.23       4762.34        42.91 o                         
   0   4   8       6361.72       6716.46        30.88 o                         
   2   4   8       1960.42       1647.79        15.52 o                         
   4   4   8        424.12        454.90         4.64 o                         
  -3   5   8        218.50        233.88         4.44 o                         
  -1   5   8       4097.02       4064.18        24.52 o                         
   1   5   8        782.50        682.76         7.79 o                         
   3   5   8        543.11        531.97         6.67 o                         
   5   5   8        609.77        623.14         8.17 o                         
  -4   6   8        387.69        415.57         5.19 o                         
  -2   6   8         44.20         32.09         3.69 o                         
   0   6   8       1522.68       1538.83        13.33 o                         
   2   6   8       1029.68        954.70         6.16 o                         
   4   6   8        566.53        579.22         5.44 o                         
   6   6   8       1050.09       1020.61        11.82 o                         
  -5   7   8        602.98        635.59         6.57 o                         
  -3   7   8       1058.46        974.47         6.89 o                         
  -1   7   8       1381.79       1395.33         6.99 o                         
   1   7   8        375.80        398.00         6.92 o                         
   3   7   8        449.28        402.19         4.64 o                         
   5   7   8       1681.18       1759.81         8.49 o                         
   7   7   8       4983.04       4943.43        17.50 o                         
  -6   8   8        101.67         78.48         4.57 o                         
  -4   8   8        159.68        156.75         4.13 o                         
  -2   8   8        297.89        293.82         4.38 o                         
   0   8   8        442.57        433.23         4.96 o                         
   2   8   8        397.35        396.70         4.76 o                         
   4   8   8       1144.20       1219.92        10.68 o                         
   6   8   8        603.48        552.06         9.55 o                         
   8   8   8          5.26         24.84         6.11 o                         
  -7   9   8        292.37        294.47         7.62 o                         
  -5   9   8        223.92        225.30         4.86 o                         
  -3   9   8        938.32        916.40        10.97 o                         
  -1   9   8       1474.22       1328.53        10.70 o                         
   1   9   8        138.84        121.18         4.19 o                         
   3   9   8         67.13         75.82         3.75 o                         
   5   9   8         32.77         37.34         3.96 o                         
   7   9   8        758.22        829.82         7.93 o                         
   9   9   8        146.82        148.72         4.73 o                         
  -8  10   8         99.06        111.25         6.42 o                         
  -6  10   8        326.21        309.62         5.48 o                         
  -4  10   8        138.75        132.74         4.11 o                         
  -2  10   8       1521.28       1559.80        13.96 o                         
   0  10   8        476.76        442.46         6.22 o                         
   2  10   8        219.54        191.79         4.09 o                         
   4  10   8        889.29        892.38        11.44 o                         
   6  10   8        459.92        489.59         6.04 o                         
   8  10   8         79.35         80.00         4.24 o                         
  10  10   8         76.93         95.00         7.03 o                         
  -9  11   8         38.05         33.18         5.21 o                         
  -7  11   8        244.71        223.32         7.19 o                         
  -5  11   8        785.39        826.36         5.94 o                         
  -3  11   8        618.28        705.46         6.01 o                         
  -1  11   8       1439.63       1441.54         6.94 o                         
   1  11   8        412.17        414.31         4.39 o                         
   3  11   8        477.87        516.97         5.21 o                         
   5  11   8         56.76         63.94         3.96 o                         
   7  11   8        131.41        105.61         4.70 o                         
   9  11   8        126.48        135.97         4.91 o                         
  11  11   8         10.30          7.40         5.12 o                         
 -10  12   8          5.16          6.00         5.79 o                         
  -8  12   8         20.07         11.85         4.90 o                         
  -6  12   8         46.93         39.43         5.62 o                         
  -4  12   8         20.58         35.36         4.26 o                         
  -2  12   8        254.48        259.81         4.98 o                         
   0  12   8        282.60        281.75         4.30 o                         
   2  12   8        715.51        822.22         5.30 o                         
   4  12   8         39.24         51.63         3.81 o                         
   6  12   8        121.49        124.70         5.29 o                         
   8  12   8        158.60        174.87         5.27 o                         
  10  12   8        277.71        291.66         5.94 o                         
  -9  13   8        125.60        140.65         6.70 o                         
  -7  13   8         37.71         48.93         4.82 o                         
  -5  13   8        478.93        520.87         5.33 o                         
  -3  13   8         10.23          4.66         4.17 o                         
  -1  13   8        173.25        180.69         4.23 o                         
   1  13   8        181.37        193.93         7.80 o                         
   3  13   8        355.69        420.24         5.79 o                         
   5  13   8         43.78         29.41         5.20 o                         
   7  13   8         14.43         10.20         4.64 o                         
   9  13   8        228.59        269.19         8.43 o                         
  -8  14   8         15.92         14.05         5.79 o                         
  -6  14   8        131.55        164.46         5.44 o                         
  -4  14   8          7.62          9.93         4.01 o                         
  -2  14   8         84.53        102.82         5.09 o                         
   0  14   8        113.70        127.97         4.16 o                         
   2  14   8       1314.82       1361.65        11.99 o                         
   4  14   8        609.17        630.37        10.09 o                         
   6  14   8         94.94         78.69         6.75 o                         
   8  14   8        126.11        126.93         8.26 o                         
  -5  15   8        124.03        136.68         5.33 o                         
  -3  15   8         62.04         39.04         4.52 o                         
  -1  15   8          6.39          4.38         4.22 o                         
   1  15   8         37.29         34.46         5.42 o                         
   3  15   8         98.97        132.34         5.13 o                         
   5  15   8        311.37        331.17         6.00 o                         
  -2  16   8         65.75         64.77         8.46 o                         
   0  16   8          6.99          5.04         4.97 o                         
   2  16   8         56.41         35.71         5.33 o                         
   0   1   9       1490.01       1484.52         7.13 o                         
  -1   2   9       1514.92       1518.26        11.89 o                         
   1   2   9       1722.93       1914.41         9.98 o                         
  -2   3   9        502.11        512.68         6.18 o                         
   0   3   9       6008.84       6289.25        29.59 o                         
   2   3   9       1085.18       1253.76         7.60 o                         
  -3   4   9        263.78        301.31         4.28 o                         
  -1   4   9        696.38        650.67         6.70 o                         
   1   4   9        338.82        406.54         5.15 o                         
   3   4   9        710.73        649.72         5.63 o                         
  -4   5   9        596.84        615.66         5.46 o                         
  -2   5   9       1999.62       2083.40        14.30 o                         
   0   5   9       1554.78       1580.57        16.19 o                         
   2   5   9        624.26        618.37         5.08 o                         
   4   5   9        917.63       1025.51         5.92 o                         
  -5   6   9       3181.92       3128.31        24.69 o                         
  -3   6   9       1079.11       1019.28         6.29 o                         
  -1   6   9        266.93        269.16         4.32 o                         
   1   6   9        463.18        468.42         4.67 o                         
   3   6   9       1763.49       1973.14        16.19 o                         
   5   6   9        428.68        396.54         5.24 o                         
  -6   7   9        104.69        108.69         6.09 o                         
  -4   7   9       2515.16       2497.28        23.16 o                         
  -2   7   9        333.64        355.73         4.29 o                         
   0   7   9        465.61        423.93         4.23 o                         
   2   7   9        846.98        856.37         8.57 o                         
   4   7   9        459.00        494.48         7.45 o                         
   6   7   9       1080.11       1091.31        10.44 o                         
  -7   8   9        106.73        119.96         5.08 o                         
  -5   8   9        482.90        501.71         5.79 o                         
  -3   8   9       1315.56       1311.52        11.72 o                         
  -1   8   9        262.25        312.77         4.40 o                         
   1   8   9         60.90         68.46         5.93 o                         
   3   8   9        825.84        745.42         5.81 o                         
   5   8   9        675.10        617.76         5.85 o                         
   7   8   9         97.84         84.20         6.06 o                         
  -8   9   9        392.98        405.53         9.13 o                         
  -6   9   9        304.72        325.69         9.49 o                         
  -4   9   9        742.26        764.27         9.41 o                         
  -2   9   9       1103.27       1024.46         6.26 o                         
   0   9   9        272.77        282.55         3.97 o                         
   2   9   9        182.17        186.04         4.46 o                         
   4   9   9        310.78        329.14         4.86 o                         
   6   9   9        243.34        241.99         4.99 o                         
   8   9   9         53.65         57.34         4.27 o                         
  -9  10   9        169.58        214.05         5.44 o                         
  -7  10   9        186.18        162.80         8.50 o                         
  -5  10   9         40.05         48.39         6.66 o                         
  -3  10   9        598.57        634.85         8.16 o                         
  -1  10   9        290.76        316.33         4.60 o                         
   1  10   9        279.04        229.77         8.18 o                         
   3  10   9         14.23         17.33         3.93 o                         
   5  10   9         92.13        100.04         3.85 o                         
   7  10   9        167.33        166.87         4.90 o                         
   9  10   9        152.06        144.04         5.38 o                         
 -10  11   9         41.13         17.37         5.14 o                         
  -8  11   9         38.29         37.92         4.78 o                         
  -6  11   9         95.89         71.76         5.89 o                         
  -4  11   9        557.39        653.57        10.70 o                         
  -2  11   9        148.14        136.82         3.99 o                         
   0  11   9        966.34       1034.66         7.36 o                         
   2  11   9        514.89        478.36         6.24 o                         
   4  11   9       1175.94       1257.90         7.52 o                         
   6  11   9         51.19         37.67         4.26 o                         
   8  11   9         59.97         63.35         5.10 o                         
  10  11   9          5.48          0.16         5.18 o                         
  -9  12   9          3.46          8.74         5.79 o                         
  -7  12   9         17.76         12.69         4.92 o                         
  -5  12   9          9.96          3.73         4.21 o                         
  -3  12   9         39.55         33.19         4.08 o                         
  -1  12   9        215.96        239.77         4.64 o                         
   1  12   9        620.09        558.45         4.60 o                         
   3  12   9        630.18        654.90        22.24 o                         
   5  12   9        326.86        326.98        10.80 o                         
   7  12   9         38.22         29.57         4.39 o                         
   9  12   9         30.64         20.58         5.25 o                         
  -8  13   9         47.15         62.25        11.91 o                         
  -6  13   9        218.82        225.39         5.11 o                         
  -4  13   9        312.18        351.78         5.06 o                         
  -2  13   9        127.31        145.42         5.08 o                         
   0  13   9        751.73        747.16         6.07 o                         
   2  13   9        465.53        563.77         5.62 o                         
   4  13   9        231.48        277.84         4.66 o                         
   6  13   9         37.39         47.24         4.74 o                         
   8  13   9          3.16          5.25         4.89 o                         
  -7  14   9         68.14         68.97         5.88 o                         
  -5  14   9        281.67        334.69         5.41 o                         
  -3  14   9        212.87        229.53         4.65 o                         
  -1  14   9         23.76         19.24         3.86 o                         
   1  14   9          3.81         -0.05         3.70 o                         
   3  14   9        859.58        825.17        49.48 o                         
   5  14   9        164.11        186.10         4.72 o                         
   7  14   9         41.14         29.57         5.12 o                         
  -4  15   9          9.58          8.79         5.35 o                         
  -2  15   9          8.13          7.44         4.59 o                         
   0  15   9         79.59         65.35         8.30 o                         
   2  15   9        207.02        226.21        12.52 o                         
   4  15   9        371.89        411.02         6.00 o                         
   1   1  10        436.02        446.06         6.24 o                         
   0   2  10       1506.54       1458.14         9.45 o                         
   2   2  10        772.49        786.01         6.41 o                         
  -1   3  10        845.08        781.85         5.71 o                         
   1   3  10        789.11        907.15         7.45 o                         
   3   3  10         16.66         25.80         3.70 o                         
  -2   4  10        349.37        347.52         4.79 o                         
   0   4  10        969.21       1004.30         6.69 o                         
   2   4  10       1723.13       1694.22         7.39 o                         
   4   4  10         65.99         66.68         3.53 o                         
  -3   5  10         60.97         72.35         4.12 o                         
  -1   5  10        681.97        584.98         5.84 o                         
   1   5  10       1031.35       1108.68         6.39 o                         
   3   5  10        396.93        423.18         4.78 o                         
   5   5  10         10.00          3.74         3.66 o                         
  -4   6  10        251.98        246.94         4.40 o                         
  -2   6  10        206.24        212.37         3.98 o                         
   0   6  10         10.35          6.92         3.98 o                         
   2   6  10        392.54        371.41         4.40 o                         
   4   6  10        768.67        814.93         8.63 o                         
   6   6  10        241.18        223.44         4.87 o                         
  -5   7  10        330.74        358.43         4.93 o                         
  -3   7  10       1950.70       1826.68         9.04 o                         
  -1   7  10        398.98        418.34         4.30 o                         
   1   7  10        403.11        375.27         4.66 o                         
   3   7  10         50.76         62.58         3.78 o                         
   5   7  10        186.17        218.41        17.84 o                         
   7   7  10        168.55        146.69         6.73 o                         
  -6   8  10        154.16        184.67         8.47 o                         
  -4   8  10       1143.86       1219.04         9.62 o                         
  -2   8  10        120.10        131.28         4.44 o                         
   0   8  10        242.22        223.36         4.59 o                         
   2   8  10        275.26        291.57         4.83 o                         
   4   8  10        713.38        720.85         5.60 o                         
   6   8  10        886.07        918.54         8.34 o                         
   8   8  10         80.06         69.58        13.23 o                         
  -7   9  10          6.08          6.31         5.09 o                         
  -5   9  10       1386.87       1467.16        16.01 o                         
  -3   9  10        438.94        372.39        13.14 o                         
  -1   9  10        278.78        265.78         4.50 o                         
   1   9  10        471.11        492.12         4.63 o                         
   3   9  10        505.48        528.23         5.51 o                         
   5   9  10        802.08        793.97         8.77 o                         
   7   9  10        110.30         99.66         4.79 o                         
   9   9  10         47.61         73.13         4.89 o                         
  -8  10  10         31.60         40.75         5.76 o                         
  -6  10  10        126.79        137.95         5.05 o                         
  -4  10  10        877.38        912.79         7.84 o                         
  -2  10  10        403.44        382.14         4.77 o                         
   0  10  10        108.96        115.18         3.71 o                         
   2  10  10        144.63        156.00         4.60 o                         
   4  10  10        162.21        169.25         5.64 o                         
   6  10  10        668.68        621.63         5.70 o                         
   8  10  10         47.05         33.69         5.80 o                         
  10  10  10         64.72         72.37         6.91 o                         
  -9  11  10        228.04        254.56         5.76 o                         
  -7  11  10        306.27        353.65         5.54 o                         
  -5  11  10        125.57        137.65         6.24 o                         
  -3  11  10         93.34         86.48         4.26 o                         
  -1  11  10        401.32        413.50         6.58 o                         
   1  11  10        210.80        247.38         5.14 o                         
   3  11  10         75.23         77.52         3.94 o                         
   5  11  10        209.88        218.75         4.66 o                         
   7  11  10        192.49        199.81         4.97 o                         
   9  11  10          2.03          8.31         5.54 o                         
  11  11  10         13.56         13.51         6.93 o                         
  -8  12  10        134.99        186.31         7.50 o                         
  -6  12  10         79.81         97.07         4.50 o                         
  -4  12  10          2.08          1.93         4.16 o                         
  -2  12  10        108.80        131.97         4.03 o                         
   0  12  10         62.99         63.30         6.55 o                         
   2  12  10        124.05        118.51         4.01 o                         
   4  12  10        159.62        173.30         4.55 o                         
   6  12  10          0.19         -0.06         4.40 o                         
   8  12  10         16.84         23.39         7.27 o                         
  -7  13  10        136.51        107.89         5.49 o                         
  -5  13  10         75.91         65.96         5.62 o                         
  -3  13  10         27.19         14.74         4.09 o                         
  -1  13  10        174.51        168.56         4.19 o                         
   1  13  10        694.62        722.32        34.49 o                         
   3  13  10        160.46        175.81         3.94 o                         
   5  13  10         94.01         99.04         4.95 o                         
   7  13  10         21.93          8.54         4.43 o                         
  -6  14  10         41.46         19.81         6.19 o                         
  -4  14  10         29.85         25.43         5.24 o                         
  -2  14  10         45.19         40.19         5.25 o                         
   0  14  10        229.66        212.33        11.41 o                         
   2  14  10        155.01        153.57         7.09 o                         
   4  14  10          8.46          7.14         4.80 o                         
   6  14  10         36.64         28.73         5.49 o                         
  -3  15  10         16.69          7.61         5.74 o                         
  -1  15  10         27.28         12.13         4.30 o                         
   1  15  10        100.54         96.62        11.48 o                         
   3  15  10         82.48         79.46         5.80 o                         
   0   1  11        329.07        367.56         4.85 o                         
  -1   2  11        761.24        882.10         8.16 o                         
   1   2  11       1024.98       1050.67         7.76 o                         
  -2   3  11        870.42        747.15         5.78 o                         
   0   3  11        275.30        250.24         4.23 o                         
   2   3  11        651.72        661.66         5.44 o                         
  -3   4  11        214.20        201.15         4.09 o                         
  -1   4  11        941.73        904.14         5.91 o                         
   1   4  11       1110.31       1130.75        10.03 o                         
   3   4  11        511.53        556.65         5.41 o                         
  -4   5  11        333.34        314.89         6.19 o                         
  -2   5  11       2061.03       1931.26        18.90 o                         
   0   5  11       1574.55       1566.58         7.00 o                         
   2   5  11        453.20        403.73         6.82 o                         
   4   5  11        328.98        288.53         4.23 o                         
  -5   6  11        310.63        324.91         4.74 o                         
  -3   6  11        221.42        226.71         4.27 o                         
  -1   6  11        973.60        999.26        10.69 o                         
   1   6  11        385.22        379.38         6.04 o                         
   3   6  11         13.62          8.68         3.37 o                         
   5   6  11       1617.90       1608.24         9.56 o                         
  -6   7  11        751.45        770.76         6.19 o                         
  -4   7  11        211.01        217.98         4.64 o                         
  -2   7  11        365.85        315.84         5.58 o                         
   0   7  11        171.61        157.78         4.23 o                         
   2   7  11        291.79        301.23         5.70 o                         
   4   7  11        261.05        267.83         4.61 o                         
   6   7  11         97.01        107.63         4.03 o                         
  -7   8  11         86.50         72.39         5.95 o                         
  -5   8  11        446.57        424.42         6.07 o                         
  -3   8  11        132.01        133.11         4.13 o                         
  -1   8  11        225.85        235.08        10.53 o                         
   1   8  11        490.12        503.20         5.42 o                         
   3   8  11        543.63        511.19         5.91 o                         
   5   8  11        292.30        288.88         4.75 o                         
   7   8  11        814.31        857.50        14.00 o                         
  -8   9  11         68.14         78.06         4.84 o                         
  -6   9  11        254.08        275.44         8.63 o                         
  -4   9  11        508.86        495.50         8.60 o                         
  -2   9  11       1963.06       2038.20        14.88 o                         
   0   9  11         35.56         29.81         3.58 o                         
   2   9  11        939.94        935.67         8.08 o                         
   4   9  11        116.67        144.71         4.20 o                         
   6   9  11        416.56        411.74        11.63 o                         
   8   9  11        302.25        329.33         6.01 o                         
  -9  10  11         52.02         57.35         5.44 o                         
  -7  10  11         37.60         25.48         4.93 o                         
  -5  10  11        678.16        686.84         5.95 o                         
  -3  10  11        541.02        567.62        47.83 o                         
  -1  10  11         64.06         73.02         3.86 o                         
   1  10  11        427.33        434.63         5.00 o                         
   3  10  11        506.58        509.39         6.33 o                         
   5  10  11        210.72        214.13         5.25 o                         
   7  10  11        284.25        294.55         6.29 o                         
   9  10  11         21.72         10.66         5.20 o                         
 -10  11  11        110.97         94.52         8.95 o                         
  -8  11  11         61.14         61.80         7.85 o                         
  -6  11  11         66.59         64.43         6.30 o                         
  -4  11  11        285.47        264.07         7.43 o                         
  -2  11  11        516.07        527.95        33.55 o                         
   0  11  11        202.91        243.48        14.86 o                         
   2  11  11        873.24        940.26         5.77 o                         
   4  11  11         22.83         15.48         3.57 o                         
   6  11  11         35.36         25.04         4.83 o                         
   8  11  11         11.57         24.11         5.02 o                         
  10  11  11         54.73         23.92        10.52 o                         
  -9  12  11         17.58          6.04         5.92 o                         
  -7  12  11          0.45         -5.67         5.40 o                         
  -5  12  11         31.72         30.37         6.02 o                         
  -3  12  11         26.67         24.66         4.28 o                         
  -1  12  11        220.92        239.74         4.49 o                         
   1  12  11         39.11         38.04         3.90 o                         
   3  12  11          1.44          0.87         3.53 o                         
   5  12  11         62.34         44.06         4.67 o                         
   7  12  11         18.71         11.56         4.85 o                         
   9  12  11        214.75        270.54         6.92 o                         
  -6  13  11         52.10         42.85         4.74 o                         
  -4  13  11         43.95         51.14         6.11 o                         
  -2  13  11         26.78          9.31         3.98 o                         
   0  13  11         81.62         82.31         9.04 o                         
   2  13  11        102.40         89.95         3.95 o                         
   4  13  11        195.21        204.88         4.69 o                         
   6  13  11         92.73         83.93         5.49 o                         
  -5  14  11         15.49          2.20         6.07 o                         
  -3  14  11         14.60         15.05         4.65 o                         
  -1  14  11        128.08        132.72         5.03 o                         
   1  14  11        185.79        209.16        10.65 o                         
   3  14  11         21.90         11.39         4.22 o                         
   5  14  11        193.57        162.22         5.72 o                         
  -2  15  11        138.34        143.41         5.36 o                         
   0  15  11         21.34          7.10         5.19 o                         
   2  15  11         21.90         10.84         4.76 o                         
   0   0  12        459.73        386.40         9.29 o                         
   1   1  12        744.48        696.64         7.32 o                         
   0   2  12       2970.69       2997.52        13.32 o                         
   2   2  12        156.20        198.80         4.18 o                         
  -1   3  12       1279.13       1337.31        11.53 o                         
   1   3  12         30.76         32.05         3.40 o                         
   3   3  12        251.94        240.94         4.31 o                         
  -2   4  12        226.33        268.26         4.26 o                         
   0   4  12        391.31        426.09         4.79 o                         
   2   4  12        469.92        390.63         8.01 o                         
   4   4  12        207.36        180.79         4.33 o                         
  -3   5  12        754.29        698.27         7.26 o                         
  -1   5  12        352.46        364.30         6.08 o                         
   1   5  12        191.94        201.71         4.05 o                         
   3   5  12         55.65         57.01         4.38 o                         
   5   5  12        669.83        671.74         5.48 o                         
  -4   6  12        314.52        324.83         6.87 o                         
  -2   6  12       1070.55       1084.39         8.62 o                         
   0   6  12        285.85        256.23         5.08 o                         
   2   6  12        341.50        326.31         4.87 o                         
   4   6  12        325.72        337.87         5.26 o                         
   6   6  12        197.85        220.15         4.12 o                         
  -5   7  12        145.24        137.73         4.65 o                         
  -3   7  12        562.31        576.28         7.83 o                         
  -1   7  12          7.44         21.50         4.32 o                         
   1   7  12         98.60         85.79         4.25 o                         
   3   7  12        159.72        150.87         4.47 o                         
   5   7  12        175.18        170.14         3.89 o                         
   7   7  12        403.46        434.71         6.45 o                         
  -6   8  12        806.10        815.41         5.89 o                         
  -4   8  12        300.87        290.81         5.15 o                         
  -2   8  12        358.69        316.56         4.69 o                         
   0   8  12        212.91        200.30         4.35 o                         
   2   8  12         99.62         99.36         3.66 o                         
   4   8  12        319.48        313.73         4.48 o                         
   6   8  12          3.49          0.69         4.57 o                         
   8   8  12        238.27        211.04         8.19 o                         
  -7   9  12        315.66        379.23         5.40 o                         
  -5   9  12         51.79         46.87         3.79 o                         
  -3   9  12        215.41        256.63         4.58 o                         
  -1   9  12       1325.71       1330.65        12.87 o                         
   1   9  12          7.30          3.26         3.89 o                         
   3   9  12        332.19        335.34         4.61 o                         
   5   9  12         96.03         87.91         4.94 o                         
   7   9  12         59.75         54.13         5.40 o                         
   9   9  12        111.97        146.12         7.45 o                         
  -8  10  12         34.10         32.67         7.49 o                         
  -6  10  12         90.94         92.75        11.95 o                         
  -4  10  12        119.04        123.78         5.65 o                         
  -2  10  12        274.57        297.78         5.16 o                         
   0  10  12        168.09        148.90         5.16 o                         
   2  10  12        179.70        185.45         5.64 o                         
   4  10  12        119.93        108.17         5.71 o                         
   6  10  12         77.14         69.10         4.63 o                         
   8  10  12          1.11          1.76         4.63 o                         
  10  10  12         70.03         78.26         8.81 o                         
  -9  11  12        295.52        316.60        15.24 o                         
  -7  11  12        610.94        685.20        85.58 o                         
  -5  11  12         73.39         61.65         4.48 o                         
  -3  11  12         19.46         31.73         4.45 o                         
  -1  11  12        245.59        244.22         5.20 o                         
   1  11  12        547.30        557.70        27.86 o                         
   3  11  12         65.54         61.89         4.03 o                         
   5  11  12        146.17        136.85        16.52 o                         
   7  11  12         22.97         13.81         7.71 o                         
   9  11  12         21.78          5.96         6.60 o                         
  -8  12  12        136.47        156.27         7.71 o                         
  -6  12  12          6.89          1.95         4.79 o                         
  -4  12  12        155.92        157.31         5.14 o                         
  -2  12  12         81.16         84.83         4.17 o                         
   0  12  12         28.16         23.62         5.26 o                         
   2  12  12        120.87        149.75         4.28 o                         
   4  12  12          9.84         12.72         3.75 o                         
   6  12  12        115.38        103.67         4.93 o                         
   8  12  12         39.78          4.42        10.82 o                         
  -5  13  12         19.80         19.44         4.94 o                         
  -3  13  12          2.35          0.95         5.75 o                         
  -1  13  12         14.73         10.99         4.75 o                         
   1  13  12         10.42          6.33         4.88 o                         
   3  13  12        144.68        177.10         4.79 o                         
   5  13  12        127.89        116.79         4.77 o                         
  -4  14  12         39.82         20.91         6.00 o                         
  -2  14  12         64.88         66.44         6.88 o                         
   0  14  12         66.69         73.60         4.63 o                         
   2  14  12         24.45         15.20         4.93 o                         
   4  14  12         39.31         32.18         5.25 o                         
   0   1  13       1668.95       1543.58         7.26 o                         
  -1   2  13         45.96         46.72         3.49 o                         
   1   2  13        627.19        628.12         9.68 o                         
  -2   3  13        464.68        408.42         4.76 o                         
   0   3  13       1402.93       1341.96        11.85 o                         
   2   3  13        461.04        496.51         5.12 o                         
  -3   4  13         45.98         45.83         4.21 o                         
  -1   4  13        820.66        834.61         5.89 o                         
   1   4  13        472.26        428.64         5.12 o                         
   3   4  13        853.28        940.24         7.33 o                         
  -4   5  13        394.62        363.70         5.56 o                         
  -2   5  13        432.20        464.25         5.54 o                         
   0   5  13       1113.89       1109.03         8.56 o                         
   2   5  13       1009.12        998.43         9.61 o                         
   4   5  13        479.82        532.05         5.30 o                         
  -5   6  13        820.98        769.47         9.42 o                         
  -3   6  13       1477.21       1515.96        15.20 o                         
  -1   6  13        412.16        387.61         6.52 o                         
   1   6  13        757.13        729.06         8.08 o                         
   3   6  13        295.24        251.65         5.50 o                         
   5   6  13       1132.79       1107.57         6.74 o                         
  -6   7  13        235.49        258.39         5.39 o                         
  -4   7  13       5095.99       5216.78        30.07 o                         
  -2   7  13        241.20        233.86         4.73 o                         
   0   7  13        179.49        174.79         4.39 o                         
   2   7  13        390.38        360.25         4.76 o                         
   4   7  13        473.35        471.88        18.18 o                         
   6   7  13       1255.11       1312.77         8.02 o                         
  -7   8  13        427.03        489.02        11.21 o                         
  -5   8  13        416.76        453.35         9.50 o                         
  -3   8  13         93.03         95.69         4.39 o                         
  -1   8  13         65.63         66.96         4.90 o                         
   1   8  13         22.93         37.40         3.69 o                         
   3   8  13        459.72        398.67         5.51 o                         
   5   8  13        151.30        142.73         4.55 o                         
   7   8  13         41.94         62.87         5.42 o                         
  -8   9  13        403.77        453.12         6.72 o                         
  -6   9  13         82.12         97.20         4.34 o                         
  -4   9  13        183.58        153.72         4.57 o                         
  -2   9  13        129.44        120.43         5.57 o                         
   0   9  13         98.62        104.94         4.91 o                         
   2   9  13         11.10          7.50         5.00 o                         
   4   9  13          8.87         11.55         3.86 o                         
   6   9  13        188.14        211.91         5.01 o                         
   8   9  13          2.89          9.76         5.20 o                         
  -9  10  13        283.93        331.48        10.11 o                         
  -7  10  13        518.13        630.23         6.63 o                         
  -5  10  13         11.33         15.22         4.83 o                         
  -3  10  13        145.60        133.73         5.81 o                         
  -1  10  13         19.76         23.71         4.67 o                         
   1  10  13          7.94         13.38         4.05 o                         
   3  10  13         99.63         81.79         4.26 o                         
   5  10  13         62.02         72.58         5.36 o                         
   7  10  13         99.38        101.48         5.21 o                         
   9  10  13         73.64         56.12         5.59 o                         
  -8  11  13        117.08        124.46         6.43 o                         
  -6  11  13         64.77         67.95         9.85 o                         
  -4  11  13         74.62         92.96         7.57 o                         
  -2  11  13         16.61          2.32         5.00 o                         
   0  11  13         63.52         66.07         5.61 o                         
   2  11  13        227.20        213.99         4.92 o                         
   4  11  13        141.27        152.97         4.42 o                         
   6  11  13        121.07        138.88         4.71 o                         
   8  11  13         18.46         14.06         5.93 o                         
  -7  12  13          0.71          4.42         6.31 o                         
  -5  12  13         75.72         75.15         6.71 o                         
  -3  12  13         10.71         13.75         4.49 o                         
  -1  12  13        225.98        243.03         5.02 o                         
   1  12  13         23.73          9.90         3.83 o                         
   3  12  13          7.39         16.15         5.00 o                         
   5  12  13        205.02        231.38         5.51 o                         
   7  12  13         14.06          0.11         5.97 o                         
  -4  13  13        230.60        237.63         6.85 o                         
  -2  13  13         88.06         76.31        10.08 o                         
   0  13  13         13.67          5.91         5.07 o                         
   2  13  13         39.46         28.32         4.93 o                         
   4  13  13        271.87        309.51        19.41 o                         
  -1  14  13          0.97          1.39         5.04 o                         
   1  14  13         62.15         31.92        10.20 o                         
   1   1  14        373.81        382.81         4.84 o                         
   0   2  14        629.47        584.32         5.38 o                         
   2   2  14       2695.83       2783.66        22.86 o                         
  -1   3  14       1344.31       1399.76        10.81 o                         
   1   3  14        185.59        163.42         4.33 o                         
   3   3  14       2367.89       2398.35        22.58 o                         
  -2   4  14        728.02        705.92         5.76 o                         
   0   4  14        517.86        541.69         5.26 o                         
   2   4  14       2675.21       2607.28        16.30 o                         
   4   4  14        489.02        452.88         5.08 o                         
  -3   5  14        276.26        311.50         5.94 o                         
  -1   5  14        814.06        851.64         8.77 o                         
   1   5  14          4.30          2.66         3.64 o                         
   3   5  14        420.60        428.72         4.90 o                         
   5   5  14        311.22        289.87         4.88 o                         
  -4   6  14        210.07        218.95         7.24 o                         
  -2   6  14        756.29        743.45         6.26 o                         
   0   6  14         12.64         12.06         3.74 o                         
   2   6  14         68.91         76.05         3.67 o                         
   4   6  14         31.65         38.54         4.03 o                         
   6   6  14        384.03        429.10         6.82 o                         
  -5   7  14         26.96         23.30         4.35 o                         
  -3   7  14        727.31        735.06        11.55 o                         
  -1   7  14         68.69         70.77         4.21 o                         
   1   7  14        144.53        164.07         3.91 o                         
   3   7  14        193.66        195.40         6.45 o                         
   5   7  14          0.58          0.08         3.97 o                         
   7   7  14        376.96        345.69        19.43 o                         
  -6   8  14        153.39        119.30         4.50 o                         
  -4   8  14         66.41         73.20         4.99 o                         
  -2   8  14          1.59          2.12         4.12 o                         
   0   8  14        151.07        168.91         9.98 o                         
   2   8  14        110.72        109.03         4.18 o                         
   4   8  14        388.57        393.07         6.27 o                         
   6   8  14        125.01        118.70        15.56 o                         
   8   8  14        304.09        340.04        11.20 o                         
  -7   9  14        113.76        114.73         5.19 o                         
  -5   9  14        733.00        780.25         7.29 o                         
  -3   9  14        130.44        132.95         6.73 o                         
  -1   9  14        151.40        168.74         5.38 o                         
   1   9  14         84.31         71.22         4.28 o                         
   3   9  14        333.57        325.70         4.89 o                         
   5   9  14        122.38        108.35         5.07 o                         
   7   9  14        333.01        300.16         5.56 o                         
   9   9  14        104.09        118.47         9.02 o                         
  -8  10  14         83.71         72.22         5.81 o                         
  -6  10  14        563.95        612.41        31.50 o                         
  -4  10  14         48.64         75.97        10.78 o                         
  -2  10  14         49.43         26.56         5.20 o                         
   0  10  14        205.67        221.10        14.68 o                         
   2  10  14        127.32        120.00         5.06 o                         
   4  10  14        202.75        198.81         6.13 o                         
   6  10  14        131.58        108.12         5.72 o                         
   8  10  14         29.56         21.72         5.52 o                         
  -7  11  14        125.45        144.27         9.49 o                         
  -5  11  14         50.86         47.62         6.25 o                         
  -3  11  14        130.15        122.55        17.71 o                         
  -1  11  14         59.41         54.00         7.18 o                         
   1  11  14        538.94        519.59         6.40 o                         
   3  11  14         17.27         18.54         4.19 o                         
   5  11  14         39.29          6.94         5.81 o                         
   7  11  14         74.51         67.93         5.96 o                         
  -6  12  14        174.13        198.07         6.58 o                         
  -4  12  14        114.77        123.46        11.60 o                         
  -2  12  14         97.32        106.20        16.71 o                         
   0  12  14        163.21        167.62         5.05 o                         
   2  12  14         75.79         89.74         5.20 o                         
   4  12  14         37.49         34.77         4.17 o                         
   6  12  14          5.11          3.05         5.05 o                         
  -3  13  14         42.97         26.71         7.15 o                         
  -1  13  14        108.31         97.56         9.59 o                         
   1  13  14         31.00         14.80         5.35 o                         
   3  13  14         55.04         51.88         6.09 o                         
   0   1  15        680.13        687.37         5.42 o                         
  -1   2  15       2099.02       2093.82         8.40 o                         
   1   2  15        699.17        788.04         5.51 o                         
  -2   3  15        796.45        798.33         7.08 o                         
   0   3  15        571.64        551.39         5.80 o                         
   2   3  15         46.07         51.73         4.03 o                         
  -3   4  15        105.20        108.52         4.96 o                         
  -1   4  15        373.51        405.52         4.77 o                         
   1   4  15         83.41         92.76         4.16 o                         
   3   4  15        240.22        252.60         6.93 o                         
  -4   5  15        397.06        409.64         5.58 o                         
  -2   5  15       1401.66       1381.57        14.80 o                         
   0   5  15        398.92        369.45         5.88 o                         
   2   5  15         72.94         79.77         4.68 o                         
   4   5  15        455.23        506.36         7.78 o                         
  -5   6  15        264.38        306.65         4.87 o                         
  -3   6  15        363.92        376.08         5.50 o                         
  -1   6  15        207.23        203.41         5.37 o                         
   1   6  15        183.96        197.08         8.25 o                         
   3   6  15        248.33        267.42         6.26 o                         
   5   6  15       1010.59       1044.20         8.03 o                         
  -6   7  15        727.41        760.08         9.65 o                         
  -4   7  15        184.53        184.11         5.21 o                         
  -2   7  15        264.50        252.84         5.56 o                         
   0   7  15        147.38        137.33         4.54 o                         
   2   7  15        523.07        578.72         5.82 o                         
   4   7  15        391.84        393.21         5.03 o                         
   6   7  15        210.45        220.29         5.49 o                         
  -7   8  15        156.57        198.31         7.50 o                         
  -5   8  15        312.25        288.91        15.24 o                         
  -3   8  15         26.72         12.18         4.39 o                         
  -1   8  15        633.67        657.92        10.76 o                         
   1   8  15        284.49        272.15        16.83 o                         
   3   8  15        504.21        511.34         5.28 o                         
   5   8  15         21.73         33.61         4.59 o                         
   7   8  15         63.50         50.46         6.14 o                         
  -8   9  15         31.27         18.16         6.10 o                         
  -6   9  15        134.17        158.31         6.28 o                         
  -4   9  15         53.43         44.71         4.35 o                         
  -2   9  15        462.58        479.63         8.78 o                         
   0   9  15         79.89         73.66         4.64 o                         
   2   9  15        651.86        660.58        10.69 o                         
   4   9  15        227.67        265.46         5.13 o                         
   6   9  15         38.47         55.14         6.17 o                         
   8   9  15        212.25        201.96        23.07 o                         
  -7  10  15         67.94         31.41         5.25 o                         
  -5  10  15         85.85         88.73         5.11 o                         
  -3  10  15         84.00         80.52         6.95 o                         
  -1  10  15        160.32        141.50         5.19 o                         
   1  10  15        288.05        277.12        22.18 o                         
   3  10  15        206.89        190.70         5.35 o                         
   5  10  15         33.35         14.25         5.84 o                         
   7  10  15         79.08         91.69         5.98 o                         
  -6  11  15         53.87         28.14         7.76 o                         
  -4  11  15        103.52        110.54         5.64 o                         
  -2  11  15         55.50         54.07         6.96 o                         
   0  11  15         70.52         65.44         5.25 o                         
   2  11  15         27.72         32.47         4.43 o                         
   4  11  15         30.83         26.38         6.03 o                         
   6  11  15        103.78        112.53         8.05 o                         
  -3  12  15         56.86         35.14         5.44 o                         
  -1  12  15          2.83          1.78         5.08 o                         
   1  12  15        113.06        135.38         5.22 o                         
   3  12  15         23.98         17.24         5.29 o                         
   0   0  16       4267.87       4734.94        97.87 o                         
   1   1  16        424.45        429.70         4.46 o                         
   0   2  16        537.88        525.16         4.76 o                         
   2   2  16         53.43         62.76         3.94 o                         
  -1   3  16        354.58        408.99         7.78 o                         
   1   3  16        283.37        278.88         4.17 o                         
   3   3  16        116.52        113.50         5.60 o                         
  -2   4  16        409.04        453.82         4.82 o                         
   0   4  16         79.07         81.84         3.94 o                         
   2   4  16        136.02        157.65         4.14 o                         
   4   4  16        154.21        155.04         4.54 o                         
  -3   5  16       1239.49       1246.01         9.89 o                         
  -1   5  16        350.82        343.78         6.01 o                         
   1   5  16         60.37         70.51         4.04 o                         
   3   5  16        526.54        538.98         7.55 o                         
   5   5  16        332.17        317.64         5.57 o                         
  -4   6  16        311.36        361.52         6.39 o                         
  -2   6  16        726.63        753.00         6.41 o                         
   0   6  16        414.53        408.24         6.94 o                         
   2   6  16        196.12        195.72         4.67 o                         
   4   6  16        404.74        406.66         5.08 o                         
   6   6  16        239.46        241.10         5.73 o                         
  -5   7  16          6.79         10.23         4.54 o                         
  -3   7  16        697.36        803.20        11.23 o                         
  -1   7  16        104.15         84.26         4.24 o                         
   1   7  16          3.23          1.11         3.85 o                         
   3   7  16         48.31         41.60         4.15 o                         
   5   7  16         69.15         63.53         4.84 o                         
   7   7  16        159.37        177.57         6.77 o                         
  -6   8  16        191.13        159.94         6.42 o                         
  -4   8  16        435.08        417.12         5.98 o                         
  -2   8  16        214.12        198.68        11.91 o                         
   0   8  16        123.16        120.53         4.60 o                         
   2   8  16          7.17          5.63         4.32 o                         
   4   8  16        293.72        261.44         5.67 o                         
   6   8  16         73.76         69.36         6.78 o                         
   8   8  16        381.72        442.19         7.36 o                         
  -7   9  16         49.63         56.67        10.55 o                         
  -5   9  16        502.32        558.07         9.69 o                         
  -3   9  16         21.53         19.26         7.63 o                         
  -1   9  16        102.75         93.63         5.15 o                         
   1   9  16        106.49        114.00         4.12 o                         
   3   9  16        274.84        291.02         5.74 o                         
   5   9  16         14.70         23.22         4.93 o                         
   7   9  16         28.01         34.90         6.03 o                         
  -6  10  16         47.90         35.32         9.64 o                         
  -4  10  16          2.49         -1.01         5.65 o                         
  -2  10  16         72.17         61.00         9.97 o                         
   0  10  16         32.90         35.81         4.87 o                         
   2  10  16        199.62        191.02         7.03 o                         
   4  10  16        112.06        128.52         5.43 o                         
   6  10  16         28.04          5.36         6.72 o                         
  -5  11  16        128.25        151.45        12.15 o                         
  -3  11  16          5.74          1.29         5.69 o                         
  -1  11  16        191.06        210.77         7.91 o                         
   1  11  16         85.83         81.61         4.90 o                         
   3  11  16          2.91          6.61         4.67 o                         
   5  11  16         48.04         14.77         6.42 o                         
  -2  12  16        144.38        134.12        16.03 o                         
   0  12  16         63.26         78.09         5.91 o                         
   2  12  16         66.34         44.76         5.91 o                         
   0   1  17        255.07        273.37         5.10 o                         
  -1   2  17        686.97        717.13         5.79 o                         
   1   2  17        561.05        555.25        27.71 o                         
  -2   3  17        150.08        153.49         4.56 o                         
   0   3  17        768.82        801.63         6.03 o                         
   2   3  17       1032.54       1092.12         7.76 o                         
  -3   4  17        298.01        255.22         5.85 o                         
  -1   4  17        186.41        185.77         4.53 o                         
   1   4  17        229.64        207.74         5.39 o                         
   3   4  17        285.86        327.32         4.89 o                         
  -4   5  17        346.95        280.87        25.97 o                         
  -2   5  17         89.38         78.60         4.40 o                         
   0   5  17         83.74         82.75         3.89 o                         
   2   5  17        457.15        449.41         7.19 o                         
   4   5  17         41.05         43.88         4.07 o                         
  -5   6  17        249.61        239.20         4.97 o                         
  -3   6  17         47.75         40.89         4.63 o                         
  -1   6  17        122.56        111.15         4.65 o                         
   1   6  17        428.16        434.47         5.44 o                         
   3   6  17        318.47        283.43         6.63 o                         
   5   6  17         83.09         73.73         4.55 o                         
  -6   7  17        226.42        227.21         5.50 o                         
  -4   7  17        451.55        425.50        12.15 o                         
  -2   7  17         44.11         51.21         4.39 o                         
   0   7  17        142.72        127.98         4.74 o                         
   2   7  17        531.71        547.80         5.75 o                         
   4   7  17         21.26         31.91         4.64 o                         
   6   7  17        133.69        143.94        17.66 o                         
  -7   8  17         89.01         80.57         6.56 o                         
  -5   8  17        118.38        104.27        16.43 o                         
  -3   8  17         13.38         18.52         4.48 o                         
  -1   8  17        101.11         63.73         4.53 o                         
   1   8  17        203.14        236.72         5.22 o                         
   3   8  17        113.87        105.05         5.45 o                         
   5   8  17         77.45         60.92         4.65 o                         
   7   8  17          4.19          9.66         5.52 o                         
  -6   9  17        121.94        112.81         6.30 o                         
  -4   9  17         39.89         32.65         5.24 o                         
  -2   9  17        104.24        104.88         5.00 o                         
   0   9  17         76.62         68.94         5.09 o                         
   2   9  17        271.71        273.56         5.41 o                         
   4   9  17         64.58         69.34         6.86 o                         
   6   9  17         59.90         49.45        13.33 o                         
  -5  10  17         74.04         68.99         5.34 o                         
  -3  10  17         50.33         30.33         5.56 o                         
  -1  10  17         20.05          8.07         5.01 o                         
   1  10  17         41.51         19.02         5.26 o                         
   3  10  17         31.44         28.74         5.06 o                         
   5  10  17         26.08         20.76         5.57 o                         
  -2  11  17          4.53          0.65         6.33 o                         
   0  11  17         31.99         19.91         6.04 o                         
   2  11  17        203.73        163.50         5.74 o                         
   1   1  18        268.04        306.65         4.48 o                         
   0   2  18         24.29         15.38         3.80 o                         
   2   2  18        819.87        805.82         6.44 o                         
  -1   3  18         44.20         48.22         3.64 o                         
   1   3  18        157.63        168.81        10.40 o                         
   3   3  18        798.66        844.90         8.75 o                         
  -2   4  18          5.61         13.18         3.93 o                         
   0   4  18        237.07        229.31         4.62 o                         
   2   4  18        789.14        804.98         8.50 o                         
   4   4  18        733.46        781.89         6.26 o                         
  -3   5  18        403.33        402.20        10.86 o                         
  -1   5  18         86.10         84.65         4.91 o                         
   1   5  18         23.80         29.43         4.42 o                         
   3   5  18        445.61        510.69         5.81 o                         
   5   5  18         14.83         17.41         4.44 o                         
  -4   6  18        101.31        112.06        12.53 o                         
  -2   6  18        215.82        202.32         5.31 o                         
   0   6  18         92.43         92.00         4.35 o                         
   2   6  18         35.07         21.71         4.42 o                         
   4   6  18          7.24          4.11         4.09 o                         
   6   6  18         22.63         16.59         5.33 o                         
  -5   7  18          8.27         -1.97         5.06 o                         
  -3   7  18        256.10        298.50         7.30 o                         
  -1   7  18         44.85         41.07         4.84 o                         
   1   7  18        164.10        175.16         4.70 o                         
   3   7  18         17.95         14.83         4.32 o                         
   5   7  18        102.63         95.60        15.08 o                         
   7   7  18        180.17        129.78         6.31 o                         
  -6   8  18         34.39         28.09         6.92 o                         
  -4   8  18         15.06          9.69         5.55 o                         
  -2   8  18          9.42          5.17         5.08 o                         
   0   8  18         33.07         37.86         5.18 o                         
   2   8  18         73.30         82.12         5.31 o                         
   4   8  18        255.36        265.58        30.71 o                         
   6   8  18        325.94        338.54         8.05 o                         
  -5   9  18         37.63         22.92         5.59 o                         
  -3   9  18         23.57         26.14         6.11 o                         
  -1   9  18        118.70        119.29         8.66 o                         
   1   9  18          3.79          6.53         4.44 o                         
   3   9  18         17.47          7.33         4.94 o                         
   5   9  18        130.75        164.55         9.24 o                         
  -2  10  18         84.86        102.09        12.55 o                         
   0  10  18          6.16          3.96         6.02 o                         
   2  10  18          2.92         -1.66         5.41 o                         
   0   1  19          0.35         -1.12         4.20 o                         
  -1   2  19        161.53        168.10         4.83 o                         
   1   2  19         65.54         54.62         4.48 o                         
  -2   3  19         44.21         46.77         4.19 o                         
   0   3  19        180.52        187.31         4.81 o                         
   2   3  19         37.73         33.22         4.03 o                         
  -3   4  19          0.82          4.45         3.80 o                         
  -1   4  19         58.68         55.60         4.07 o                         
   1   4  19        184.02        185.96        13.51 o                         
   3   4  19         94.48        118.75         4.76 o                         
  -4   5  19          1.29          2.03         5.30 o                         
  -2   5  19          6.83          4.99         4.31 o                         
   0   5  19         82.41         98.41         5.13 o                         
   2   5  19        538.71        581.71         8.26 o                         
   4   5  19         15.94          1.20         4.69 o                         
  -5   6  19         55.96         69.41         5.01 o                         
  -3   6  19          2.75         -0.39         5.36 o                         
  -1   6  19        121.71        131.46         6.21 o                         
   1   6  19         47.74         52.43         4.86 o                         
   3   6  19        204.45        207.70         4.92 o                         
   5   6  19         42.86         37.29         4.89 o                         
  -4   7  19         30.73         26.16         6.12 o                         
  -2   7  19         36.85         29.17         5.36 o                         
   0   7  19         85.55         77.90         8.29 o                         
   2   7  19         98.92         89.69         5.37 o                         
   4   7  19        174.26        195.58         5.64 o                         
  -3   8  19         20.78         17.54         5.98 o                         
  -1   8  19         74.33         67.10         5.52 o                         
   1   8  19         84.54         74.92         5.50 o                         
   3   8  19         45.13         46.94         5.85 o                         
   0   9  19         51.93         34.10         5.64 o                         
   0   0  20         16.98          9.04         7.45 o                         
   1   1  20         96.55         83.32         4.20 o                         
   0   2  20         36.66         54.21         3.87 o                         
   2   2  20        234.40        257.89         4.72 o                         
  -1   3  20        142.39        128.04         4.44 o                         
   1   3  20          4.23          3.10         4.46 o                         
   3   3  20         82.51         87.54         4.85 o                         
  -2   4  20         63.01         55.19         5.03 o                         
   0   4  20        255.69        275.48         6.15 o                         
   2   4  20        103.83        126.93         5.15 o                         
   4   4  20         13.98          3.68         5.03 o                         
  -3   5  20        198.84        192.46         8.03 o                         
  -1   5  20          6.57         -0.42         4.95 o                         
   1   5  20         91.03        107.25         4.96 o                         
   3   5  20        145.42        156.11         4.65 o                         
   5   5  20         27.36         27.97         5.72 o                         
  -4   6  20        181.64        229.29         8.80 o                         
  -2   6  20        283.18        300.73        20.36 o                         
   0   6  20        117.37        137.86         5.74 o                         
   2   6  20        339.49        318.63         5.51 o                         
   4   6  20         54.59         46.06         5.70 o                         
  -3   7  20         93.49        105.67         6.39 o                         
  -1   7  20         46.95         37.16         5.29 o                         
   1   7  20         57.29         55.64         5.21 o                         
   3   7  20         48.07         50.08         5.02 o                         
   0   1  21         40.83         24.27         6.57 o                         
  -1   2  21        151.71        146.17        11.46 o                         
   1   2  21         40.24         23.10         4.78 o                         
  -2   3  21        132.49        118.80         4.67 o                         
   0   3  21        371.95        447.95         8.69 o                         
   2   3  21         36.73         26.55         5.05 o                         
  -3   4  21        223.54        216.52         5.68 o                         
  -1   4  21         69.87         48.07         4.99 o                         
   1   4  21         38.81         27.00         5.19 o                         
   3   4  21        163.81        163.04         5.64 o                         
  -2   5  21         37.67         21.94         6.04 o                         
   0   5  21         65.88         49.99         5.15 o                         
   2   5  21         46.67         34.32         5.68 o                         
   1   1  22         99.06         94.75         6.79 o                         
   0   2  22          8.85          4.33         4.86 o                         
   2   2  22        125.63        131.23         5.36 o                         
                                                                                
