# Supplementary material for: N,N′-[1,4-Phenyl­enebis(imino­carbon­yl)]bis­(l-phenyl­alanine) tetra­hydro­furan disolvate
Source: IUCrdata. 2023 Sep 8;8(Pt 9):x230743. doi: 10.1107/S2414314623007435 (PMC10561225; doi:10.1107/S2414314623007435)
Supplement: Supplementary file 3 [file x-08-x230743-Isup3.cml]

<?xml version="1.0" ?>
<cml>
<molecule title="N,N&#39;-[1,4-Phenylenebis(iminocarbonyl)]di(L-phenylalanine)" id="m1">
  <atomArray>
    <atom id="a1" elementType="N" />
    <atom id="a2" elementType="C">
      <atomParity atomRefs4="a2 a1 a3 a4">-1</atomParity>
    </atom>
    <atom id="a3" elementType="C" />
    <atom id="a5" elementType="C" />
    <atom id="a6" elementType="C" />
    <atom id="a7" elementType="C" />
    <atom id="a8" elementType="C" />
    <atom id="a9" elementType="C" />
    <atom id="a10" elementType="C" />
    <atom id="a4" elementType="C" />
    <atom id="a11" elementType="O" />
    <atom id="a12" elementType="C" />
    <atom id="a13" elementType="O" />
    <atom id="a14" elementType="C">
      <atomParity atomRefs4="a14 a12 a15 a16">1</atomParity>
    </atom>
    <atom id="a15" elementType="C" />
    <atom id="a17" elementType="C" />
    <atom id="a18" elementType="C" />
    <atom id="a19" elementType="C" />
    <atom id="a20" elementType="C" />
    <atom id="a21" elementType="C" />
    <atom id="a22" elementType="C" />
    <atom id="a16" elementType="N" />
    <atom id="a23" elementType="C" />
    <atom id="a24" elementType="C" />
    <atom id="a25" elementType="C" />
    <atom id="a26" elementType="C" />
    <atom id="a27" elementType="C" />
    <atom id="a28" elementType="C" />
    <atom id="a29" elementType="C" />
    <atom id="a30" elementType="N" />
    <atom id="a31" elementType="O" />
    <atom id="a32" elementType="C" />
    <atom id="a33" elementType="N" />
    <atom id="a34" elementType="O" />
  </atomArray>
  <bondArray>
    <bond atomRefs2="a1 a2" order="1" />
    <bond atomRefs2="a2 a3" order="1" />
    <bond atomRefs2="a3 a5" order="1" />
    <bond atomRefs2="a5 a6" order="2">
      <bondStereo>T</bondStereo>
    </bond>
    <bond atomRefs2="a6 a7" order="1" />
    <bond atomRefs2="a7 a8" order="2">
      <bondStereo>C</bondStereo>
    </bond>
    <bond atomRefs2="a8 a9" order="1" />
    <bond atomRefs2="a9 a10" order="2">
      <bondStereo>C</bondStereo>
    </bond>
    <bond atomRefs2="a5 a10" order="1" />
    <bond atomRefs2="a2 a4" order="1" />
    <bond atomRefs2="a4 a11" order="2" />
    <bond atomRefs2="a4 a12" order="1" />
    <bond atomRefs2="a12 a13" order="2" />
    <bond atomRefs2="a12 a14" order="1" />
    <bond atomRefs2="a14 a15" order="1" />
    <bond atomRefs2="a15 a17" order="1" />
    <bond atomRefs2="a17 a18" order="2">
      <bondStereo>T</bondStereo>
    </bond>
    <bond atomRefs2="a18 a19" order="1" />
    <bond atomRefs2="a19 a20" order="2">
      <bondStereo>C</bondStereo>
    </bond>
    <bond atomRefs2="a20 a21" order="1" />
    <bond atomRefs2="a21 a22" order="2">
      <bondStereo>C</bondStereo>
    </bond>
    <bond atomRefs2="a17 a22" order="1" />
    <bond atomRefs2="a14 a16" order="1" />
    <bond atomRefs2="a16 a23" order="1" />
    <bond atomRefs2="a23 a24" order="2">
      <bondStereo>T</bondStereo>
    </bond>
    <bond atomRefs2="a24 a25" order="1" />
    <bond atomRefs2="a25 a26" order="2">
      <bondStereo>C</bondStereo>
    </bond>
    <bond atomRefs2="a26 a27" order="1" />
    <bond atomRefs2="a27 a28" order="2">
      <bondStereo>T</bondStereo>
    </bond>
    <bond atomRefs2="a16 a28" order="1" />
    <bond atomRefs2="a23 a28" order="1" />
    <bond atomRefs2="a27 a29" order="1" />
    <bond atomRefs2="a29 a30" order="2" />
    <bond atomRefs2="a29 a31" order="2" />
    <bond atomRefs2="a24 a32" order="1" />
    <bond atomRefs2="a32 a33" order="2" />
    <bond atomRefs2="a32 a34" order="2" />
  </bondArray>
</molecule>
</cml>
